# Supplementary material for: Genome-wide association study of leaf-related traits in tea plant in Guizhou based on genotyping-by-sequencing
Source: BMC Plant Biol. 2023 Apr 12;23:196. doi: 10.1186/s12870-023-04192-0 (PMC10091845; doi:10.1186/s12870-023-04192-0)
Supplement: Supplementary file 1 — Additional file 1: Figure S1. Dynamics of population structure under different K (K = 2-9) values of 338 tea accessions. Figure S2. The Q-Q plots and Manhattan plots of other models of 4 traits except the optimal model. (A1) MLZ-2019-cMLM-Q+K; (A2) MLZ-2019-GLM-P; (A3) MLZ-2019-GLM-Q; (A4) MLZ-2019-MLM-P+K; (A5) MLZ-2019-MLM-Q+K; (B1) MLZ-2020-cMLM-Q+K; (B2) MLZ- 2020-GLM-P; (B3) MLZ-2020-GLM-Q; (B4) MLZ-2020-MLM-P+K; (B5) MLZ-2020-MLM-Q+K; (C1) MLZ-2021-cMLM-Q+K; (C2) MLZ-2021-GLM-P; (C3) MLZ-2021-GLM-Q; (C4) MLZ-2021-MLM-P+K; (C5) MLZ-2021-MLM-Q+K; (D1) MLC-cMLM-P+K; (D2) MLC-cMLM-Q+K; (D3) MLC-GLM-P; (D4) MLC-MLM-P+K; (D5) MLC-MLM-Q+K; (E1) MLS-cMLM-Q+K; (E2) MLS-GLM-P; (E3) MLS-GLM-Q; (E4) MLS-MLM-P+K; (E5) MLS-MLM-Q+K; (F1) MLT-cMLM-P+K; (F2) MLT-cMLM-Q+K; (F3) MLT-GLM-Q; (F4) MLT-MLM-P+K; (F5) MLT-MLM-Q+K. Figure S3. The labeled complete gels of PCR products of six tea accessions using the dCAPS primer. Table S1. The quality control (QC) data of each sample. Table S2. Genotyping of 100,829 SNPs based on GBS in 168 tea accessions. Table S3. Genotyping of 100,829 SNPs based on GBS in 170 tea accessions. Table S4. Distribution information of 100,829 SNPs on 15 chromosomes of tea plant.Table S5. Information of 338 tea accessions used in the present study. Table S6. Statistics of the number and ratio of the accessions of species, and both cultivation status in five inferred populations.Table S7. Analysis of TEA005350.1 gene expression of 15 tea plant accessions. Table S8. Analysis of TEA027527.1 gene expression of 20 tea plant accessions. Table S9. Four leaf phenotypic traits (mature leaf size, mature leaf color, mature leaf shape and mature leaf texture) data and their assignment of 338 tea accessions in 2019, 2020 and 2021, respectively. [file 12870_2023_4192_MOESM1_ESM.zip › Table S1.xlsx]

## Sheet: Table S1
Table S1. The quality control (QC) data of each sample.
Sample Name	DNA- ID	Bases	GC(%)	Q20(%)	Q30(%)	Read	ALL map	ALL map %
C09	2	1175729240	42.83	97.625	93.98	8398066	5665730	0.6746
C10	8	809879280	44.31	97.515	93.755	5784852	3990657	0.6898
C11	13	564084080	43.755	97.885	94.585	4029172	2798500	0.6946
C12	18	773254160	44.285	97.57	92.865	5523244	3454702	0.6255
C42	21	427535080	44.28	97.41	93.415	3053822	2125419	0.696
C13	22	452309760	43.625	97.51	92.875	3230784	2131760	0.6598
C227	23	509694360	45.44	98.3	95.765	3640674	2436383	0.6692
C228	24	1889578320	44.69	97.505	92.555	13496988	8705710	0.645
C229	25	521425520	45.48	98.35	95.87	3724468	2482831	0.6666
C230	27	1266987680	43.585	97.95	94.63	9049912	6245384	0.6901
C225	28	966663600	43.845	97.595	93.88	6904740	4668216	0.6761
C145	29	1834827960	44.25	97.305	93.25	13105914	8833275	0.674
C146	30	491652280	44.1	97.535	93.77	3511802	2302729	0.6557
C147	32	450317560	43.995	97.845	94.57	3216554	2178299	0.6772
C148	36	1588516440	44.745	98.445	96.105	11346546	7502305	0.6612
C277	37	3777992960	44.825	97.38	93.335	26985664	17579825	0.6515
C278	38	495752320	45.02	98.28	95.685	3541088	2404652	0.6791
C01	39	959446600	43.195	97.635	93.98	6853190	4856223	0.7086
C02	40	581431760	44.405	98.115	95.255	4153084	2777802	0.6689
C03	45	542847200	44.425	97.535	93.745	3877480	2634242	0.6794
C202	46	1159749360	43.875	97.56	93.79	8283924	5421700	0.6545
C205	48	526014160	43.135	97.24	93.205	3757244	2386139	0.6351
C82	51	551413800	44.04	97.805	94.35	3938670	2677741	0.6799
C84	60	782081440	43.705	97.475	93.585	5586296	3936884	0.7047
C118	62	1268142120	43.33	97.765	94.36	9058158	6177201	0.6819
C91	63	688434040	44.91	98.415	96.03	4917386	3356011	0.6825
C94	64	643637680	44.925	98.335	95.88	4597412	3137604	0.6825
C96	65	1148871920	45.015	98.285	95.745	8206228	5552416	0.6766
C329	67	496812960	44.33	97.535	93.755	3548664	2357527	0.6643
C330	68	918379560	43.01	98.49	96.07	6559854	4337888	0.6613
C331	69	3476988760	44.94	97.505	93.67	24835634	16515670	0.665
C193	70	567935760	45.005	98.22	95.595	4056684	2730884	0.6732
C194	71	798745640	45.005	98.425	96.11	5705326	3828018	0.671
C195	72	506709560	45.005	98.41	96.045	3619354	2427184	0.6706
C196	73	648648280	46.57	96.6	91.615	4633202	2515927	0.543
C197	74	1518898920	44.505	97.64	94.04	10849278	7346896	0.6772
C188	76	485706760	44.65	96.195	90.515	3469334	2221681	0.6404
C126	77	739512760	45.25	98.415	96.04	5282234	3598143	0.6812
C127	78	1103304440	43.765	97.715	94.2	7880746	5356606	0.6797
C128	79	1254243760	43.81	97.41	93.485	8958884	5807909	0.6483
C129	81	913486000	45.025	98.485	96.22	6524900	4431670	0.6792
C102	85	580495160	45.23	98.445	96.115	4146394	2805835	0.6767
C103	86	674465680	45.025	95.195	87.995	4817612	3157088	0.6553
C104	87	592767560	44.76	97.395	93.435	4234054	2824143	0.667
C105	88	1019598440	43.33	97.485	93.655	7282846	4876182	0.6695
C248	89	930329400	45.12	97.515	93.715	6645210	4491558	0.6759
C198	90	439279120	43.05	98.09	95.025	3137708	2029592	0.6468
C106	92	921337200	43.965	97.425	93.535	6580980	4275255	0.6496
C290	94	623646240	44.395	98.7	96.415	4454616	2520688	0.5659
C291	96	701631425	43.625	98.49	95.68	5102774	3167141	0.6207
C320	97	1617043960	43.255	97.815	94.44	11550314	8008954	0.6934
C292	98	592218760	46.22	94.67	86.725	4230134	2738781	0.6474
C321	100	779607920	45.375	97.56	92.825	5568628	2889868	0.519
C293	101	562165240	45.455	97.685	94.195	4015466	2638321	0.657
C322	102	991983160	44.545	96.63	90.43	7085594	4511882	0.6368
C323	103	626497480	45.46	97.79	94.445	4474982	2954388	0.6602
C249	107	472690400	41.93	98.185	95.075	3376360	2351115	0.6963
C208	108	632200520	43.51	97.83	94.785	4515718	2852107	0.6316
C209	109	779522800	43.88	97.395	93.45	5568020	3622812	0.6506
C210	110	802986520	45.18	97.56	93.035	5735618	3642564	0.6351
C211	114	551192320	45.36	94.97	87.54	3937088	2448745	0.622
C212	115	2842159600	43.655	97.625	94.005	20301140	13524979	0.6662
C213	116	659484840	44.285	97.34	93.365	4710606	3108321	0.6599
C214	117	544152000	45.12	95.22	88.015	3886800	2401786	0.6179
C215	118	1295664160	43.88	98.81	96.77	9254744	6294324	0.6801
C216	119	787173520	43.55	99.145	97.505	5622668	3763050	0.6693
C217	120	1493444120	44.895	97.525	92.61	10667458	6445359	0.6042
C218	121	4317414360	44.76	98.33	95.855	30838674	20792511	0.6742
C219	122	487009880	45.435	97.595	93.94	3478642	2310746	0.6643
C220	123	500891160	44.83	98.345	95.86	3577794	2406941	0.6727
C221	124	711044600	43.185	97.62	94.11	5078890	3293964	0.6486
C55	126	1256597440	45.59	92.98	82.65	8975696	5765021	0.6423
C324	127	2780122520	44.57	96.61	90.335	19858018	13009326	0.6551
C179	128	1476080480	44.64	98.4	95.99	10543432	7062586	0.6699
C107	129	603843520	44.985	98.35	95.885	4313168	2929726	0.6793
C130	130	405487880	44.76	97.59	93.845	2896342	1977922	0.6829
C108	131	553001400	45	98.455	96.15	3950010	2659045	0.6732
C109	132	1818266520	42.095	97.335	93.4	12987618	8594957	0.6618
C131	133	917622720	43.79	98.15	95.255	6554448	4507287	0.6877
C180	134	495421640	44.405	98.325	95.42	3538726	2338830	0.6609
C132	135	615034840	44.53	98.295	95.55	4393106	2941091	0.6695
C133	137	1229539640	43.71	97.785	94.37	8782426	5978525	0.6807
C134	138	2743047160	45.015	96.385	89.785	19593194	12636800	0.645
C135	139	1335974920	43.6	97.875	94.58	9542678	6680467	0.7001
C136	141	863123240	43.21	98.31	95.26	6165166	4150047	0.6731
C158	142	478766712	43.64	98.535	95.905	3469324	2094231	0.6036
C159	143	2078984880	42.4	97.89	94.575	14849892	10063247	0.6777
C294	144	606971680	46.08	94.85	87.085	4335512	2784955	0.6424
C295	145	1110853520	43.86	97.46	93.63	7934668	4960730	0.6252
C275	146	716122960	45.47	95.185	87.97	5115164	3288437	0.6429
C296	147	483593880	44.23	98.685	96.465	3454242	2125838	0.6154
C332	148	689041702	43.065	98.88	96.815	6070852	3932821	0.6478
C276	149	1695570800	44.015	97.89	94.545	12111220	8139680	0.6721
C297	150	513222360	45.975	97.565	93.36	3665874	2394580	0.6532
C325	151	591598840	43.525	98.72	96.32	4225706	2640857	0.625
C298	152	509035240	44.075	98.575	95.99	3635966	2035352	0.5598
C326	153	729475600	45.895	98.075	95.225	5210540	3501484	0.672
C300	154	1503600840	43.26	98.49	95.665	10740006	6762578	0.6297
C301	157	675402840	44.275	98.525	95.875	4824306	3265995	0.677
C302	161	670533080	46	96.735	92.015	4789522	2788501	0.5822
C181	168	685429640	45.01	97.71	94.26	4895926	3311056	0.6763
C182	171	634192720	43.945	97.88	94.585	4529948	3158673	0.6973
C189	172	497612080	43.505	98.635	96.12	3554372	2216835	0.6237
C160	173	791603262	44.21	98.69	96.45	5778126	3378450	0.5847
C58	177	573510280	46.32	95.53	88.79	4096502	2323562	0.5672
C190	178	1657727120	43.175	97.535	93.8	11840908	7562182	0.6386
C191	179	504864640	43.88	97.495	93.15	3606176	2257799	0.6261
C168	180	447448120	43.025	98.58	96.005	3196058	1968502	0.6159
C169	181	572718720	43.585	98.705	96.52	4090848	2463792	0.6023
C161	182	736323840	42.99	97.505	93.73	5259456	3420986	0.6504
C162	183	796034120	44.01	97.59	93.05	5685958	3623329	0.6372
C170	184	1854867840	43.395	97.46	93.62	13249056	8616460	0.6503
C59	185	776497120	43.655	97.68	94.06	5546408	3736661	0.6737
C183	186	487238640	44.905	96.235	90.62	3480276	2190321	0.6294
C184	187	1118106080	42.89	98.675	96.235	7986472	5224002	0.6541
C337	190	500672760	44.565	96.765	90.75	3576234	2277286	0.6368
C14	192	482304760	45.52	95.375	88.26	3445034	2316391	0.6724
C327	193	597500960	42.705	97.415	93.52	4267864	2729760	0.6396
C111	194	490750344	43.18	98.585	96.13	3662316	2232536	0.6096
C60	195	605322200	44.115	98.4	96.235	4323730	2495643	0.5772
C61	199	31106040	44.03	97.56	93.785	222186	145917	0.6567
C62	200	515368000	45.81	97.47	93.7	3681200	2411652	0.6551
C63	201	520850120	44	97.715	94.705	3720358	2249464	0.6046
C137	202	1031943640	43.685	97.71	94.2	7371026	5183172	0.7032
C231	203	467689320	45.53	95.99	90.085	3340638	2096341	0.6275
C15	204	515832240	44.74	95.155	87.955	3684516	2301854	0.6247
C43	205	493359720	45.83	94.935	87.275	3523998	2032408	0.5767
C64	206	617864240	43.98	96.11	90.245	4413316	2892379	0.6554
C232	207	2383634960	44.37	98.115	95.435	17025964	11123651	0.6533
C233	208	1507639280	45.16	97.31	93.175	10768852	6975618	0.6478
C234	209	417716600	45.445	97.18	92.375	2983690	1772857	0.5942
C235	210	621672800	44.415	97.845	94.535	4440520	3046599	0.6861
C226	211	1811192320	43.565	97.925	94.68	12937088	8917597	0.6893
C236	212	885135440	45.625	97.99	95.125	6322396	4242681	0.6711
C237	213	556282720	45.49	98.06	95.265	3973448	2688191	0.6765
C238	214	518230160	45.9	97.53	93.215	3701644	2416395	0.6528
C239	215	606324880	45.495	95.1	87.795	4330892	2917038	0.6735
C16	216	1325267720	45.175	98.125	95.415	9466198	6425695	0.6788
C65	217	583462880	46.08	96.71	90.63	4167592	2639265	0.6333
C250	219	722397200	44.495	97.91	94.79	5159980	3380723	0.6552
C251	221	563717840	46.085	97.96	94.955	4026556	2662802	0.6613
C252	224	466385080	46.41	96.19	90.455	3331322	2164492	0.6497
C263	227	528048920	45.095	97.54	93.865	3771778	2556032	0.6777
C138	233	948649240	42.7	98.4	95.995	6776066	4574454	0.6751
C141	234	1185226625	41.4	98.635	96.46	8619830	5699641	0.6612
C303	235	500921680	46.01	96.62	91.66	3578012	2235945	0.6249
C333	237	943169640	45.15	96.905	92.38	6736926	4229213	0.6278
C17	239	542275160	45.545	96.5	90.045	3873394	2180367	0.5629
C18	240	646485498	43.715	98.74	96.58	4842588	2933160	0.6057
C299	241	765032800	42.45	98.78	96.625	5464520	3677458	0.673
C44	244	408293200	45.225	97.24	92.575	2916380	1852387	0.6352
C264	245	1097759320	45.83	96.885	92.29	7841138	4760399	0.6071
C304	251	93560571	45.98	97.465	93.54	846702	561839	0.6636
C305	252	805066080	43.78	98.39	95.42	5750472	3881343	0.675
C66	255	688798880	43.69	97.665	94.05	4919992	3284127	0.6675
C67	258	499570120	45.34	97.5	93.845	3568358	2450746	0.6868
C68	260	1408940120	41.68	98.555	96.335	10063858	6642280	0.66
C69	261	1126350120	43.695	98.76	96.575	8045358	5380230	0.6687
C70	263	936927320	42.355	98.8	96.13	6692338	4419790	0.6604
C112	265	703241000	43.99	97.47	93.62	5023150	3276408	0.6523
C71	267	1522620680	43.265	98.89	96.815	10875862	7353621	0.6761
C72	269	611204440	43.62	97.49	93.68	4365746	2892711	0.6626
C73	270	1250782960	43.81	97.53	93.745	8934164	5885981	0.6588
C265	272	781354000	44.205	97.48	93.26	5581100	3521676	0.631
C45	273	184604798	45.135	97.08	91.72	1388006	849446	0.612
C199	274	1755716200	43.58	97.59	93.925	12540830	8051137	0.642
C200	275	661795680	43.795	97.565	93.82	4727112	2962461	0.6267
C201	279	1210101760	45.63	96.735	92.04	8643584	5388720	0.6234
C139	280	640672480	44.575	98.005	95.305	4576232	2505014	0.5474
C140	281	688594480	44.92	97.515	92.765	4918532	3178760	0.6463
C335	282	770572040	45.615	94.285	85.665	5504086	3562856	0.6473
C266	283	1075495960	43.56	98.43	95.7	7682114	4754568	0.6189
C142	284	666759800	45.9	97.445	93.705	4762570	3241694	0.6807
C74	285	1141597520	45.41	97.1	92.945	8154268	5546281	0.6802
C267	286	540704640	43.88	97.41	93.505	3862176	2453489	0.6353
C268	287	692724760	44.535	97.46	93.82	4948034	3339297	0.6749
C269	289	530181680	46.01	97.575	93.99	3787012	2538398	0.6703
C270	290	1487214120	45.58	97.48	93.8	10622958	7062399	0.6648
C336	291	1154542200	44.15	97.765	94.285	8246730	5647176	0.6848
C08	292	708382360	45.92	94.71	86.77	5059874	3376473	0.6673
C163	293	1466516800	45.41	97.535	93.935	10475120	7138854	0.6815
C19	294	546724640	44.28	97.425	92.885	3905176	2495085	0.6389
C151	295	658030520	45.515	97.565	94.005	4700218	3215433	0.6841
C164	296	1227165240	41.58	97.25	93.245	8765466	5755502	0.6566
C152	297	638635480	45.425	94.445	85.885	4561682	3005818	0.6589
C165	298	1177390480	44.64	98.385	95.575	8409932	4851967	0.5769
C153	299	796463920	43.765	97.615	93.955	5689028	3977918	0.6992
C154	302	505643880	43.81	97.685	93.58	3611742	2379819	0.6589
C155	303	480664800	45.455	96.3	90.985	3433320	2151431	0.6266
C166	304	904050000	42.115	98.74	96.35	6457500	4283766	0.6634
C156	306	886712680	43.53	97.695	94.175	6333662	4360126	0.6884
C157	307	1252564600	43.49	97.575	93.885	8946890	5974047	0.6677
C306	309	221887680	44.98	97.185	92.31	1584912	1029751	0.6497
C185	311	749592200	44.625	97.865	94.7	5354230	3596124	0.6716
C186	313	603299760	44.65	96.325	90.795	4309284	2938017	0.6818
C187	314	568728720	45.075	96.875	92.2	4062348	2751990	0.6774
C307	316	735803880	44.425	97.9	94.735	5255742	3561267	0.6776
C308	317	806116920	44.905	97.74	94.35	5757978	3851308	0.6689
C113	318	510408080	44.82	97.34	93.32	3645772	2452797	0.6728
C75	319	1258759600	44.765	97.565	92.87	8991140	6070230	0.6751
C76	320	568311800	45.11	97.775	94.52	4059370	2756384	0.679
C77	321	1176012600	44.24	97.825	94.43	8400090	5869104	0.6987
C114	323	628340440	45.535	96.665	91.875	4488146	2780587	0.6195
C253	324	665152600	44.505	98.59	96.075	4751090	3007373	0.633
C78	326	930905640	46.04	96.705	91.935	6649326	3734292	0.5616
C328	328	1783338200	43.47	97.29	93.2	12738130	8182432	0.6424
C338	329	1359434160	44.645	97.87	94.67	9710244	6582110	0.6779
C171	330	1228769080	43.155	97.705	94.255	8776922	5919635	0.6745
C79	331	453655440	44.56	97.7	93.565	3240396	2216779	0.6841
C115	333	499161880	43.58	97.995	94.995	3565442	2496398	0.7002
C279	335	1442208320	45.2	97.8	94.505	10301488	6799767	0.6601
C280	336	1133652520	45.54	97.885	94.685	8097518	5304558	0.6551
C281	337	926936360	44.67	97.82	94.45	6620974	4359305	0.6584
C282	338	1176259000	44.48	97.755	94.27	8401850	5554369	0.6611
C283	339	754077520	44.72	97.855	94.625	5386268	3515190	0.6526
C309	340	108903380	47.315	97.45	93.08	922910	538176	0.5831
C310	341	670418560	44.995	97.675	94.23	4788704	3034022	0.6336
C311	343	1318586640	45.05	97.495	93.58	9418476	5923062	0.6289
C312	344	1112309520	44.765	97.92	94.805	7945068	5096366	0.6415
C313	345	746526480	45.395	97.475	93.575	5332332	2983315	0.5595
C314	346	1223897920	45.005	97.8	94.52	8742128	5666524	0.6482
C315	347	811421520	44.995	97.865	94.64	5795868	3768219	0.6502
C284	348	703383800	45.275	97.83	94.55	5024170	3285351	0.6539
C285	349	1016519280	45.04	97.72	94.28	7260852	4659520	0.6417
C80	353	1300950840	44.54	97.79	94.53	9292506	6324701	0.6806
C56	354	2613038120	43.08	97.615	93.945	18664558	12730862	0.6821
C116	355	807508800	43.975	97.725	94.195	5767920	4079837	0.7073
C316	356	1463478240	43.015	97.455	93.665	10453416	6693649	0.6403
C203	357	1178128280	43.015	97.84	94.45	8415202	5566881	0.6615
C254	358	5068659400	44.785	97.175	92.925	36204710	22707530	0.6272
C20	361	756370440	44.8	97.76	94.385	5402646	3637244	0.6732
C334	362	919195480	43.155	97.825	94.355	6565682	4508385	0.6867
C255	363	1330869960	44.04	97.755	94.22	9506214	6407694	0.6741
C81	364	663170200	44.48	97.84	94.535	4736930	3211315	0.6779
C204	365	541936640	44.775	95.715	89.25	3870976	2446052	0.6319
C256	366	1147930280	43.7	97.65	94.015	8199502	5229952	0.6378
C286	368	965403600	45.45	97.27	93.11	6895740	4466099	0.6477
C257	369	1057081480	44.535	98.62	96.145	7550582	4436801	0.5876
C21	370	686141680	45.945	95.22	88.14	4901012	3299439	0.6732
C46	372	588507640	44.285	97.4	93.465	4203626	2583509	0.6146
C22	374	563627120	44.78	97.845	94.47	4025908	2727201	0.6774
C23	375	510539400	44.735	97.36	93.405	3646710	2406944	0.66
C24	376	588084840	43.335	97.975	94.55	4200606	2850514	0.6786
C06	377	1082451160	44.34	97.53	93.74	7731794	5165887	0.6681
C25	378	2337992160	41.395	97.545	93.9	16699944	11094974	0.6644
C26	379	495542040	44.47	97.43	93.545	3539586	2450204	0.6922
C27	380	1316196840	43.085	97.83	94.4	9401406	6596922	0.7017
C28	381	1690626000	43.575	97.535	93.775	12075900	8376041	0.6936
C29	382	552283200	44.725	97.765	94.275	3944880	2621997	0.6647
C47	383	1231060600	45.035	97.48	93.87	8793290	5946129	0.6762
C48	384	751437400	43.945	97.76	94.245	5367410	3724910	0.694
C49	385	649001640	45.36	97.385	93.655	4635726	3067895	0.6618
C30	386	742432040	45.32	97.11	93.005	5303086	3561313	0.6716
C31	387	731830120	45.375	97.41	93.7	5227358	3597672	0.6882
C50	388	475853560	43.655	97.425	93.495	3398954	2211984	0.6508
C32	389	1009351560	45.495	97.535	93.945	7209654	4931336	0.684
C83	391	564595640	43.13	97.59	93.95	4032826	2757580	0.6838
C287	392	1275878520	46.265	97.44	93.715	9113418	5844312	0.6413
C51	393	626160640	44.09	97.66	94.095	4472576	3028502	0.6771
C260	394	1194035920	45.655	97.42	93.725	8528828	5490175	0.6437
C85	395	703631880	45.185	97.555	94.015	5025942	3460049	0.6884
C261	396	1046550400	45.715	97.46	93.79	7475360	4846468	0.6483
C262	397	5056175320	40.45	90.725	82.14	36115538	21289135	0.5895
C240	398	404752040	44.855	96.665	92.595	2891086	1939224	0.6708
C86	399	593950280	45.005	97.925	94.96	4242502	2862265	0.6747
C117	400	539221480	43.955	97.915	94.945	3851582	2575604	0.6687
C241	401	1089865840	44.575	94.31	88.205	7784756	5152349	0.6619
C87	402	1148636160	44.615	97.9	94.885	8204544	5567825	0.6786
C88	403	1017652440	43.945	94.2	87.965	7268946	4958121	0.6821
C242	404	821334920	44.905	97.9	94.915	5866678	3907409	0.666
C119	407	581580160	42.97	94.98	89.44	4154144	2885311	0.6946
C317	409	1223176080	44.375	93.14	86.18	8736972	5624093	0.6437
C120	410	694214360	43.92	97.975	95.085	4958674	3245152	0.6544
C89	411	1938558720	43.815	91.675	83.23	13846848	9601388	0.6934
C172	413	643241760	45.11	97.92	94.92	4594584	3057456	0.6654
C271	415	833087360	45.035	97.945	94.965	5950624	4001542	0.6725
C90	416	1218823480	44.295	93.56	86.74	8705882	6031682	0.6928
C92	418	471456440	44.11	93.61	87.105	3367546	2312628	0.6867
C206	419	564694200	45.295	97.85	94.81	4033530	2701408	0.6697
C05	420	588820120	45.075	97.875	94.815	4205858	2830307	0.6729
C258	421	1364082720	45.09	97.935	94.97	9743448	6540559	0.6713
C173	422	743048040	44.805	97.985	95.05	5307486	3588623	0.6761
C288	423	971524400	43.92	97.735	94.54	6939460	4303905	0.6202
C222	424	666602440	44.52	92.985	85.645	4761446	3188948	0.6697
C07	425	1765679720	42.865	92.49	85.15	12611998	8526805	0.6761
C243	426	523261200	44.7	96.17	91.73	3737580	2522927	0.675
C93	427	610061480	44.74	97.81	94.71	4357582	2937222	0.674
C95	430	672521080	44.63	97.89	94.88	4803722	3248189	0.6762
C244	431	571347280	42.72	97.825	94.605	4081052	2813000	0.6893
C245	432	523250000	42.83	99.01	97.17	3737500	2377421	0.6361
C246	433	1444573760	42.605	98.77	96.43	10318384	6363386	0.6167
C33	438	402676400	44.14	93.585	86.78	2876260	1996112	0.694
C167	439	750132320	43.88	97.87	94.84	5358088	3576549	0.6675
C34	440	803316640	42.945	98.065	95.245	5737976	3822782	0.6662
C35	441	966917840	45.7	96.845	92.22	6906556	4049562	0.5863
C149	443	533365560	43.84	97.075	92.72	3809754	2465964	0.6473
C223	444	1030010800	44.585	97.805	94.705	7357220	4741015	0.6444
C36	445	503431600	44.22	96.725	90.635	3595940	2315306	0.6439
C37	446	522991000	45.14	97.765	94.575	3735650	2586027	0.6923
C224	447	999831280	44.9	98.47	96.21	7141652	3837166	0.5373
C38	448	701914920	44.145	93.225	86.08	5013678	3510808	0.7002
C39	449	464107560	43.35	97.18	93.785	3315054	2233900	0.6739
C04	453	419381480	44.465	94.3	88.25	2995582	2092537	0.6985
C150	454	725976440	42.9	93.085	86.105	5185546	3575725	0.6896
C52	455	1386196000	42.895	98.42	96.105	9901400	6382134	0.6446
C53	456	412096160	42.855	93.53	86.895	2943544	2055184	0.6982
C54	457	48141729	41.81	94.91	89.375	345102	245890	0.7125
C40	458	641096960	43.685	93.395	86.65	4579264	3182392	0.695
C247	459	1076447120	44.67	97.875	94.83	7688908	5068439	0.6592
C41	461	648727240	44.155	94.765	89.16	4633766	3112926	0.6718
C272	462	425951400	45.96	97.005	92.04	3042510	1806624	0.5938
C97	463	1082050760	44.845	97.755	94.555	7728934	5161258	0.6678
C98	465	934614800	43.195	99	97.21	6675820	4502727	0.6745
C207	466	1727379640	43.83	93.225	86.11	12338426	8141548	0.6599
C99	467	579890640	43.8	96.675	92.68	4142076	2774321	0.6698
C174	468	2274596240	43.31	92.785	85.335	16247116	11089146	0.6825
C175	469	2163659400	43.545	92.865	85.425	15454710	10658382	0.6897
C192	470	1526405440	43.445	97.905	94.925	10902896	6994503	0.6415
C176	480	601954640	42.165	96.68	92.83	4299676	2807808	0.653
C177	481	576656360	44.4	97.975	94.96	4118974	2697135	0.6548
C178	482	1013392240	44.105	97.955	94.99	7238516	4683701	0.6471
C259	483	996346960	45.625	97.835	94.66	7116764	4756661	0.6684
C273	484	724843280	42.755	98.485	95.75	5177452	3195955	0.6173
C100	485	1453931920	44.06	92.905	85.41	10385228	7242085	0.6973
C289	486	2617125000	43.61	92.145	84.1	18693750	11709642	0.6264
C101	488	3383713760	42.415	92.485	84.8	24169384	16365681	0.6771
C121	489	519332800	44.32	98.01	95	3709520	2426163	0.654
C122	490	541729440	43.41	96.99	93.27	3869496	2491696	0.6439
C123	491	2047942120	42.11	92.125	84.465	14628158	9307340	0.6363
C124	492	1612710120	44.965	97.47	93.92	11519358	7542236	0.6547
C125	493	838077520	45.58	97.38	93.685	5986268	4027847	0.6728
C318	496	666888880	46.2	97.84	94.495	4763492	3168023	0.6651
C319	497	1071656600	45.67	97.485	93.875	7654690	5164637	0.6747
C274	498	1054832520	44.3	92.185	84.485	7534518	4943383	0.6561
C143	540	1117463760	43.325	99.15	97.5	7981884	5375286	0.6734
C144	541	736971872	43.235	99.245	97.795	8098592	5349116	0.6605
C57	N8	727717200	43.25	97.815	94.96	5197980	3453352	0.6644
C110	N9	712440120	42.23	99.135	97.505	5088858	3013507	0.5922
