# Supplementary material for: Genome-wide association study of leaf-related traits in tea plant in Guizhou based on genotyping-by-sequencing
Source: BMC Plant Biol. 2023 Apr 12;23:196. doi: 10.1186/s12870-023-04192-0 (PMC10091845; doi:10.1186/s12870-023-04192-0)
Supplement: Supplementary file 1 — Additional file 1: Figure S1. Dynamics of population structure under different K (K = 2-9) values of 338 tea accessions. Figure S2. The Q-Q plots and Manhattan plots of other models of 4 traits except the optimal model. (A1) MLZ-2019-cMLM-Q+K; (A2) MLZ-2019-GLM-P; (A3) MLZ-2019-GLM-Q; (A4) MLZ-2019-MLM-P+K; (A5) MLZ-2019-MLM-Q+K; (B1) MLZ-2020-cMLM-Q+K; (B2) MLZ- 2020-GLM-P; (B3) MLZ-2020-GLM-Q; (B4) MLZ-2020-MLM-P+K; (B5) MLZ-2020-MLM-Q+K; (C1) MLZ-2021-cMLM-Q+K; (C2) MLZ-2021-GLM-P; (C3) MLZ-2021-GLM-Q; (C4) MLZ-2021-MLM-P+K; (C5) MLZ-2021-MLM-Q+K; (D1) MLC-cMLM-P+K; (D2) MLC-cMLM-Q+K; (D3) MLC-GLM-P; (D4) MLC-MLM-P+K; (D5) MLC-MLM-Q+K; (E1) MLS-cMLM-Q+K; (E2) MLS-GLM-P; (E3) MLS-GLM-Q; (E4) MLS-MLM-P+K; (E5) MLS-MLM-Q+K; (F1) MLT-cMLM-P+K; (F2) MLT-cMLM-Q+K; (F3) MLT-GLM-Q; (F4) MLT-MLM-P+K; (F5) MLT-MLM-Q+K. Figure S3. The labeled complete gels of PCR products of six tea accessions using the dCAPS primer. Table S1. The quality control (QC) data of each sample. Table S2. Genotyping of 100,829 SNPs based on GBS in 168 tea accessions. Table S3. Genotyping of 100,829 SNPs based on GBS in 170 tea accessions. Table S4. Distribution information of 100,829 SNPs on 15 chromosomes of tea plant.Table S5. Information of 338 tea accessions used in the present study. Table S6. Statistics of the number and ratio of the accessions of species, and both cultivation status in five inferred populations.Table S7. Analysis of TEA005350.1 gene expression of 15 tea plant accessions. Table S8. Analysis of TEA027527.1 gene expression of 20 tea plant accessions. Table S9. Four leaf phenotypic traits (mature leaf size, mature leaf color, mature leaf shape and mature leaf texture) data and their assignment of 338 tea accessions in 2019, 2020 and 2021, respectively. [file 12870_2023_4192_MOESM1_ESM.zip › Table S2.xlsx]

## Sheet: Table S2
Table S2. Genotyping of 100,829 SNPs based on GBS in 168 tea accessions.
168 100829
>s2 | population:Pop_1 | locus:S1_161582, S1_161588, S1_161594, S1_161609, S1_161621, S1_161622, S1_161638, S1_161877, S1_161896, S1_161931, S1_884031, S1_884061, S1_1076400, S1_1076408, S1_1076660, S1_1076705, S1_1076715, S1_1101888, S1_1101914, S1_1101925, S1_1101939, S1_1101965, S1_1101969, S1_1101981, S1_1131107, S1_1131110, S1_1131123, S1_1131138, S1_1147468, S1_1147477, S1_1147489, S1_11474…
, S1_68390892, S1_68390900, S1_68390901, S1_68390909, S1_68390921, S1_68390932, S1_68390936, S1_68390964, S1_68390965, S1_68390981, S1_68390982, S1_68391077, S1_68391121, S1_68391269, S1_68391275, S1_68391276, S1_68391306, S1_68416199, S1_68416222, S1_68416231, S1_68416239, S1_68416250, S1_68416266, S1_68416291, S1_68519790, S1_68519791, S1_68519810, S1_68519818, S1_68519824, S1_68519829, S1_6851…
112026289, S1_112026290, S1_112043283, S1_112200942, S1_112201001, S1_112437895, S1_112437908, S1_112437910, S1_112437917, S1_112437930, S1_112437954, S1_112437988, S1_112437990, S1_112437994, S1_112446519, S1_112446535, S1_112446543, S1_112446606, S1_112446627, S1_112475483, S1_112475484, S1_112475487, S1_112475497, S1_112475498, S1_112475547, S1_112475636, S1_112475649, S1_112475658, S1_1124756…
167238358, S1_167238369, S1_167238375, S1_167238382, S1_167238401, S1_167416806, S1_167416824, S1_167416830, S1_167416988, S1_167417018, S1_167417073, S1_167528537, S1_167560769, S1_167560826, S1_167560848, S1_167589128, S1_168083077, S1_168083101, S1_168083107, S1_168124737, S1_168124765, S1_168124815, S1_168145086, S1_168173343, S1_168173372, S1_168173375, S1_168252701, S1_168252743, S1_1682537…
47605, S2_23447629, S2_23447663, S2_23452555, S2_23452556, S2_23452590, S2_23452602, S2_23452604, S2_23452606, S2_23452621, S2_23452759, S2_23525325, S2_23525370, S2_23525374, S2_23525428, S2_23530182, S2_23554203, S2_23562842, S2_23665166, S2_23665214, S2_23665219, S2_23758676, S2_23758692, S2_23758702, S2_23817183, S2_23817226, S2_23817484, S2_23835468, S2_23835567, S2_24090843, S2_24160588, S2…
41531, S2_98141533, S2_98141549, S2_98611297, S2_98611300, S2_98611314, S2_98611333, S2_98611348, S2_98660094, S2_98660125, S2_98660140, S2_98660158, S2_98660159, S2_98660191, S2_98660192, S2_98660208, S2_98738254, S2_98738255, S2_98738256, S2_98738259, S2_98738270, S2_98738273, S2_98738317, S2_98738330, S2_98738336, S2_98738562, S2_98869094, S2_98869120, S2_98869142, S2_98869157, S2_98881399, S2…
, S2_157120148, S2_157120194, S2_157263289, S2_157263298, S2_157263304, S2_157263330, S2_157263707, S2_157263729, S2_157312626, S2_157646630, S2_157646633, S2_157646634, S2_157646698, S2_157646712, S2_157646861, S2_157646915, S2_157646927, S2_157646930, S2_157646951, S2_157858601, S2_157858748, S2_157913938, S2_157913954, S2_157913955, S2_157913958, S2_157936297, S2_157936336, S2_157936337, S2_15…
106, S3_12571112, S3_12571193, S3_12717285, S3_12717312, S3_12787863, S3_13052206, S3_13052266, S3_13347526, S3_13442449, S3_13442634, S3_13442641, S3_13463384, S3_13463459, S3_13463467, S3_13483481, S3_13510435, S3_13510443, S3_13510496, S3_13510508, S3_13510522, S3_13681571, S3_13681632, S3_13763337, S3_13763387, S3_13763411, S3_13835052, S3_13835132, S3_13835150, S3_13835151, S3_13835152, S3_1…
937, S3_94929949, S3_94938960, S3_94938961, S3_94938964, S3_94938988, S3_94939003, S3_94939009, S3_94939016, S3_94939019, S3_94939031, S3_94939041, S3_94939048, S3_95034387, S3_95045958, S3_95114686, S3_95114710, S3_95114727, S3_95114751, S3_95114759, S3_95114856, S3_95114860, S3_95114876, S3_95114885, S3_95114887, S3_95114893, S3_95114903, S3_95114913, S3_95114927, S3_95158019, S3_95158220, S3_9…
919, S3_163401929, S3_163401931, S3_163401935, S3_163401941, S3_163401942, S3_163401961, S3_163436204, S3_163483760, S3_163483799, S3_163518861, S3_163518885, S3_163579813, S3_163579824, S3_163579833, S3_163580595, S3_163959575, S3_163959606, S3_163959620, S3_163959762, S3_164040731, S3_164040771, S3_164044118, S3_164044140, S3_164044154, S3_164044165, S3_164044168, S3_164044190, S3_164044196, S3…
9621091, S4_39621095, S4_39621107, S4_39621108, S4_39621114, S4_39621129, S4_39621131, S4_39621134, S4_39627690, S4_39627711, S4_39627725, S4_39627733, S4_39627734, S4_39627739, S4_39627740, S4_39627746, S4_39709358, S4_39709461, S4_39709588, S4_39742112, S4_39768718, S4_39768750, S4_39769279, S4_39769431, S4_39769495, S4_39769538, S4_39769550, S4_40080902, S4_40080946, S4_40080968, S4_40080989, …
S4_101518137, S4_101588948, S4_101588953, S4_101589003, S4_101589009, S4_101589018, S4_101589037, S4_101589038, S4_101589077, S4_101589089, S4_101589148, S4_101589160, S4_101589197, S4_101589218, S4_101589246, S4_101589257, S4_101619962, S4_101699746, S4_101699777, S4_101699780, S4_101791122, S4_101791169, S4_101791194, S4_101791207, S4_101791216, S4_101791235, S4_101791241, S4_101791243, S4_1017…
S4_162979607, S4_162979647, S4_162979672, S4_163077795, S4_163077807, S4_163077814, S4_163077829, S4_163077842, S4_163077853, S4_163115663, S4_163115668, S4_163115674, S4_163115682, S4_163115683, S4_163115686, S4_163254386, S4_163254420, S4_163254432, S4_163254435, S4_163254456, S4_163254457, S4_163263614, S4_163263615, S4_163263625, S4_163263640, S4_163319955, S4_163319985, S4_163319989, S4_1633…
3, S5_42530164, S5_42530169, S5_42530174, S5_42530195, S5_42530204, S5_42530323, S5_42530337, S5_42530359, S5_42530365, S5_42530369, S5_42530374, S5_42530391, S5_42530401, S5_42530408, S5_42530417, S5_42530425, S5_42530428, S5_42610554, S5_42610558, S5_42610564, S5_42610571, S5_42610572, S5_42610575, S5_42716175, S5_42716192, S5_42716282, S5_42716294, S5_42716298, S5_42716320, S5_42716381, S5_427…
S5_126758971, S5_126758989, S5_126759020, S5_126759026, S5_126759029, S5_126759052, S5_126905875, S5_126905879, S5_127186892, S5_127186897, S5_127186899, S5_127186918, S5_127304019, S5_127304028, S5_127304065, S5_127304069, S5_127304078, S5_127304093, S5_127304097, S5_127304100, S5_127304123, S5_127308447, S5_127308573, S5_127308670, S5_127308756, S5_127308757, S5_127308919, S5_127308930, S5_1273…
S5_194340384, S5_194340394, S5_194340400, S5_194340404, S5_194340412, S5_194384113, S5_194384167, S5_194384174, S5_194390073, S5_194390103, S5_194390109, S5_194390129, S5_194401124, S5_194401125, S5_194401173, S5_194401195, S5_194401200, S5_194401210, S5_194401219, S5_194401227, S5_194401232, S5_194404096, S5_194404329, S5_194404408, S5_194404425, S5_194548523, S5_194548525, S5_194548588, S5_1945…
, S6_78944651, S6_78944757, S6_78944761, S6_78944770, S6_78944771, S6_78944774, S6_78944782, S6_78944798, S6_78944804, S6_78944814, S6_78944831, S6_79097482, S6_79097534, S6_79097569, S6_79228778, S6_79228792, S6_79303901, S6_79629636, S6_79629640, S6_79629848, S6_79629850, S6_79760135, S6_79760192, S6_79760211, S6_79760237, S6_79760249, S6_79804764, S6_79813703, S6_79813713, S6_79943370, S6_7994…
S6_133454530, S6_133598337, S6_133598348, S6_133598350, S6_133651871, S6_133651883, S6_133651930, S6_133651937, S6_133651938, S6_133651952, S6_133716056, S6_133716293, S6_133812256, S6_133812257, S6_133812324, S6_133812333, S6_133812398, S6_134200409, S6_134200415, S6_134200455, S6_134200456, S6_134200495, S6_134247986, S6_134248016, S6_134248165, S6_134248180, S6_134248238, S6_134248324, S6_1342…
095840, S7_25095850, S7_25095872, S7_25095909, S7_25096136, S7_25096182, S7_25122533, S7_25364181, S7_25364204, S7_25364257, S7_25432897, S7_25432906, S7_25506598, S7_25559193, S7_25559210, S7_25560409, S7_25560445, S7_25560463, S7_25565332, S7_25565388, S7_25565982, S7_25566021, S7_25577554, S7_25577565, S7_25577743, S7_25701413, S7_25701477, S7_25701502, S7_25701514, S7_25701521, S7_25701523, S…
239155, S7_96239172, S7_96239181, S7_96239230, S7_96239231, S7_96239268, S7_96316980, S7_96317125, S7_96788557, S7_96925543, S7_96925558, S7_96925589, S7_96925595, S7_96925644, S7_96960930, S7_96960931, S7_96960936, S7_96960938, S7_96960940, S7_96960951, S7_96960955, S7_96960971, S7_96960974, S7_96960987, S7_96960993, S7_96961004, S7_96961013, S7_96961017, S7_96961018, S7_96961022, S7_96961023, S…
372462, S7_157796942, S7_157796943, S7_157796952, S7_157796960, S7_157796992, S7_157952249, S7_157975665, S7_157977255, S7_158032167, S7_158032171, S7_158032186, S7_158032202, S7_158032212, S7_158032236, S7_158032241, S7_158032252, S7_158032257, S7_158032271, S7_158032274, S7_158243478, S7_158243483, S7_158243487, S7_158243495, S7_158243511, S7_158243515, S7_158243536, S7_158243539, S7_158421709,…
S8_47787540, S8_47787549, S8_47809170, S8_47813354, S8_47813382, S8_47813397, S8_47857706, S8_47857755, S8_47857800, S8_47858008, S8_47858064, S8_47858066, S8_47858165, S8_47858182, S8_47862174, S8_47862183, S8_47862216, S8_47862230, S8_47862257, S8_47862259, S8_48121202, S8_48121236, S8_48121308, S8_48121313, S8_48121315, S8_48121336, S8_48215543, S8_48215547, S8_48215548, S8_48215557, S8_482155…
S8_97831965, S8_97831972, S8_97831986, S8_97831989, S8_97831992, S8_97831998, S8_97928466, S8_97928471, S8_97928474, S8_97928478, S8_97928494, S8_97928517, S8_97928544, S8_97928548, S8_97928565, S8_97928572, S8_97928717, S8_97928746, S8_97928818, S8_98000551, S8_98000556, S8_98000561, S8_98000563, S8_98000567, S8_98000581, S8_98000586, S8_98190654, S8_98190831, S8_98190840, S8_98190845, S8_981908…
6180480, S8_156180488, S8_156180493, S8_156180500, S8_156180519, S8_156288171, S8_156388596, S8_156388605, S8_156497691, S8_156497698, S8_156497717, S8_156497735, S8_156497748, S8_156497755, S8_156497768, S8_156497769, S8_156507148, S8_156507169, S8_156507193, S8_156507194, S8_156507211, S8_156515618, S8_156515669, S8_156515672, S8_156515674, S8_156515701, S8_156591445, S8_156591499, S8_156720163…
49, S9_65695519, S9_65695540, S9_65695542, S9_65695550, S9_65695558, S9_65695576, S9_65695593, S9_65695610, S9_65695645, S9_66277555, S9_66277561, S9_66277571, S9_66277573, S9_66277585, S9_66277588, S9_66277589, S9_66277596, S9_66410477, S9_66410580, S9_66410724, S9_66410771, S9_66410806, S9_66410811, S9_66432666, S9_66432681, S9_66432738, S9_66432748, S9_66432765, S9_66432769, S9_66432772, S9_66…
137156890, S9_137156998, S9_137157005, S9_137157020, S9_137157024, S9_137164188, S9_137200799, S9_137200800, S9_137200814, S9_137200816, S9_137200828, S9_137200846, S9_137200848, S9_137200860, S9_137200874, S9_137200890, S9_137200891, S9_137200903, S9_137200934, S9_137200951, S9_137200963, S9_137200964, S9_137200966, S9_137200969, S9_137200982, S9_137200988, S9_137200994, S9_137201013, S9_1372010…
S10_36341029, S10_36341031, S10_36341040, S10_36341047, S10_36341057, S10_36341073, S10_36341082, S10_36341097, S10_36341126, S10_36341131, S10_36576263, S10_36576284, S10_36576313, S10_36576628, S10_36593589, S10_36593606, S10_36593612, S10_36593673, S10_36593685, S10_36593879, S10_36593882, S10_36593902, S10_36593905, S10_36597749, S10_36597769, S10_36597810, S10_36597836, S10_36597851, S10_365…
676735, S10_101676755, S10_101676807, S10_101701424, S10_101701433, S10_101701434, S10_101701437, S10_101701439, S10_101701440, S10_101701467, S10_101701472, S10_101701473, S10_101701474, S10_101701477, S10_101701487, S10_101701495, S10_101701512, S10_101701529, S10_101857713, S10_101911978, S10_101912000, S10_101971095, S10_101971106, S10_101971129, S10_101971130, S10_101971146, S10_101971430, S…
11_5175272, S11_5398751, S11_5398915, S11_5398985, S11_5401115, S11_5401152, S11_5401160, S11_5401162, S11_5401174, S11_5432098, S11_5432100, S11_5527250, S11_5693923, S11_5694175, S11_5694252, S11_5904051, S11_5920813, S11_5920835, S11_5920843, S11_5921030, S11_5921075, S11_5921081, S11_5921130, S11_5921136, S11_5921140, S11_5921141, S11_5921142, S11_6014074, S11_6023414, S11_6023415, S11_602343…
7, S11_65847906, S11_65848121, S11_65990458, S11_65990475, S11_65990479, S11_66004352, S11_66004421, S11_66004433, S11_66180656, S11_66180679, S11_66180684, S11_66180686, S11_66180717, S11_66180736, S11_66297944, S11_66297977, S11_66352975, S11_66353011, S11_66353018, S11_66353200, S11_66353213, S11_66424704, S11_66424900, S11_66424962, S11_66425005, S11_66443627, S11_66443646, S11_66443708, S11_…
12, S12_3201324, S12_3201330, S12_3234463, S12_3234467, S12_3234483, S12_3234551, S12_3234565, S12_3234575, S12_3234582, S12_3244484, S12_3295548, S12_3295571, S12_3295573, S12_3295574, S12_3295587, S12_3295621, S12_3401635, S12_3445734, S12_3445759, S12_3544256, S12_3544563, S12_3544564, S12_3544573, S12_3544583, S12_3589770, S12_3589779, S12_3589985, S12_3954653, S12_3954664, S12_3954690, S12_3…
3220339, S12_63220343, S12_63223636, S12_63223684, S12_63223709, S12_63223720, S12_63223888, S12_63223902, S12_63223903, S12_63223915, S12_63223983, S12_63224011, S12_63224064, S12_63224082, S12_63224085, S12_63492133, S12_63492156, S12_63492174, S12_63658533, S12_63658577, S12_63658583, S12_63658588, S12_63658597, S12_63660879, S12_63660904, S12_63660935, S12_63668085, S12_63668087, S12_63668092…
726364, S12_129786562, S12_129786568, S12_129786580, S12_129786589, S12_129786610, S12_130405436, S12_130405491, S12_130410885, S12_130410888, S12_130410910, S12_130410928, S12_130410941, S12_130410954, S12_130410977, S12_130411004, S12_130417451, S12_130417478, S12_130417498, S12_130417513, S12_130417529, S12_130417533, S12_130417574, S12_130417586, S12_130417597, S12_130417614, S12_130587758, S…
S13_28770446, S13_28941370, S13_28941383, S13_28941391, S13_28941785, S13_29179318, S13_29845466, S13_29845485, S13_29845494, S13_29845499, S13_29845513, S13_30497159, S13_30497165, S13_30497233, S13_30523715, S13_30523725, S13_30523757, S13_30561007, S13_30561026, S13_30561039, S13_30561050, S13_30561057, S13_30561064, S13_30561078, S13_30596085, S13_30596101, S13_30596109, S13_30596145, S13_305…
9034, S13_101669050, S13_101669059, S13_101669062, S13_101669105, S13_101879550, S13_101879551, S13_101879562, S13_101879579, S13_101879591, S13_101879604, S13_101879607, S13_101879609, S13_101879613, S13_101947754, S13_102017114, S13_102017162, S13_102017163, S13_102017166, S13_102017167, S13_102017173, S13_102095641, S13_102095658, S13_102095659, S13_102095661, S13_102095669, S13_102414513, S13…
124041, S14_30124048, S14_30124055, S14_30124072, S14_30124074, S14_30124079, S14_30124085, S14_30124095, S14_30124098, S14_30124106, S14_30124117, S14_30124118, S14_30124119, S14_30124121, S14_30588955, S14_30588986, S14_30589015, S14_30614903, S14_30614938, S14_30614959, S14_30615085, S14_30721888, S14_30722812, S14_30723048, S14_30723072, S14_30832773, S14_30832799, S14_30832810, S14_30832837,…
121715, S14_94121718, S14_94121747, S14_94121775, S14_94121809, S14_94121821, S14_94121824, S14_94161757, S14_94161769, S14_94161802, S14_94161815, S14_94161816, S14_94161826, S14_94161842, S14_94449567, S14_94451459, S14_94451467, S14_94451513, S14_94451523, S14_94617669, S14_94617670, S14_94617678, S14_94617684, S14_95118245, S14_95118255, S14_95118263, S14_95118265, S14_95118266, S14_95118272,…
969525, S15_19969574, S15_20027251, S15_20027344, S15_20170822, S15_20366961, S15_20366976, S15_20386163, S15_20386197, S15_20904836, S15_20904842, S15_20904985, S15_20905012, S15_20919859, S15_20919950, S15_20920108, S15_20968032, S15_20968168, S15_20977427, S15_20977623, S15_20982778, S15_20982910, S15_21239704, S15_21239744, S15_21319891, S15_21319899, S15_21319910, S15_21319965, S15_21319966,…
439730, S15_80439744, S15_80439788, S15_80677343, S15_80677361, S15_80677383, S15_80677384, S15_80677405, S15_80677423, S15_80677446, S15_80755358, S15_80755360, S15_80757177, S15_80757232, S15_80757252, S15_80757274, S15_80757275, S15_80757283, S15_80840408, S15_80840431, S15_80840442, S15_80840472, S15_80864960, S15_80864976, S15_80865043, S15_80893883, S15_80893909, S15_80893945, S15_80912887,…
NTIG110_81358, SCONTIG110_81416, SCONTIG110_215338, SCONTIG110_529607, SCONTIG110_529641, SCONTIG110_529654, SCONTIG110_529675, SCONTIG110_622790, SCONTIG110_622835, SCONTIG110_622900, SCONTIG1100_26347, SCONTIG1100_64451, SCONTIG1100_69522, SCONTIG1100_149038, SCONTIG1100_149039, SCONTIG1100_149048, SCONTIG1100_149051, SCONTIG1100_149053, SCONTIG1100_149062, SCONTIG1100_149076, SCONTIG1100_14907…
2539, SCONTIG1306_36356, SCONTIG1306_36994, SCONTIG1306_37675, SCONTIG1306_37680, SCONTIG1306_42002, SCONTIG1306_42025, SCONTIG1306_42047, SCONTIG1306_42067, SCONTIG1306_42087, SCONTIG1306_42095, SCONTIG1306_74903, SCONTIG1306_74911, SCONTIG1306_74919, SCONTIG1306_429005, SCONTIG1306_429121, SCONTIG1310_733719, SCONTIG1310_733727, SCONTIG1310_733765, SCONTIG1311_116757, SCONTIG1311_116818, SCONTI…
2, SCONTIG319_122697, SCONTIG319_122902, SCONTIG319_122986, SCONTIG319_122992, SCONTIG319_182876, SCONTIG319_182884, SCONTIG319_182911, SCONTIG319_182921, SCONTIG319_183118, SCONTIG319_183119, SCONTIG319_183151, SCONTIG319_183158, SCONTIG32_158643, SCONTIG32_158721, SCONTIG32_158722, SCONTIG32_158733, SCONTIG32_158734, SCONTIG32_158926, SCONTIG32_158936, SCONTIG32_158976, SCONTIG32_158987, SCONTI…
SCONTIG602_421335, SCONTIG602_421357, SCONTIG602_421360, SCONTIG602_421363, SCONTIG602_421364, SCONTIG602_421372, SCONTIG602_421390, SCONTIG602_421408, SCONTIG602_430359, SCONTIG602_430368, SCONTIG604_163759, SCONTIG604_163806, SCONTIG604_163815, SCONTIG605_20728, SCONTIG605_20737, SCONTIG605_20752, SCONTIG605_20763, SCONTIG605_100503, SCONTIG605_100603, SCONTIG605_327814, SCONTIG605_327831, SCON…
NTIG872_231099, SCONTIG874_107954, SCONTIG874_107955, SCONTIG874_107973, SCONTIG874_107980, SCONTIG874_107998, SCONTIG874_108010, SCONTIG874_160346, SCONTIG874_160357, SCONTIG874_160405, SCONTIG874_160558, SCONTIG874_160567, SCONTIG874_160586, SCONTIG874_160655, SCONTIG874_163220, SCONTIG874_163228, SCONTIG874_163230, SCONTIG874_277562, SCONTIG874_277654, SCONTIG874_277748, SCONTIG874_386424, SCO…
CGGGCGCCGNCCTTAACGATTTCCCGGCGTTCATACTATGCCGGTGCTATATAAGACGCGGGGCGGTGGT
AACATACCGTATACGCAATCGGGCGATGATNGCNCTTGGCGATCAAAGAAAAAAGGTAAGCGNNATCTCC
CGCCGGGCCGCAAATNCCGAGGATCCGACAGGTTTGAACGGGGCAGCGGAACACCGCAACCGCATAGGTC
GTAGGACATGGTNATTTTTCTCGAGTCAGGGATTNCCCCTCTAACATCACATCGCAGGGCCCAACCGTCG
CACGCTCCGGACCCGCGGCCGGCAGTGCATGGGCCTCCCGCTTGCTTCGCGCGGTAGCCGGCCGTAGGTT
CACCAGGTCGGCGCTGTCCTTCAGTGTTTGCCTGGTGTGTGGATCCCCTAGTCCCAGAGATCANGCCAAC
AAGCGTTCGAGGTTTCGACAGTCTTGCGCTGNGGNNTGGAGGCCAGATCCACGTGCCGGACGGCCTGGAC
CTTGGAAACGGATGNTTTGTCCTTTCAGTGATCGCCGTCAGATTGTANAGACAGCAGGGGGCCGGTAGCG
CATTTAGGCCAGCAAGATAGTATGAGCGCCTGCCCGGGAAGCGANGANGGCCTACGCCTGAACCCAATCA
GGTTCAAGAGGGAGCACGAACCTCTCATTAGGCCCCGACTCACCAGTTTGGGTTGGGTCGCCGGGGAGAT
GATGTCATCATTCCGCTCGCGGCGGGGGCTGAAGCTGATTTTCTGGGGTCACCCTCCCGTTAACTGGCAC
ACCCTCAAGATTTAGCCGGCGCTCAGGACTGCGCGATGGNTTGCAGCGCTATGACCCGCCCGACGGCAGG
ATCCATCTGCGATTGCAGGATATCGATCCGCATTTGCCCTCTCGGCGGCCTAGGTCCGGGACGTCTCGCC
CTAGATTTGACGAGGAATACTTATATCTTAGTAGGAGTGAAACGGGGTTCAAGGCTGGCGCTCTTGTTGT
CATGGGGTGGCCGAACGTCTTTTCTCGCCCCCCCCCCTAGGCTATCAGGCGGATTGGTTCGCCGCGCAGT
CCACCGACTACCCTCGGCGCACCCTCACGNNNGACGNCTTAGCGGGTAATGCCAAGCGACGGGGTCCAGT
TCTTAGCGCTCGGGGAGAACCCGGCCATAGAGCACGGCGCCCAGCCGACTACGGCGCCTTAGCTNCATGT
GAGACAAGTGCGTGTTAATCGATCGCGCCTGCGTCAGTGTAGGTTGGGCAAATCAGGAGCTGCGCGGACT
TGATTCCTTACGAGCGGGCGGACCTAGCGGGCTTGCGCAGAAGTCGCGTGCTCAATNCAATAAAANCTTC
ATTGAGTCTCACTGGTTCGCGCACGACCCCAGCACCCATCCGTGGAAAACTCCAATTAACGAAGCCATAT
AAGACTACCTCTCTATCGGANCGCCTGNTTCATCCAGTCGCGTATATTCTCGTCCCCAGGGACCACCGAG
AGCTACCCGNGAGTGGTATTGACGCCTCGCACAACCGTCCCGCGACCCCGACGCTCAACGTGTCGGGCTG
ACGNCCTCATGNATTTTCGTCCGGGCGGACGAGCCNCGGTCGGGAGTACCCGCCGCCCGACGTTCGGGTT
ACCCCCCGATGTTCAGCTNGGTGTCGTAGACATGTCTCGTACGCACAGGCTACCCAGTTTGGGTGCCCAC
GTGGGCGCGAGCCAATGACCGAGGCTTTGGCTGGAGGNATCCTCTCGTGCGGGCCGCCGACGGGGCGTTA
CCATGTATTCGCGAGGCCACGATTTCCTTTGCCAAGGAAAACCTCGCCTCGAGTTCGGCGCCGCCGGCGG
TNNGTCCCATTCGGCGCGCCAGCCCGGTGAGGGAAGACGACGCCAACTATGGTGGCGTCCCACCCGCCTA
GATGAAGATGACGGCACCAGNNATTTTAGAGCCCGCTTCGCTAGCTGGTTCCGAGCGTCACGACTCCGCA
TCATTTGAGTAGCGAAAGCATGTAGGAAGCAATTTCCACATGCGTCGCTTTGCCTGGGCGCGGCGGCTGG
CGCGCTAAGTGGGCCGTAGGGCCAAANAATGACGCCTGGCCGTTGGGGGGCGTTGATCCCGATCCCTTCC
TCGGGTAGGGGGGGTTACCCTGACCGAGGGTTACCTCCGTCCNGNNNNCCGTCCGTATCATTCGCGTCAG
GCGGGGCACGCCGCTGTCCACTGGGGCCAGACAAGGGCGGGGCCCGCGTGGTCGAGATCCCATGATTATG
CTATTGACCGCGTCCCGACCATACGCTCAGTAACTGGAGCTCGTCGAGGGTGCCTGCTCTAGCGAGCTAG
GCGCGAGCGGGGGTCGTACGAGTTAGTCTAATCCTCCCTCGAATNAGCGTGCCCAACTCATTTGACACCC
GTGCCGGTAGCTTACATTCACGCACCTGCATGTTCTCCGCGCGAGACGGGCAGCGGGGCTCCCAGCAATA
CCAGGGGTTAAGGCCGCNCATCNCTGCCCCCTTAGACTCCTACTTTTCTACGGTTAACTGCCCTCGCGTC
GGTACGGCGGCATTGGNGCTCTCGTCTAGCTGCACGACCAAGGGATTACACCAAGGGAGAGGCTCGTGTC
GGCGCTCCGGCCTACACGCTCTGCCTGCGCCGCCCCTCCGNGGGCTCCGGTGATCGGGAGCCCGGAGCCA
GACGGCTGCCGAGCTCCGAGCGTCGGTATGATGCGAGGCACAGGGGGTTAGTATGGAANCGGNGTCGGGC
CGGGGAAGGTGCAGGTGAGGGCGTGGGTGTCGGGTATCAGCCCCTCGCACGCCTTGCCGCCATCAGCCAG
CCATTCGGCGGCTGGGAGAAGGTTGTGCGCTGCCTGTAGTGCNCCAACTNNGTCATGAGCTTGACTATGG
AACTATTGCGAACAGGGCTAAGGTAGTAACATGGCAGCAGATGAAGAGCTACCCTTCTGCGGGGAACCAC
GAACTCTGCCCGCCGACTAAGCTAATAAAATATCGCGCTTGTGGCACTTGACGGATGCACCAGCGGTTTC
AGAACCACTGCAACTCGGATCGTGTTCCATCTGCGGGGCCCCANCTCTGTTTGATCAGCGGGCGGATAGT
ATCCCACGGACATCATGTGAAAGTCCTGGAAGTATGTGGTAAATGAATGCANCTCNGAAGACGTCGGGGA
GNACTGGCTCATAGGATACCCCACNTGGGAGTGCACAGGCTTGGCGCTTGACCAGGCCTCGCNAGCGGNT
AATACCGGTGTCCGTTNACTCCGCGTACTGTCCCGCGTGGTCGACGGGTGCTCGGNCCTTCGGGATCGCT
GGTGTACCGAATGAGCACGGGGTNCCAGGTTGTGTGACCGTGCCCCCTGCGCCTGTGTGGTTGGGGGTGG
CCGTGTGGACTTTGGGTGACACCTCCGCCGGCCCAAATATGCTCGGGGCCGGGGCCTGAGGGGCGGCGGC
GGGCGCGAGGCGACCCGTACGGCTATTCCCCTAAGCACTATGTTCTNACCGGGGAGACGCCTTGAGGGTC
ACGGAAAAGTAAAGTCGATCTCGACTAGAAAGATGTCGCCTTCCACGACACAGCATCTGACGGCNNGCAA
GAACGATNGGCGNCCGACGACCATAACGTGCACCCGATGTTCGCCGCGATCGCTCCACCGCGCTTCCGTG
ACGCTGCCCTGTACGGATTCACAAATGAGTTGCCCGTAAAGCCCGACTGATACCACCCACNNACGGACGT
GCCCGGGACCGCAGGACTCAAGAGCGCACCGTCGATGGCCGCGCAGGATAGCTGCTGCTAGCCCCATGCC
GGAGAGACCGGCGGGCCGGCTCGAGGGTGAGGGAAATATCGAGGCCGAATCTGCACCGGCGTACTATGTA
GAGCGTTAAGTGTCCCGTACGCGGTCTGTTTTACGCCAGACATGCCTCCCGTCCAGTCGCGTAAGAGCTT
CGTCAATTCACCCGGTTGGACCCCGCGCGCCGAATATCATACGCCCCCCTTGCTGCCAATCGCTNNGCTC
GGAGCTGTAGTGCTATCATTGTTGACACTTCCGCCAGCCAACACACGGGGTGGTGCGCGTTGTTTGGGCC
CCCGCGTCTCAGCCGGGACGCCCTGCGCCGCAGGCGGACGCGCCATCCACTGAGTTCGCCTCTTCTCTCG
ACCGACATCCNCACGTGACCTCCCTGGCCTGACAGTCGTCGTATCACGGGCCCCCCCCCAGACAGTCATA
CGAGCGGTGATGATGCGGCAGCTTGCCTACGGCGCACTTAGGATGGTATTTGGCTTGACTCGGCTGCATC
TACCCCACGTCCCGTGGTTTGCCATATCAGGTNCCCGCCATGGCCAGGGACTAGGCCANNCCCCGNTGCG
ACGTCCCGCAACATATAAGCAGACGAGAGAAGGGCTTCCGCATCCCATGTCCCGCNACCACGGCGGTGTC
AACTCGGATTTAACGGCACGCGGGACCCTANNNNGCGTAGGGAATCACCTAAGGTAGGTGGATGCTCCAG
GTGACCCGCGTTAAGCCGACNNNNGACGGTGCGGAGGCCTGGGGCCGGACTGAGGAGCAGAANTATTCCG
CAGAGGCGCCGAGGGGATCGTCCTCGAGAGGCNCAGCCTATTTTATGGGGGGAGGAAGCCTCGGTGCCCG
CCGGTTTGACGGCGCGAGCCACCACGGCTGACGGCGTCGCCGGGTGTAGAGACTGATCTTTAGACGGTAG
GCCCGTTTGTCACGGCCGTCGGGCGCCCATTGCGCGGGCGCAGGCCGTCCCCGTGTGTACGGCGGGTGGG
TGGCCTGTCGCGCGGCACGGCAGCATNNNNCGCCCGCGAGTTCCCCGGCGGCGCCTGCGTGGNGGCCAAT
GAGGCTTGATATCGCCCAGTTGTCGTTTTAGGTCCCGCTTCCCGCGCGTCTGTGCGCCGTTCCATCCGAG
GCCCGAATAGGGTGCCAGGAGTTGCCATGGGAGAGGCCTAGTCGGCCAGCCTCGCTTGATGCAAGGCCGC
ATTACATGCCGTGGCTGGCGCTGGGACGCCTGGATGAGATCGCAACTCTTGACGGTCGGCCGTCGTGTTG
CTTCCGTCTCTCGACAGATCCTCGACAAGAGGAGAATGTTCCGNNCACTATCCCCTGTACCTTTAACATC
AGATGAGTTAGCCTCTGCGGTGCTGTGCTCAGATCGCNAAGAATGAGCACGACGCGCCGGACGACAGCCA
GTGGCTCCATCTGATGNAGACCGTAGAAGCTTGGCGGACATGGGGATCGGTTATCCCGGCAAAGTGGCGG
TGGGGTCTAATGGGGCATGGTGCATAAGCCAGGCGCCNGGCCTGGTGGCGGCCCGGGCGCTTGATAATTC
CACTGTGGGCCAAAGGTTGCACGAACCGTGTTGTTGATTGTCACGCGCGTGTCGTTCGTCCAGCCGTGGG
TGAGGGGCCACAATTTGTGGAGGCTCTGTCGCGCCTGAACTCATTCCTCCGGCTTGTGGTTTTNNNCGAC
CGCGCACCGGANNNNACCTATAGCCGGATTTTGTACATGAAGGCTTAGGCCCTGAGGAGTGGCTGGAGGA
GTGCACGACGAGCATCGTCTGTTGGANNNNNTCTCGCCCGAAAGCGCGCCCGCCCCACGTCCAACTATCG
TCCTCATACCGGTCGTTGGCCACGCGTAGCTTCCTTATTATGCTNNNCGTGAAGNGTCTCGACAACCCTT
GGGACGTTNNNNCTCGGGCGCCTTGGTATCGCCGGGGTGTGGCTCTCTGCTCCACCCCGTTAGACGCGGC
AAGGGTCCCCAACGAANNNGCTTCTCTCCGACGAGCAACGCGCTGGAATGCACATAGCGGAGCAGGTGGT
CCGGACTGAAGTGCGGCCCAGCACTCGTCCTCGANCGCCGAGAACGCGTGGTAACCGTGTGGGCTGTGTA
TACTGCTAGCATCTGAGCAAGTACCAAGTCCTGGCCCCGCGTGGGGCACAGTGGGATCGCCGTACAAAAG
CATGGTGTACCGACCCNNNCCGAATCCCGCGTCTANNAATCTGAGGCCTCCTTCCTCTTGATGCGCATGA
CCTTGGNNNNNNNNNNGCAGATCGACCTTCCGCCCAATCNACCACCATTGCTCCACCGGAAGCTCCCCGT
AGGCGCCCTCNGAGNGCGCATATGTCGAGCTCTCCCCACGGGTGGGGACCGACCCGAGCACCTAGGNGCG
AATGGACAAGCACAGAGCGAAGATAACTACCTTGCCGCTTGGTATTGGTCCAACTGAAACGCACGTGTAA
GTAAAGGTCNNNNNNNNNNNNNNNGGGAATCCAACCATCCCGAGACATGAAGAGCTCCTATAAATGGTTG
GGGGCGAGGCGACTTCTTCCGTTACTACGTGCCACGCATGCCCCCAGCTNGTCAGTGATCCCTGTCGAGT
TACCCCACAGANNNACCGTCGGGGTCTTTGTTGGGAACGTCGTGCTATGCCGCGAATAAGTAATCGTCGG
CTTGGATTCTGATCCNCCCCCCGGAGGAAGAGGGCGTACCCGGATGGTTATGGCGGCTTAGACCATGTGG
TACTGGTGGAAATCGCGACCCGAGCGTCATTCCCGTTAGTCGNGGNNNCGCGCCCACGCCGGGNNNNCGC
CCCCTNCAGGCTGAGCACCACGAACTGAATNNCATCCGGCTCTTGCACGTGCCGCTCGACAGAGTCGGTT
CGCAGGCNGGGCTAGACTCGTCCGTTNGTNNAATAGGGAAGGGANNNGACCTCACACGCGCGGGCACGNC
GGCATGCCCCGTTAATTGAGGCAATGATCTTCGCAGGCCCCCGGTAAGGTCGATTTAGCAGAGCTGCGTC
GGGCCGGTTGCAGCCGCCTTTCTGTTTCATTCTCCCACGCGCGCACCCAGGTCGGAAGAACCACCGCTTG
CGGTGCTCCGGGATGCGTGTGCTNACTTTGCCTCTTTGTGTCGCCTCCCCATTGGCACACCCCTGCGAGC
AGTTAATTCCCGCGCCGGGGCCACCGTGTATAATGCGCTGCCGTAATCGGGTCCCGTCCCGGCCCGCCCC
GGCGTACCGGAGGATGGCCCGACCACACAATGGGTGGCACCTGTGTGTTGCTAATAGCGTCTCACGACCG
CTGCTATCCACTACTCCTACGCCGTGATCATGAGCGCATCGGCCGGCAGTCGGAGTCGACGGATGAGCGG
CCGCAGAACGAGCTTCCCAACGGGCGTGGACCGGCTTCAGTCGCGACCGGGCAGGTCTCTTATCCACCCG
GGTCTCGGTTTTAGGGGCAGGACAGCGATCACATATACTATGCGCTTGGCTGCCCNGTTGGAGACGTATA
AACGCTAAGGGTNNNNNNNNNNNNNNNGGATCCGGGGCAGTGCGCCAGCAACACCGACGCACATGAAAGA
GAGCGTGTAAAGGTCGTGCACCCCCACGTGCGTCGGGATTAACCACCTCTGATCCAATAGACCGACGCGC
NNNTCGGTACTCGCCGCCAGNNGACTGAGGGCGGACGGTGCCTTGCCGCCCTAACGGTTTTCNCGCTGCA
GATCGCGCCTGGGGGCGGGACTGCCCCCTCGAGGGGCTAGGGCGAGATATCGGTAGGTGTTGCGGAGGGG
TCGGAAATCACACGCTCGCGGCCTNNGTTAAAGTCCCGCGAGGATCACGGAACGAATTGCCCCCGACCCG
GGTCAACGNGCTGCCTAGCTGGAGCCGCGCGGTAGCACCNTGCCATACGTGAAGAGCGGGCCTTTAGTAT
CGGCGGTTGCGTGTAAGGGCTATGTTGTAGGCCCCTCGGGGTCCAGAGGCTCTAGCGTACACTCCCCCGG
CACACGTACTNNGGGGGGCAAGGGTCTTACCCAGCAATGTGGCGGCCCGCACGGAGGCAGATTAAGGTGT
GATGGGTCTTCCCCTTCGCAGGATCTGACGCAGCGTAGTCAGGACTTGCGGAGCCATGACGTGCAACCGC
ATTGGCCGCCATACCGNAGATCAGAGTAGACAGCGGTACAGANGACCTGACCGCCGCACCTGCATCACGT
GCTTGTTCTCCTACNTAACATGTGTATAACCTCATAGGTGGCCTGAAGACATACACATGGCGGTCGTCGT
AGCACACCCTATCCGCCCGTAACGATACGGGTCNNNCTTTAGTAGTAAGCCTGCTTAAGGGAACCCGTTC
TCGGNGNCGAAAGTCGAGGGACTTTTGCCCCTGGCCATNGTTCGAGCCTGACCNCAGGCCGTCGATGCTT
TCGGGCCAATGAGCTAGGGTGGGCGCGGAGCNNNNCCGGGAGCTGAAAGATCCGACCCTACGCTTGGTCC
GGACGCGGNNNNNNCTCGAACTTGAAGGACCTGTTATACCCATGGGNCTAACGCTTGGTGCATTTGCGAG
CGTCCGAGCAAGCGCGCACGGTGAGCAGACGCCAGCCTTTCGGNAGAGGCTCTCGCNNCGTAGACCGGCT
ACCCGCGCTTAACAATTGATGCGGACCTTCATTCCCCCTTGCGCGGGGTGCAAAGAACAAAAACCAATGG
GGATCCTGGGAGGCCGCCCCATCCGGGCGCAAAGTGGGCTCACACACCGAGTTTCCCCCATACTGAGAGA
CGCGACATTATGCTGAATCCGGGTTCCGCTCCTCGNNTAGTACTCGCGCGGCAGACCGCACTCTTCGGGC
GGGTGATGCGTTTGNGAGGGACAGGTTGCNCATCGAATAACACCAGCGAGATTCGGGCACTGAGCTGAGC
AAATAATCGTGCGATTTCGCTAAATTATACAATGGAATGTTCCTAACTATGGCCCGGGCCGGCCAATATA
TTGTGTACTATGGAACGCCGCCGGCAAATCAAAACCGGCCGGGACTGTCGAGGACCGCGGTCAAAGCGTA
TTGTCCGGGGGAGATGGCCGTGGCTAGATGCGGCGCATGCTACGCCACGCTGTTCAAGTTTGCTAATACT
CACAGGGTGGAGCCTCCTGCTCGTGACGTGCGCTATTGCGTATGGTGGGTGCACTACTTGGAGTCGCATC
ACCACAGAGCGGCTCATATGATGGCGGTCGCACGCGGCCCGGCGGGGAGCGTGATTCGTTTTCCCCCCGC
ATGTCTCCCCAAGGGATGCATAGCCCAGAGGTTTCTGAACGCCGTAAACCGGGCTTACTNGTCTTATTCA
AGTGCCCAGCACACCCAAAGCGGACCCCCTACACGAGCCCCACGCCGGGCAGGAGCNNAGAAGATTGCGT
TCACGTGAGGACAGCACGTCTCTAAACATGCGGGGACCTTAGTGATACGCCCGAGGGCCCTGGGCGGACA
GTTCAGAGTCCGAGCGGGCCTGTCAGAAAGTTGGGCAGCGGCGTCTCGGCCACTCGGCAGTAGGTGTGAA
TGTAAGTTGTCGGATGTGCTCAAGGCCACCCGTTTTCTACCGACCCCTCCGCCCCTCGGCGACGGATCGA
AGCGTTTTCGCACCCGGTATATACTCCGACATGCACCGGCATGTCNGCCAGCTCAGTACGACACCATGCA
AAGTGATCACGGTCACTTTAATTCCACTATAAGATAGGTCTCGCCCAGACTCGGGCCCGGNNGGCGAAAT
TGCGGCGGCTNCCAGCGGTCTGTGGGGTGCCGAGCCAATCTCCTGGGCGGGCCCGATGGGTAGCCTCCAC
ACTGACCANGAGGGAGGTGTTCTANNGCACAACNCTTCTGTTTCTGGAGCCCCTCGGCTAAGTAATCAAT
CAACTAAGCTGCGAACCGGCGGAGGGCGTGGGGATAAGAAGCCATCATTGCGCCCGTACGACTGTAAGGA
AGACAGTGAAGCGTATTCCCGNAGCGNTAGNNTGCCCGCACCCATTGGNTAACTACGGAGACTCCGAGGC
CTCCACATCCCTCAGTGGTGGCTCGGNCTGCAAGCCGGCCGTGTGTGGCGCCTTCCGCGATCGGATCCGG
ATCTAGACAATGAGCGGCATACCCCACGGTTGAGCGCACTCTGGAACACATAGGCCCAACGCCGCGGGGT
GCCGACGCTCACTCCTGCCACGACGGGGCCGTGACGGGCGATGCCGCGGTCCATACGGCTCCATGNNNNN
ACGGGCGGCGTTCAGATCGCCCCGGCCCATCGCAAGTGGGCGGTCCCGCCGCTGNGTCGACTTNACACGT
CNNNNNNNCCTCTGGAACACCCTTGTACTAGCCGAGCGGCAACACTAAAGTCTNGGGAGNNCCCAGATCA
GGGCATACATGTGTGGCGCGGCGGGCACGGTCAGGGGCTGTAACCGTGAACATGCATTCCGGTGGTACGA
CGCTATAACAAGCGAAGCACCGAGTCCCGCACCCCTCGGCCGTGGGAAATGAGGGTGGCCGCCGACCACG
GGAGCTAATGACCGCTACGGAAGGGCTGTACAAACGCCAGGGGGCACCGATGACTACCCCGGCGTTTCAA
CTGATTTACGCCGCACGACCGATCCCCAACGTGAATCGTGTGTCGCCGTCCTACGATCAGCGTTCTAGTG
GGATTTAGACTGTGGGTGCCTCCTTGCGAATATCCAGCCCATTTCGGATCGCCACACCCCACTCCCATAA
CGNNTGTGGTCGGCGTCATATCCTCGAGCGGCTTTCTGAATTTGGCTCTTGCTCGGGGGCCAGGCTGTGA
ATCAGACATGTACATTCTTGGTCCTCTGCTATCTTGTTTGGGGGTTTTGGCGTCACCCCCGAGCGCGCGT
GGGCCATACCCTCGCCCCCGTGCCCGTCAAACTGGGCGGGGTGCCCCACGTATGGATATCAACCGAACGG
GGGGTCGCTGCAGGCCGCCNCGTGAAGGCAGCTTTAGGGGTCGGTGTATCGCGCCCCTCCCCGTGTGGGC
GGCGCGGCGGCGGGGGTGCCAGCAGCGACGTATNCCGCNACTTGACCAAGCCCTTTACAGTCCGGCAAAC
TCCGATAGCGTTATGGAGCTTTCAGGACCGTAGACACCGGTCCCCCGACATTACAGGGCCGGTGCCCACN
TTGAAGAACCCGTCACATAGGGACGGAATCCAGGTGGGTGGTTCGCCGGGGCGGAGACCATGAGGTGTTT
CCCACCCCGCCAGTGCAGGGGCCCCAATAGGTAAAATCGACGGGCGGCGGCTGGGACAGGACTGCACAAA
GGGAATGGAAATGATAACTTGGAGGGCGAATCGGTATTGGGAATGTATACGCCGCAACCCGATCCGAAAG
AGCAGGTCGANAGTGGACGTGGGCATAATATCTCCGTGGGCGGGGATAAGCAGGCCCTTCCAGCTCTGCG
GTGCCGTGGGGATGANGGACGTCCCTCTAGTACACGGGCACGAGTGATTCTGAATTCCCTGGACTCGCGG
CCCGCGGGCACGGTGCGCCGCCGCGCGGACGCGCTTTATGCGGCTGTGTGGGGGGCGANGCGATCGCCTC
GCGTACCACACGGCCGAGGACCGGGGGTGGATACTAGCACAGATGAAAGACCAGCCGCGGTGCGATCGCG
GTGGATGATGAATGGGAGAACGGCAGGGTGTTCTTTTAACTTGCGCAGAGGCGGCTTANNNNAGANCCGC
ATACGGTCAGCGTCTTACGCGGCANTAACAATCGGAAACGCCCCCGNNNNNATGGCCCTGNAAGCAAGTC
AGTCGATTACCCGGCAATGACACCGCCCTGCTCCCCGCCGTTCCCAATCTTNAAGGGTCCAGTGGCGCCG
GGGGGGCCNGCATGGGCAGCAAGTCCCTGTAGGGGCAGNATTCGGGCACCGGCTAATTTCGCAGGGTCCT
CCTGCCGAGAACACGCGTCTCGGGGTGGCGGCACGGCGGCCCCGCGAGCGATATGAAGCGCATACCCTGG
TNNNTGTAGACCCTACGAGTCCCCNGCGCTCGCGAACCTNCNGCATNNNNNNNNGGTATCAGTTTGCGCG
TCCCGCCGCGGCGCCGNNAGGGCATCAACCCGGCCTCCCGTGGTGGGTAGCTTACGGCTTACATCCAACT
AGTCTTCGCGNCTATCCATGGNGCCTGCTCAGATCTAAATTCACTTGGTCGCTTTCGATTTCATAAGTTG
GGTGAGTCAGTNCCTCACAGCCAGCAACTTTGCCGAANNNNNNNNGCACGCCCGACTCCCAATGCGACAG
TGTACTGGGTGAGCCAGACCGGCATACGCCGCCGGACACCCAACGCATCTAAGAATCCAAGCGCCGCAAT
CCCGGGCCGCTCTACAAAAGTCTTGACCGTACCGCATCGGCCAACCGTCGGTATGNGACGGCGTGCACAC
ANATAAGCGCTCCTCCCAGAAGAAAGGGAGGGTTACAAGTGAATGAATTTGCCATGCACATGCAAAACGA
CTGNNCCCNCGTGCGTGGAGCACTGCAAAGCGTGCGCATGGTGGTGCCTCGGGACAGGGGAGCTTGCCCT
CGGCAGTCNTATCATGGCCGAACAGGTTCTGCAGGTCCGTGATGCCACCCACTGAGCCTGAGGACGGTAT
CGCCTCCTGGTGTNAGGNACCGCATCCCAGNAAAGCTAGTACAGTGGTAGTTCCGCCCTAGGGCCAATAA
CACCCCGGGGGTGCACTTAGTAGGGCTCGATGAGCTCGGTTNNACGCGCGCCGCTGGGGCCGCGGACCCC
TTGTGAGGGGCACTACTNNNGNCAGACACCCGACAGCTCAGCCGAGGGCGCCGCCGCATCAAACCCATCC
GACAGCGNGTCGGGCAGTAGTCGGCGGTCGGGGGCCCCCGNGGCTCGATGCGACCANAGGCCGCCACGGG
GAACGGGAACCCTAGCTGAGANGAATCGGAGCGACAGCTTCACCGCCTCGTACTCCATGTGGCNGNCNAG
CCCACGGGATCTAAAGGGCCCCNAGATGATATTCGGGCCTGTGATGTGCATTCAAGAGTCGAGTATATGC
GGCCCCCCGTGATCCGGGGGAGCGATTGACGGAGGAGCGGCGGTTGAACATATCGCGTCTGACACTTGTG
CGCGGTACGCTAGGAAAGCGCACTCCCACAGTCGCTAGTTGCTCGAAAGGACAAACGTAATCAGAGAGAG
AACGTCTCTCCCTGTNGAGGGAGGCTGCAATGGCAGGACTCTGCTAATGGATGAGCCAACCTCCAGTCTA
ACGGGTCGCACGTTCTGATGCACGCCCTACTAGACTGCGCTACCAATCGTCGATNCNGCNGGAAGAACAG
TAACAGCCCAGATTTGTGACCCCCTCCTAGTCTGCTGGTAACGAGCCGCCGGGTTCCGGCTCGGACCCAC
CTAGCATCGNGCGCAGGGCCGAGCTACCTCGGGAGACGTGCCTCGGGTACTATCTGTGCTCGAACGGTGT
AGGCGGCTTGGGCGGGCGTTACATACCGACGACGCGCCNGCCTTTAAACTGTCTACGATACGCAGCGCCG
CGGCTATGACCATAAGAGGCCCGCCCCCCCCGCAGTGCGCCCGGGTCTCTGTGCAATGCGCGCGACTNNN
NNNNAGAATCCGTCTGTAGGANAATGTAGCTCNNNGCCACCGGTGTGGGTCCGCGTCCTTCGGGCACGTA
NACACCGACACTTGGAATCGGCGCTAGCCNACAAAGTTCTGGACGGGCCCGGNAAATGACCGGGCCCACG
TCGAAGCTCGATTAGGGTTCGCGTGTCCCGGACTTNCCGGACAGGATGGTTACATGTGTTAGTAANAAGN
NNNNGGAGTACTTCCATTGTACTCCATTTACAATGAGAGCAACACAACCTTCCGGCGGGCGGAGAGGCCC
CCAATNAATAACGGGCTCGCCGCTACGGCTCCCCGGGGGGCGCAGCGTCGAACGGGGGGAAAATAAGCCT
GGCCGACGCGCCGTGAGACCCCGCCTATGAGCACTCTAAAGGTAAGCCCTGAAAACAATGGGCTAAAGCC
AACGTCCATGGAACGTGCCGCATGGATAATGTATTGCCGACGCCCAATTCTCAGCCGCCCCGTCTGTTCT
TGCCCCGGGCACGGCACATGCCGGGAGGGCCGGCCGAGGTGTGCGGAGTTGGGCCAAACCGCGGCCCCAT
GCCTTTTTTCGTTGTCGGCGCAGGTCGGGGGTCTGGAGGACCGAATGGGNGGCCACTGGGATCCCTACTA
TTTCAAGAACAAGCGCCCGCGAGGGGCGTGTTGATACGGCCACGGTCACCACCAGTTCTGAGCCTTAGCT
CGTCGACTCATTCCATGGGATGGCCGACACCGCCCCCGAACCGCCCTGAGCCGGGAGCCGCCAGCCCCGC
TCCCCCGCCCACACGCAGTGTTNNNCCATTGTCGGTGAGGCTNANGCNAGNGCGGTTTATGCAGCCTATC
TACGCTACCTCAGAGAGGAGCAACGGATGGGTGCGATGAGGACGCGACCCCAGTACATAGCCTCTATGAT
GGGTTTGGAATGCACAACTGGGACATTTCTCGCGCAACCCCGGCGCAAGGCGGGCAGCCGTCCGGGGGGA
CGCCGTGCAGTGGTTTCTAGCGTCCCCGCGGGCCAACCGAGTTGTGAGGAGCACCCTTGGGCCTGTGGGC
GATATAGCATTTACCGACCCCATANGNCATCGGTGCATGCCTTTGCGCGCCTATGTATCGCCCCCACGAC
GTACTCGTTGCCCCCCTGGCTATGTACGTTATCGGCATACNACACNCCCCGTCTGCCCTTCACGCCGGCT
CGGTAAACCCGCTCTGGTTGCCGACTGTGGCGTGACCCCCGCNGCGGGACGTCGNGTACTTGTTAGTCCT
TTTCGTTGCAGATCGGGACAGCGCTGGCGTCGTCGCCGACCCAAGGCGGGCTATGTGTANNNNNNATTTT
ACCGCATNTAACACTCCGGCGAACTCCGCAGGTGTGCAATTTTGAACCCCTGCGCCGGCNANACACCCAG
ATCATTGTCTCTGGATNTCCTCAGGGACGGACCCTATGGTGGGTTAGAGGTGAATCCGCGAGCAGGCTAC
GGTACCGGAGATGCCGGCCCGGCCATGGACGGCCACACTCGCGGGCCCCCCGGGGGGTGCCACACGCGTG
CTCGCTAACATCCATCACCATCCGATGTGGCTCGAGAGTACCGGCGGACTATCGACCNNNNNNNGAACGA
CGACGNNNNNNNNGCGNTTTGAGCTCCTGTACGCTGGATGACGAGGTANNNNNNNAATGGACGAACAAGG
GTGCAATTGCGCTTAGTGGCGCGACCCGGAGGGGGCCGTAACCGGCTTGCNNNNNGCGGGGCTGAGGAAC
TTAGGCGGGCGCTTCTCCCACGCAGAGTCGTTAGAGACAAGCTGCAGCGTATATTTTCCCTGAGGGGGCC
GTCTGAGCCTTCAGACGCGCCCCGGTCCCAAGGTTGGGGGGCTAGNAGNCCCGGCGCGGCGCCGGGGCCG
CCGCCGGGCCAGGCAGAGCCGTGGACTCACGGGCGCAGGNGTATCCCGGACTAGGTGCGTAACACCACCC
AACTGCAGCCCTGCACCCCGGTCGGACGTCGCCAGTCCTCAGCATAGTGCGCCACGCTGGACTATAGGCT
ACACGCCTGCATAGCGGGAAACGGGCTAAATGGGGGGCCGCCGAGTTAACATNAGTACTATGGAGTCACG
GTCCTCCGGTAAGTGGCATNAATCCCAGTCCCCCAGCCCCGCTGAATAAGAAGGGACGGCTTTAGCCTCA
CCTGAGAGGCGCCAGCATTCCACTAGCCGCGTGGTCTAGGGCTCTGACGCTGNNACCGTCCCCCACAGCC
GCGCAGCCCATTAACTCGACAAGTCGCGGCCACCGGTGGCCTGCCGGTACCGCCCTGTCGAATTGCGNCG
TANNNNNNNCCTCTCGACCGTCTTGGCGCCGCCCGGGCCAATAAGTGAGTACGAGCAAAGCGGAAACGGA
CCCAGCGGGTAACCGAGATGGGAAANCAGGCTGGTAGATCTCATATAGGGCCACATCGGTGCGGTAAACT
ACGTCTCGTATCGATCTAGTAGAAGGCGTCAGGGGGAATTACCGCGAACCTTCCCCCCCGTGTGGCTGCC
ACGTTGGGTCGACAGGAGGTGGCCGGCTAGGCTCTGTGATTNNGAATANNCCGTAACCTATGTGGCAAGG
ACACAAACCGGTAGCACGCCCAGCAGGCCAGCCACTGAAGGGAAAAATGGGTGAAGCAAGNNNNNNNNTC
GGAGTTGGCAGTCCTAACCGTAGTCGGATGGCCACGAGTTACTATGTGTTCGGATGTCTAGTCATCCGTC
CCAAAACGCGGTACTGTTGTTTTAATACAGCTACGCCGCCGGAACCGGCGCGCCCGCGACCGNNGGAGGA
GCGATTATCGTGGCGGTGTCGTCTCCACGATAATTGTCACTTCCGCCAGGGGGCACGGGAATCGTCGCGA
CGGGGCGACTAAGAAAGTGGTGTGCTAAGGGGGTTGGCCGGGCGCATAGTTCCCCGTCTAGGCTCCGACT
CTAGGAGAGCACCGTCGCAACGGCCCATGAGATTTAGCGCCCGAGGGGATCACTGAGGAACTCACGCCCG
ACTAATAGGGGGCACCCGAGATTGATTTTGGGATGTACGCGACTAGCACCTGTGGGCCGTCGGACCCTCT
NNNNNGCCGGCCGCCGACGCGTGGAACTTGGGTTGGCCCACAGCCGGAGGCGTCGGGCGGCGCGCGCTCC
GACGAGTACGGCGTTTGTGTTAAGGAACATAGCGTAGAGTGTCAGGTGGATGAGGTTGNGAACTTAATTG
GTTGCTCCATTGCGCCCGCGCTCTCTGATCCTAACCACACGAGGGAGGCNNNNNNNTTGGGGGGAAACCC
AAATAATCACCCGGGTACGGTGGTCCTGCCTCGNGGCCCGTCGGTTGAGGCCGGCCATCCCGGCCGGACG
ACCGCCCAGCCCTTATTAATAACTCCGGCGATTGGCGCCACACTTAGGTCCGCGCAGGGCGGGTCTGGGT
CCATGGCTCGGCAACGGACGCGGGCTCCTCCGCCCACACCNNNNNNGGGCTCCCTCCCGCACGCCGCAAG
GATTGAGGCTGGCCCACACACGGTCCTTTCTGTGGGCGGGATCAATTAANGGCCTGCACAGAATTGTCNG
GTGGCGGCCCTGCNCGGGGTGATGGGTTCTGACTCACNGTCGTGACTCCCGGCAATTCCGCAGCGAAGCC
CCACCTCCAGTGGTGGCTCCCAAAGCGCCGCCTTCANGCGCGTTCCGACCCTGGTGACTTAGCGACCGCC
GGCTGAACGCCCGGTTAGGGCGAAGCGTGTCGGAGACGCAAGTTCCCTCTATGTCCAATCCTTCCTAGTT
GTCCAGCCTGGGCACCTGCCCCCAACGTTCTCTACGTCACCTTGCACCCATAAATACATTCCCGCNATCG
TATTCTGCTCCGGCCGGCGTACTGATATATACCGGCTNNNNNNNNNNNNTCCAAAGAAGCAGNATTCGGG
TACTGTCGTCGACCGGCTGCGAGGAATGGTCGTGGCGTAAGATAAGGGAACCTCTCAGCCTCTTACAGGG
GCCACTTACCCTAAGCAGTGTCATTTTANNGATGTGAGNNNNNNNNNNNNNCTGGCGATATTTAGTCGTC
AGGTTTGAACGTAGCCGCGCCCTCAGCAGACTTACAGTCCGCCTCTGCTTCGCGTCGAGGACCTTGTTTT
TGCGGCATATTTCGCTTGCACTAAGAACTAAGGAACTATCGCCTGACAGTTGTCAGTCTGACCGCGCCTT
CCGAGAAAATCTAGGTTGCACAGGGGAGCAGAAGGCAGAATAATGCCTGTGAGTCTAACGTGGAACCGCG
AAGGGTACCATGCGTTAGCCGCTGTGCTCAGACCACAAGACAGTGCCNGAAACTGCGTCGTCAGGTGAGN
TAGGGGCTCCGAAAACGGGGGTCACGTCAGGAGCGGCGAGTCAACCCCTGTGGGTGTCCTGGCCGCAACC
GCGNNNGATGGCGCATGACAAATCCTTTTCACTGATCGAGGCACCGGNNNNNCAGCCNCGNACCGCAGGT
AACCCAACACGCGGCATGTCCCGCTCACCGGGGCCANNNNACTCCCCTGCGGCGAATCGACAGAAACACT
GGCCGCTATCACGCTTTGGAGCACGGCAGGTATTCGCCNGTCCCTACCCAGCCCGGGTTCGCACGGGTAC
CACATCACTGACGTTGCCCCTCCCTCTTGCACGCACGACAATGCCCGACTNAATCAGAAGGGTCCTACCC
GGTACCTACGCCAAGGCGGCCAGGTACGCGCCCCACGCGTTTGCGGGACAGATGTGGGCTCGACCGGTTT
CGCCTATCTTGGGGAAGTGCGTCGCGACCTCAAGAACCCAATGGGGCCGACGACCAACGCTAGGCCGGGC
GAGAGATCNCAGGGTTCGTGCCCAGCCTGGAGGTGGACCGCGCCGTAAACTTACGATCCATCGTATTTAA
TGGTATCGCGTCTCAAATCCTAATGCCGGCCCGATTCCCGATCCTCGGTTTCCGGGTATANGGACTCGCC
CAAGTTGCGNNTGAAGACTCTTATTGATGTAATAAATAGGGACAAACACCTCCTCTATCCCCACAGGTCG
CCTTNNNNNNNGAGCCGGGCCCGGCCAACGGGGGNAGGAGGCGGGCGGGCGNGCTTTTTACGGCACATGT
ACACCGCGTCGCGCCGCACTCTNGGCCAGCTGTCGTCGGCACCACTTCCTCTGTCCCGNNGTTCAGGCGG
TGCCTCGGGCGCCGTGGGGGGCGATCCCACCACCGGCGCAAATTGCCATACTGACTAAGCTGCGTGCGAC
TGGCCTGTGTTGCCATTGAACTTTCGTCGGACGAGCTCCTGCGGGGGCTCCGGGCCCTGCATATGTGCCA
CAACCAGGGGAACTTTACAACGCGTACGAGACCGGCCGTACCGNGGTNTAGTGGGTGCAACCCCAGAGCG
ACGACGGCGGGGAAAACGCACGTCCGGTCATCTGAGANAATGCGGGAGCCGACCAAAGCCTCCGGGTCCC
CCGTCCGGCCGNTGGCGATCCTGAGGGACTGGNCGNGAGCTCAAAGGACGTGCACTAACTACCACCTCTC
TCACTAGCCGCGAATCCCATCCGTCTTGGGGGGGTAGCGGGTGGCTACGGACGCGTGTCCCTGGCAAACT
CGGTAGGTACATTGGTCCAACCATGAGGGGCGGCGGCCAATCGATCTTGAGCTCGGCGTGTAGGCTCGCT
GCGTCGCGCAGCCGAATGAAGGTCTGGGAGGTCAGCGGGCGCTTGGATGATCCCCGCAGGAACGGGGGTT
AGAGAGCCCGGCCAACCCCGCGGGGACGTCAAGCACGAATTAGATATACACCAGGGCCGCGCCCGTAACC
GCCATGANCGCCAGTTATTNNTACTCCCAGCTCTCGAAAGCAACTTCGAATCCGGNCNCGCATCTGCAAC
TTACAGAGTGCCCGTCAGCTTGCGGGACNCTGGNNCATCCAGGCGCCNGCGCCCCGCCGCCCGAGACGGT
NTGCATTCGGNCAGCNGGGCGACTAGGCCACGGCAAGTCTAGTGGAGCCACGGGCCACGCGCCGCGCGGT
GGGACGCGGTGTGGGAGGNNNGCGTGAGCCCCAGAATCTTGCGGGACTTAGCGGCCACGGTACCTAAGCC
GGAGAGAACACCCACAGGCAGCGTCCAGCGACCAGGGNTNNNNNNANTATAGTTTAGTTCCCGCGCTGTC
CCACAGCTGGCGGACCTGGNGGGACATGTTTACAGGCNGAGTCTGGTCCCAGTTCCGTGTGCCATGGCCG
GTCTGGCAGTCGCTCAAGGCTCTCCAGGTAAGGCNCGGACTGGGGGGGTTCCGGCCGGAGAGGTGCCTCG
GATGTCCGGTTGGCTCCTAGCTTGTCTNNNNNNNNCCACGCGCGGCGGACAAGCGGAAGGTAAACGCGCT
TACTGTGTGAAAAGCTAGGACTGTNNCCAGCCTACCTGATCGGGAGCCCATCCCNCGTNGCGCAACCGCG
CGACGGGCCCGCAGCGACACCTGGTCTGGCGGGCTGGGCTCCTGCTCCNGTGTCGATCCTCCNCACNTGC
CTCATGAGTCCAGGGGCGGGAGCCGTAAAGCAGTCTACATGNNAGAAGAGGCCTATCCAGGACTCCTTAC
CCCCCTGCGAGGGTGGCCGGTTGCGGCGGGGTCATACGAGCGCCGTTGCTCGTTTGACCGCGGAGCGGTA
ATGACGGGACGGTGTNGGGGGTCCCGGCGGCATTCAGTCTNCCCCCGTACGTAGGACCACTNGACTCTTG
TCTAGTTGCGGAGCACACCCTGCCGATGGAGCGCTAATTTTGGTTGTAAATGCCATGCCGCCAGCGGTCT
CTGGGCCTTTACGGGTNTAGCTAACTTCACTTGCCCTCGTCTGTGCCCCGGAGGCCCGATCCGCCGCGGT
AGTTCCNNNNTANAGCCCAAATAGGGCCTGGTAAGGATGGGGGGCTCGGCGCNNNCGACNCNGGGNNNGG
GCGCCACCAGCGGTGACTCCTGGTCATATGCTTATCGTAGATTTTCCGGCACAAGTACCAGGTCACTAAT
CGACTGGANNNTTGGTCNNNNNNGTGCGAACGTGTATCAATAGACGAATNNNAGCCCGATCGGAGTGTGC
CCAGCGGCGCACACGTCGCCTNNCCCGATAGGCGNNGGACCGCTCGCCCCTGGCGCGAACCCTNTNCNCG
CCCGCCGCCCTGGAGGCGGAGACCCAGGGGNNCGGGATTACGCCGAGGCCGGCCCAGGGCTGGCACCAGG
GAGGGTTCCCCATAAACCGACATGACGCGTTGGGACACGGGACTGTGGGGCAGTTGGAACGTGCGTTGCC
CCCTGGTCCATTAGATAGTGGCTCAGACGTCTCGACCTCACGGGTTAGACTGGCGTGTTTCCATGCAGTT
AGGAAGCACGGATCTTGCTTATTGGACCCCACCAGTCGCATAACCGGACTGGTCCGAAGTGGTCCCGGAG
AGTAACCGGTTGTACCGCNCCACCAGGCNGACTGCTGGGGTTACCGCGTTGCACGGCCAGGACATCAGGC
GACATCGATTGTTCATGATGCCTAAGTTATGGTGGTAGTCGCAACGCGATGCACACCCCTTTTGCCCTTG
GTCNNNTACTCCCTGGTCACGCTTANCGATCGCGAGCGCTCTACGAACCGGCAGATCGACTCGTGATGCC
CCCTCCCGGCTTACGCCGTACGCACGCGGCTAAATTGAGTATCGCCTCCTAGTGCTCTTACTCGNNGNAG
ANGGACACCCGTACGGCGGGCACAATATAGCACGTGGTTTACATGTCGTGGGCGCTTGATNNNNNNNTCG
GGCAGGCCCGATGCGGGTTATCCGTAGTCTGGCAGGGGCACCCGCCCGAACAAACTTACAAAGATCTCCA
GAGCCTGCTCAGGCTGGTCGCCCGCTCCAAGCACGGCGGTCTACTAACTCTTCGGCCCNNNNNNNNGGTG
AATAGGCACTTCGAGAGCCCCCCCGCGTCACCCTGACGTAGCCGGCCCGACCGCCGTCCTGATCGCGGGA
TGGGTACCGCCAGCTCGGTACGTCAGCGCAGGCCCCTCCTCCTACTGTCCGTGGGTCCGGGTAGGAGGGG
TGAGCAAACACTGCTCCGGAAGCCGTACATACAGGGTAGCGTCACCCGCTGAGCTCCGCCAATTAGAGGT
AGAGAATACGCACTCCCGCCCATTGTCCCTGGCGCTCCATACGCCACACGAGGCTCTCGGCGTCACCCTC
GCAGAACAACCCTNNNNNNCGCGTNGGGGTGCCGGGGCGTGCACAGCACGGAACAGTCGCTAACATTTAC
AACTTTAATAGACTGAGCGCAGGGAATCGAANNNNATGNNGGGGCATTTCTGGGTGTCAGTGGCACGCGT
CCCGGCGGCACCCGAGCACCGAGCGCCCACCATCGCACGCCGCCTGCCGACCGCNNNNNNNNCGCGGNAA
GAACCTCTTGAAGCCGGGCGGTTCACCCGCCCTATCCTGCTAATAGCCCTAATGGCAACCTTCTTCGCTA
CAGCAGCCGAGTGCCGGGCGCCCGGCGCGTACCAAGTCCCCNCTTGGCGCCCAGGGGAGGGTGGGTGCGC
ACGCATTTGCCCCCGCCAACCCGTTCACGGGGGGGGCAGTGTAGACGGCGCGGTCCCTCCCCCNNGTGGC
CGGGAAGGACAAAACTTGACAAGACGGCTTCAGGGACACGCACGCACCCAATATCGGTATCTCTAACGAG
CCCGGGCTCTACGGGNTAACCACGCNNGCGTCGCTCTCGTCGGACATGAAGAAGAGGATTAACGCGGTAA
CGACAATGGCGCGGAGGCTCTGCTCGGNNGGCGTANGGGCCCGNCGNNATCGTAACCCCCAGTCATGACG
CCCCGAAGCCACCCCATCGGCTGGGGGTGAAGAGCAGAGCTTTTGAAGTATCGCGCGTGGCGCAGATTCT
TCCCTGGCGTTCGGCATATATTTNNNNNCGCGGGCTGCGCCCCGAGGTCCGCGAGAGAGGAAGGGCAGTT
TAACACTGCCTTCGGATAATCCCAAACCATATGAGTCGATCTATGACATNAATTATTTATTCGNCCCGCT
AGCATCGATGGCTACTTTAGCACATCAGGCAGTGANNCCGCGCGGATGCTGGCGCGAAATTAGGCCTGGG
CGACAGACAGATCTCCGGGCGACGCACTCAGTGCCGGCGATGCCACGAATTGCGCGGGAAACCCGGCAGC
GCGGCGCGTGCGGCCGCCATCGCAGGGGTACTGGGCACCAGTTTGCAGACGGGCTTGGCGCGGTACACGC
CAGTGTCGGCTCTTAATCCCTCTGCTCTTTCGGTATTGGAGTGAGTTACGAACCGTACCGGGAGGTCGGG
CGCGANGACATACAAGTACGCGCTNGGGACCATTGGANNNTAGCGGAGGCACGTTCCCTGACGCAAAAGG
ATTACAGTNCTCATAGAGGGCGCACGGATCTAAACTCGTCCNGCGAAGAACGATAAGTCGTCCATCGAGC
GCGTGACAATCAGTTGTCGGTGATTGGCGAGTTCTCGCTATCGTTCGAAGCTGGATTCGTGCAAAGCTCC
GCGGTCGATTCCACCGCGAGGCGGGACCGGGCAATAACCACCCGTGAAAGGCGTCGTCCCACNAGCCGTT
CCCCTCATACGGGATTAAGTGGTGGTTCCTACTCAAAANCNNAGTCTGGGCCGGGCGGCAGCCGCGATGC
CTAAGGCGAACTCTCTCTGCGCCTCTCTTTGTCCGGCACTCCATCGGTCTCAACGACGTCCGCACTCTNG
CTGCCGCAGCATGTACAGTGGAGCGGACACGTCTTCGGAGGGTCGGCGGGTCGCCTGGCGATATATTACT
CATTGGNGTCGACGGCCGGAGTGATATTATAGCGTTACCCCAAGTACAGATACTGCTGACGAACGCTTCC
TGCAGCGACGCGACGGCCGGACTTCGTGNNGCGCCCCCGTCGCAACCGCAACGGGAAGGACGGAAGGGGA
CGAGCAATCCCCTAGAGCNTACTAGGCNGGCTCTTGGATGCGATAAATTATGCAGCGTGGGCGTCCGCCA
CTCAGCAGGCCGGAAGNCGGGGAGCNGTGAGAGTAATTTTNNTNGNTTGGAGTGCGCCGCCGTGGCCGCG
GCCGGGGGCNCATGATGGGCCGTTCNNNNNCTGCGCACGTTCNNAGGCGTTATCGGGGCACCCGAGCGAC
CGGCTCTCGCCGCGGGCACACGGATGGGAGCGGGGGCTGGACTTAAAGGGCGGCATCGCCACAAGCGGGA
GGGAGCCCCATGGAGTAGGCAGAGGAGGGGCCAAGTGGGGCAAAGGGGGGCTCTGTACTTANTCCCCAGG
TCGATCTGGTCCCTAGAGAACGCGGTGGGTGNCTCCCCGCGCCCACGTGCCGCGACATGGCGCTCGTGGC
AACAGGCTGACCGGGACCGGCTAACTGGCGCACAGAGAGAAAGTGCATGTGAGGNCATCTTCATGTACTT
GTCCATAACAAGATGTATTAACCCGCAGGGCGTGAGATTCGTTGGAATAAGGTCTGCGGAGCCAGGAGAC
GGGCGTGTCGCCACTCCACGCAAGCGCACTCATACTTACCCGGGGAACCATNCTGAACTGAGCGGTCACC
GCAAGCTGGGGCCTCAGNNNNTCTACCCAATTTCCATGGGGTTGATCTGCCCCACGGATGCAGGNNNNNN
NNNNNNTCAACCCCCAAGTNNGATTTCTAGCGATTAAGGGTGGACGGGCCGATCATNNACCTTGCTTGTA
GTTTAGCAGGCTCGNNNNGCGGACATCAGGGGCCTTTGAGAAAGAGGGCCCGCCGTGGGTGCGGGGAGGC
CTAGGTCCTCGGGCGCAGACCGAACATAGGCACGGGAGACAATCATAGGCGATTTCTTNNCCACTGCGCG
GTTTGCTGGTATCGATCGCTTTGAGTGAGCCTCTTGTTAACAGCAAACGAGANTACCCCGTAGCCGGGGC
NNGGCGGTAGGATGGGAAACGCGTCCGATCCTATGCTGTGACACCCTGTTGCCGCCTAGAGTAGAGCTGG
TGGGCCTCGGTGGGGCCGCGGCGCGCCTGTGCCGACCGCGCCACTCGGCACCCATGCGCGGCTCGGTGTA
TTTCTGAGTACCCCATAACCTAGGACCGAGCCGTTAGAGGACTACGCACCCTAGCCCAATCGGGACACGC
ATCGGGCGCCCCAAATGAGGACTAACTCGNGGTAGGATATGCTTCNTCGCCAGTGCTCGATGACTTGGCA
TGAGCAAACCGGATCGCTACCACACGACTGGTCGAACTGTNCTGTCGCGGNTCATCCCCGAAGTCCGGCT
TGGCCGCAAAAGCGAGAGTCGGTTTAGAGTAGACAGACGGGCNNNNGGGGCGGACAACTCGAAATGCTGG
GGGTTTCGCAGCGCGCGNNNNNGATGGTGCNACCGCAAGGGGTTGTCCNNNNNNNNNNNNCTAGTCACAC
GAGATGACAACATTCGGTTAGTGGGGCGTGAGAATACTTTCGTCTTAAGTCGATGGGCGCGGTCTGTAAG
GGCCTTGCGAATGCCGGCTGACGTTGTGCTTCAGGCTGGCTGGAGCGGCCCTTGCCGTGCGTGACTACGA
GGCCGCTTGANCTCCGAGGAACGGGAGGGGCCGAGCGGGCAGGCGGACGCGGGCGCTGGCTGTCGCGTTA
AGCGCTCGCGTGTGTACCACCTGCTAGGACGACCCCGGAGGTCGCGTGCAGCGTGTGGGATGATCGTAGT
CCCATGCTGTAGGCTCTACGCGGGGATTTAGTTTAACCGGTACGAGTCGCGACCCGGCCTCCGGTGGCCG
GGGCTCGTTGCTCGGGGAGGGCTCGACTCTTACGATTTCCTGCGCTTCACGACCCGCCGTATCGTTTAGT
GGCCGCTGGATGAGGTACTCGGGGCACGGGAGAGGTGGCACACTGAGGCGCCGCCCGCTGCGGCGCATGG
CTACACCGCGATGAACTCCCCGGAATNNNCNNNTGAAGCCGCAGCCACGCGGAGGCGGCATACAGGGAGG
GGTCAAGAGAACGATCGAACAAAATACCGTTTGATCCCCCCACGCATGCGGGTATCCATACGGCGCCTCG
CTTGAGCGGGATGAGTATTGAATGCTGCGCGGGGCTTACGGGGGATTAGGGTCCCCTGCGCCCCGCGGGC
CCTGCCGGGGCAAGGCGGGCGGCGATGACCTTGATAGTATGTTGAGATGAGAAAGTAGGGGGCACCCATG
CCTATCGTTTTCATGGAAAAGCTGTTGTGGGGCGGGTGACAGACCTTTACGGGATCAGTCGCCCGGCGCA
ACTGGCGNNCATCAAAGAGCTTTGGCGTGGCCCCGCTCTTCAGAGCATGCCTTTGCCTATGTCGGCAGGC
TCTTATGTCTTGGGTCATAGCGTATTGTGCTACACCTGCCCCATAGACGAGGACATAAACGCCCGGGCCA
CCGGCCCAAGTGGGGAGCCGCGCGCTGCGCCTGTTGGTGGGGACCACAATCATGTGGTCGTCCTGTAGCG
GTTAGGCGGGCGCGGGCGGCGCAGACCCTGCTTATCCTGTCGGTTTTTGGCCGANGGGTAATTGGCCGGG
TGGTTACNCTGATAACTGTGACACCGGAGCCGGGGGACGTAGCGTTCGGGGCCCCGCGAGCTGGAACGGA
TTTCGGATGGTAATGCGATGCCTTAGTCGGGACTATGCCTACCACCGATGTACTTCGAAGCTAAAGGGCC
CGCACAATGAAAATTAGTCCCTTACGCGTGAGCATGAGTCGCCTGGCCCACCGCGGTGCGAGCACGCCGT
GCCCCCGGCCGTGAGTCTCGCTCGGGGTCTGCCGCCGAGCCCCGCGGCCCCGGGTCGGANNNNNNNGAGC
GGCCTGTGGCCATCCCGCGCGCCNGCGCCCCTCNCCCGCCTTCGCCTGTCTCGACTGGCACTCTCGCTCT
GGTTCAGTCGCGACGGCGCATATTCCCGGACCGGCTGGCCGCGGGCCCCCCCCGGGCCAGANGGTTGCCG
CAGCCGGGCATGGCCGGTGTNAGGTGCTGTCGCCGGCCGGAGCGTGCGTGTGACGTGACANCCGAGTGCG
CCCACTGTGGGTCTAGGTACCNGGGAGCGGGCGCGTTTGGTACGGATTATGGTGCCTTCTCGTGGCGTAG
TCACCGGGNTGTCACTCTCAGGCTGAACCTCGACGGATGCCTGGAATACAGCGGGTCCCATGACTATGGC
TCGCCNGATGTCCCCGTGTGACGCTCCCGAGCGCNNNNGCAAGGGGGAGTATAGCTATGACTCAACATTC
TCCTTCGGATGGGCCACCGCGACACCCGGCGCCTCCAGAACCGGTGCCTTCTCTGGGGCCGCGGGGCGGT
GCCGGGTGTGGCGCAACCCCCGCTTGACGCTATACCTATTCTGTTAGAAACGGGAGCATAGGGAGCTAAN
GCGGATACCCCCAGATGTTGACGCTGGACCTGCGGCCACAATGGCGGGTTGNGGGTGGACCAGCCGGGTG
NAGAGGCTCGCGAGGCTGGGACCTTTCCTGACGGGTTGCATGCGAAGGCTNNNGNCCCGTCCCCCTCCGC
GGAGGGAGCCACACAACACTACGGCGGGCCCATCTNCAGCGGATCAGGGCGATGCGTCCCGCATNCTGCG
GGACCAGAGGTGGTCGNNNNCTCGCCACGGTTGGATGCCAGCGTGACGGCACTGAATATTTGACGCGAAG
TTAGTAGGCCGATAACCGTGCGTGTGTCACCGGGTCGAAGTTAGCATGAGGGCCAGCACCGGTTCNCCTA
GGTCCTCTCCGACATAACGAAGCACCAGTGTGATCGCTGCGCACTATCCCCTTCTCGTTGCTGGCGTGGA
CGGCAATAAGCCGGCGTTACCTCGACCAATTCATCTATCGAGCTGGCGCGCCAATAGNTGCCACCGCGCC
GCCCGGGGCCGCCCTATATGGCGTTCGCTAACCGGCGCATACCCACCAGAAAGCTAGGTNNNNTGCCACC
ACTAACCTAATTCGGTCCGTTCACCGGACGCCATCGTCCTCCTTAGGGAAATACTCCCCGGCGGGCATCA
CCTCAGGTCGGGGCTGTGTAGCGGNNTCGATACCATGACATTCCGCTTATAAGGTAGGCACGTTACCATG
GAACACGCCCACCCCCCACCCCCACTCGGGCCTAAACTTAGGCCTCCGTATAGCCCCTGGTTCCTCAAAG
AACCCTTGCGTGGGTTCGNNNNNTCGCCGTGCCNGGCTTGCGTGCGTAGGATCATNNNNNGGGTGCTGGG
GCGGCTCACACGCGCGAGGCTGCATTTGATTCGGTGACGTCACAAATGTCCCGGGGCAACGTTACGGTTG
AGCCGCGGGCCGGGAGCCGGACGCACGTGNATGCTAACCCACCNCGGAACACGGTTCACAAGCNCCCGCC
GCTCGTCGGTGATCCCANNTCTCACAACGNGCACGTCCGGCANNTGGGACAGAGGCACACCAAGTGGAGC
CGGGCGGCATGTGCGTCCGCCGTGGTAGTGTCAGTATGACGTCCTAATTAGCCCTCTCCTTCTACGTTGA
TGCGATTCACGTCATCGCTNNNTGCATGGCTTGGGTGNNNNNNNCACGCAGAGGCCAAACAAGATGTATA
AANNCTGCCTATTCGGGCGATAAGCTNNCTCATAAGTACGGGGCGGATTCCAACGCGTCGGCCCACCNNN
NNNNGAGNATACCCGCCGANCCTTTTACATAGCCGCCTCCGCCCGTAGAGACTGGTTTATACAGTTACGC
ATGCAGAGGGCAGTACTCCCCGGCCTGCCCGTCGNNNNNNTTTCNNNNNTCCGCCTGCTGCACCTTCACC
CTCGGCCAGGGGGCTCACCCGCCCCGGCGGCCCGGGTGCCACGGGGGCGGACGGTCGTCCAGGGAAGCCC
CGCTCGAAACTGTTCGGATACTGTCCGACGACGCACGTCGAATCNNNTGAATTGGGGCGGGAGACTGTCT
NAGCCGAATTCCGGAATTGCAGTGGCGAGTCGAGGCTGCCGGGTCATGCTTAGGTAGCAGAAGNTCCTTT
CCAAAGTTAGGGCCGCACGCCCGCCCCCTTCAAAGCACGTCCCCCCCCCTCCTAGGAGTATCACGNGAAA
CTTCGGTAGCATCTCTCGGAGGGCGCCTCAGGCATGTAAGTCAACTACGACAGCNNGTGGACAAGATGCT
CGACCGTCCCCGTGAAGGTGGATGGCCTGGCCCCCCGTCGATCCCACCGCACAGGCCGCGAACCATTTTG
CTCCGGAGAGTCTTGATGAGGGGGCCCGAATCAGGGAAGGTCTGTTGAATACCACGCAGCACAGGGCGTC
GCGNNTCGCGGTGACGCCCGCCGGCTCACGTCGACGGCNTTATAGCGGGCTCTATGACCACTTCGTCACA
GCATGTGACCCACTTGGGCACTTCTGTCGACGACGTAATCCGACTAGCCCTTCACGGCCCAGGGTTTGGA
GCATTGGGGAGCGGTTTAAACCCGCGATTTTACCCGCCAGTGGGGGTCAGAGCCTGAGGAACTGAGCAGT
CTCGCCAGGGGCAGTTCACGACCAATCTGTCGGAGACCTGGCGCCCGCAGATACTGAGGCGTGTAGGCTC
CTCTACNCGCCTACCGAGACGTATCGAGTCACAGGTTTGACAGTCGGACCCTGTATTGCCCTTTATTCGA
AGTGTTGCCCTCTGATCGGTCCCGCCCGGGCTGCGGACGATATGACAGGCGCNNCCCCTTAGTGTGGCCC
TTAATTCACAGAGCCGAAAAGCTCGTTGTTCCAGCGGTTGACGGCGCGGAGTTGTCAAGGTAGCACGTTA
TATGGGCCACCCGNGCTCAGTCTGCAGTTTGTGGCCATTNCCGGACGAGCGAGACTCCTGACTGCATTTG
GCCGTGTGGTCCGTAAAGCCTGTACGTTCGTTCGTATTCATGTTCTACACGGGCAACCCGTAGGGCCCTG
GCGCTGCCATGGTTTCGGGCACCGGACCTAACTCGGAGGGNGCCGNCTAGGAACGTGCCGCGCGCAGCGG
CCAGATCCCGGAGGNACCGCGCAACAATCTGGCCAAACCAGCACANNNNNATCAGGCCAAGCAGCCGCCC
NTCATCGCCACTGCCTGNCCAGTAGCNACATGAGAGTGGCGGCAAGAGCCCTTTTNTCNTAACATATCCT
AGACGCCTAATAATGGAAATCTGCCGCATACGAACGCTAGAATGAATGGAGAACGTGTGGGTCCGGATAG
CTGTGAGGATCTGCTCCCTCTTGGGCGCCCGACGGCTCGACGGCTAAGGCAGCCCGCGCCGGGTCGCCGG
GACCANCTCAGGTAAGTCCTGCCAACAATCGACGCTCGCTTAGGCGCAGCCCCAGAGCATGGATCATGGC
TAGTAGATTCGCCAGTACCTCGAGTCACAATTCAGAATAACACTGTCACTCCTCACAAGTGGCGGACGTA
CATGACGTGCGGTAAATCCACTCGCGGCCAGAAATAGGTTCTNACGCCCGGAACTCTCAGGGCTTGTGGC
CAAGCAGGTGAGAGGTCCGGATAAGCCGCGCTTGNCCGACACATCCACACGGGTATTTGATGTCAAGGCG
CGCAGAGTACTCAGTGACCATCAGTAGNTCACCGTGGCCCCCCTATGCCTCGCGTCCCGCAGAAGGCAAG
TCCGGGAGCAGGCGGGCCCACTGTGTGTGACTGGCATGAATTCGCTGGCCCTTCCGGCGTAAGTCTGNCT
ACAGCATCCCTAAAACCGCGAGTAGGTGCAGCCCCTGGAACCATGCACCCGTCTGACTCGAGGTTATTCA
CCCGTGCAGTCTTCAGGCTCCTTNTGTATCTCTAAAGCCTCCTATAGTTCTGGCTCCATCATATGCGGCA
GCCGCCCCTCCGCCCGGATCGCGAGCCCGGCTAGCGTCCCAGAGGTAATCGAGCGGTTATGGGCACTTTG
CGCTAGCCCCGCACGGCGCTCGCAAGTGGCGTACCGCACCTGCCGCCTAATTCGCCACCCGCGTAGCCCT
TGAGGTAGCCGCCTCGGGCGGAGAACCGAAGCCGGCGGAGCTGCACAGCCCACAGCAAATCCCCACAGTT
CCATTTGCCTGCCTTAGCTCCATCATCGTAGAAGACTCCGCCCAAGAATGAGATCCAANCTACCTCGCGG
CTCCGGTCAAGTGCGGCTTTTCCATGTACGGTTGCAACGCCCGCCCGCCACTCNCCGCGTTCTCGCCTCC
CGGCGGAAAATGTTCGGCCTTGGGCGCTGCGGTCCCCCATTGTGGGGGTCCGGCCTACNTCTCGTCAGCC
CACGACCTATCTCGGCGGGTTGTCGCGCGCCTCGGCCATGTTCTCTCGATTCAGCCAAACTTACCGGTCC
GCGTTGCCGCGGTTGCTATCCGGACNAGAGTCGGGCCTAATGCACAGCGCTAGGTACCAGGGGTGCCGCG
GAAGTGCNATTTTTNNNAGGGCAGCGTCCTNGCGGGCAGTCAGGGAGATCCACGCATCGGGTTGCCCGAG
TTCTAAAGCCCNNACGGATGGGTGGGAGGACAGTGGTGGGTACGTACAAGTTTTGCAGTGGGGAAGNNNN
GCGCCGACAAACATCGCAGGAAGATATAGCAAAGCAACGCGGNAAAGGATTAAACCACGCCTGTGCGGCT
TGAGAGGAGCCCTGCAGCCGCCACGGTGCTGATCNAGGACAGCGCAACAAGTCGTCGTACACGGTNGTCC
GAAGGTGATGTTTTCGGGCCGAGGCGCGTGAAAACGCACCGAATGTGTTGGTAATGAACGATCAATCGGT
TCTAACANNNNNTTGTAGTATCCCAGCCTCCCCCTAGGCGTCCCCTCCGCGCCTTCTGTGGGCACGCTTG
CCACCGCGGGCCGCCGTNNGATACGGGGCGCGTGGCCACGCAGCAGCCTTTGCCATTACGGGGGCGGCAA
TCTCCGNTTCCTCCCGCCCCGCGATTATTCCGNCATCTTAGTTTTAAAATTTAGCCGGCGGGCCTGTATA
TGATAGGAAGGGCCTGGCCCNCACTTCAATCTCGCAGACGCCACCCCCTCAAAGCCAGCACTCGCATGTC
GTGCGGATTACTCTTGAGCGCCCGCGTGGCCAGACGTATCGCCTCGGGAGGTCTGGTGATCTCTGGCCCG
GCGATGTGAATAGGGNGTCGCCTCTTGGNGGCCNACCCGGCAGACGGCCGCGGGAGCGGGGCGCATCACA
GGGANTCGCCCCCGGGACCCCCGTCGCCAGAGCTGAGGTATACTGACGCGCTGAGGGGGCCAGCGCGTCC
TTCTGGGCCCCTGTCAGTCGAACAGGCGTAGTCCAGGGCGCCGGCGCGATGGGCCGTCATTTACTAACTG
GGGGCGAGCCCGGCNGCCCGTCATTCTTCGAGTCGAGTGGCCCCGTCCACCGGGACCGGAGGCAGTGGTC
ATGCAGAGCCGAAATAGGGGCACCTCCCCGGGGGGAGCAGNNNNNGNNNCCCCCGCCGTCGCCAAGGACG
AGTTTATCCGCACATAGTCTGTATATGCCTCCTCGTGACCACCTGAATTGCTGATCTGATCTTTGGAGAC
ATGACAATCCNTGTCAGGTGTAGNNNGCCNCACGGGCCCATCGCCGCTGACGGGGGCCGCGCGCCTCNCC
GGCCCGCCACACATAAACCGTGCTCCCTATGCGGGAGGCGGTCTCCATTGGGGGGACCGGGGGACCTCTG
CACGCCGTTAAGTGGGGAGTGGGACCGCAACATGTATTTCTAATGGCCGTCCNNNTCCCGCATACGCGCT
CGCCCAGTCAAATACAGCNCATACGACCCCGTTAACGCNNNNNNNNNCTAGGTTGGAATTCTCNACGGTC
CACTCCAGGGCTTCTGCAGGCAGCCCCTTGTTCNACCGTCGCGCGACTCTTTGATGTCCCTCGAGGTGCC
CCGGGGTACGGGAGCAGCACGACCCGCCCCTACGGGTCAGCCACAGTCCCCGAGGTGTGTCTTTNNNCNC
CATCTTGGCTTCCGGGCCATGCTTCAGACTGCCGACAAAGACGTCATNTTCGGCGCAACTGCCCGTGAGC
TCCCGGTGGANNNCGCTACTGGTCCCGCTCGCCGCCGCCCCTGGGGTAATTACCGGGTTACCAATTCTTT
GAAACGATGCCGCGGTCCTAACGCAAACGTCGGAGCAACAATTGGGGTTAGCCNATGCATAACAGTAGGA
CGCCCGTCCGCCGTACCTAAACTACATTGGGTGCGTCCGGCTGCAAGCTCTCGGAACCGGGTCACCCTGT
CANNGTCGCGGTACCGGAGGTAAATAGCCGCAACTAAGAGAAAGGGACCGTCCGCTCCGGGGATCCCGAC
GCTTGACGACCCGCCGAGGCGGGCCGCACCGGCCACCGCCGGGATCCCGGTCGCGGANCCGGGTGATTGT
GTTGGCGTGTGCCGGGGGGCGACCGACTGGNCTCGAGGGTCGGTCAAAGGAAAACCCGTTGGACCCGCAC
CGTTCTGCGCTCAAGTGGAGTGGGGTAGATGGTTGGGATACCCCTGNCGAGGGGCCGCGTTTGCCAGCCC
GCGCCATCCACACGCGTAATGGGCGATTACAAGGNNNNNTTACGGNNNNNTTGGGTANGGTCCTTGTGAC
CGCCAGGACCCGACGCATAGAGGTCTCTCAAGTCTCCTCCACTGCCGCGGCAGTGTCGGCGCATTTCCCA
CAAGGCTAACCATGGGGGGGGCAGAACAGAAGAGCGCCGCAAAGCCAGGAGGTTCCAAACAAAGGCTCGT
AACTCCGGCCCCTACGTGTTGCAGGTCGNNNNNNNNNNNNNTGAGTGGGAAGCCTACATCCTTCGCCTCG
CCCTAGTTCCCTTGTACACGAAAGCNCGGGGCAGAGCGGCNTTGGTTCTACCGTGGATCGCTATCCGGNN
NTCATGTNGCGCGAATCTGCAGCACACGCTTCGCATGGCCGCANNNGTCTAGACCCGAGAGCGGGGCCTC
CCCTCGCTGCCTAGGATGCCGCCGAACAGGGTACACCCGAGGCGGCCCGGGCCGACTCTGGCGGCCTGNN
GGCCAATGGCTGGCAAGGTGCTGCGAGGCGCAAGTCAGTGCTGNNNNNNNNNCGAGCGCGGCTGAGCCCA
TGGGGAGGNGGAGCGACAGGAGTCCCGAANGGGCCCAGCGTCGCGGGATTGGCACGCAGTTCAGAATATN
CGGGTGTCGGCTTACAGACNGTGTGGGCCTCCCCAATTTGTGGACATGTTTGATGTGAGCGCGGCCTCTC
GTACGCGTCCAGCGGCCGCGCCAGCTCCTCGGCCCTTAGCTTCTTCTCGCCACCGCGACNCTGTCTGGCC
TGCAGCATGGAAAGCTCGAAATACGACGCCGGCACGCNGGGCNNCGGGCAAGAGGGCGCAACCGGGCATC
TGGGNACCCTGCAGGCGATTAGCCTTTGGTACAGGTACGCGGCCACTCTTCCTACGGGGAGTCCCCCGTA
ATGTATAGAGGGATCGCCGGCCCCCGCCTCGCCTGTCGCTAGCACCTAAAAAGCGAACACGCCGCGGGCG
TAATGATTGCCACCCCCAGAATCCAGTATTCTCACNCCCAACAGTCCGATCACTTAAAGTCTACAACCGA
CCCCCTTCGCAGGGCCTCTTCACTTATTTTGCGTTCTTACCGCANCCCCGCGTGCAATTACGACCTGGCC
GGAGGCGCGAGCAAACTGAGCCGGGCGGCGCGGAAGTTGGAGCCGCTCCCCGGATGACCGCCAGCCGACT
CAGCACGGCTACTTATCGGGCCNAAAGTGCGCGCGGTGTTGCCGGAGGCTGGCGTGGGACGCCTCCCTCT
AAGCGTGGCGGGGACGGACCCGCAGTCTTAGCANNNNNNNNNNNNNCGTCGCCCACGTGCGTCCCTGGCT
GGATCTGACTAGTCCTGCGGCGCTGTGATGCGGGCGCTTCAGTACGCTTNCGTTGGCGGCCGCCACCACT
CGTCCCCCCGCGTGGTCACAGTCACGGGCTCCAGACCGGGCAGCTCGGGGGCCCGAGGGGGGGTCCTTGC
TGCGGGCGAGTGCGGNCAGGGCTCGGGTGACCCAGCACACCGGGGGAGTCGCCAAACTCAGCGACTCCCG
CACTCGTTCCCCGGCGGGGCGGAGCGCGGGCGCCCGGAGGCGGGCCGGGTAGTTCGCCTTCGGCCAGCAT
ACACCGCACTNNCCCGGGGGTCCGAATGGATCGCATCTGGAGAGCTACAAAGGAAGGNNNNNNNNNNNNN
NNNNCCCGAGGCTTGCGTATACGTTCGGTTGTTTGAGCAGATAGGTGCCTGTCTCCGGGCCGGCGGCTAG
GGTTAATAAGGCTAGTCCCGTATTTGTAGGATGATAGACTTTGCAAAGGGGAAGCTTNNNNNNNNNNNNN
NCNNNNNNNNNNNCCCGTGGTCCGGAACTTTACGTTATACTATTCGCCACACTAGANAAGATAAACGGGC
GCCTGGAATCACGGGGGTCACCTTCTTGCGGACGTAGTCCAATAGATGTCTAACAGATGAATAAGCGATC
CGTCACCTGACAGCGAGTAAATCCGGTAATCCGGGCGNCTTACGCGCACGCNNCAGTCNCCGAAGTGGCT
GTAGTCACATTCAAAGGCCGTCCGGCTGGGGGTGGTCAATCCACTAGAATGGTTTCTCAAGCGGGGGGAC
CCCCCNNCGCTGCTCCATTTTCGGCCCTCTCAGCCCCCGCGCCAACGGGCGCTTCTGCGCTCCGTCGTGA
ACAACGCCGCAATCCCATTCTGCGTCNCGAGCCTGACAAAAAACTACTGACTTTGTTNNNNNNNNNCGGC
TCTCGACAGGTCTGCGATAAGAAAGGGCTGCCATGNNNNAGCGCAGCNNNNNNTATATGTTAGCGAGGAA
TCCCCTTACCGCCTAAACTGTGCGGACCATTTACTAAACATACACTTAGGGCGCGCGCCCGGCCCTAGCT
GACCGCCCTGCCGCCTGCAGTTCCCAGCCAGAGCACTACGCGCCCTGATGTTGTGAGGCCCCCAGTCAAA
ACGCATCNTATTATCTCTGAGGCGTGACCGACGATGGGCCACCGGGTTGGTCGTTAAGTAATTTTGCACC
TACAGGTGTATTAGCACCTCCGCCTCCTTTAACGGAGGATCGCTCGTGTATGTTGTCACTAGTACAAGGA
TCAGAAAATCNNTCCTTTGCNCTCTTGAGCGGCTTACTCACTGGNNCGCTTNCCNNCCCACGCNCCCCCN
NAGCTACCCCCGACCGGCTGCCAAACAGCCAGGTCGAANCATACTGCAGGAGCAACTGTGGCATCGCAGC
CTTTACGCAGAGGACTGCAGCGACAGCTCCCCGATCTTTCGGCGGGCCGCCTGGTACCGCGGAGAACNNC
CNCCGGCATTGCCCCGCCGCCCCCCTAGTCTGGGACGTAAAAGTCATTTGAAGGANNNGGCCTCGTACAT
NNNNNNNTANNCGGCGTTGCGAGAGGAGCAAAACCTCGGGAGCGATCTGGGTTGGGTACGGTANNNACTN
NNTCTGCGTCGGTCAGACCCCCAAGACCCGAGCCCGCGATTAGTAGAGTTTAGTGACCTTCAGTTATCAA
TCCGGCGTGCGGGGTTAGCAACCCTCAAGGGTAACNNTGGGGGCGCAGTGTCTAACGCGCGATGGCNCTT
GTTTTTTAGGCTACCCGGTCCNGGCCGTAGGATATCCAACCAAGGCTCATAAGAAGGACCCTAACGCCGC
GGTTTACAGGTAACTCACCAACCCTCCGGGGGAGCCTTGCACCACCCCCCCAATATCAGTGGCCCTTGCC
TGGGCACTCNGGCCTGTATTACGCCCACACCTCCCCCGCATCAATTACTCTTCGCATNNCGGTGCCGGAA
ATTTCCATACTGCCTGCCCCGCGCGCCGTTGTCTCGGAAAGAAATGACATCTCCCCCAGGGTCACACGAT
AGTCCCGGCCCACCCGAGTAGTTTTCGCCAGCANCGCTAGGCGCCGCCGTCAAGTGACCGGNTAGGCAAC
AGGTTTAGNGTACAAGTCCCGACTGGGTACGGGTGAGCTCCGCACTAACCAGAGCGTGCATGGGACTTCG
TCAGCTGCANTCTGGGAGGGTCCGCACTGCTGGTCCACCCCGACCGCGTGATAGTTCGAGCCCACCTGCA
TCGCGTCTCGATCCNCGCACCACGGGCATCATCCAAGAGAACCCGCAGCCGGAAGAGCGGGAACNNNNCA
CACAGGCCTTCCCCTCCACGCTGGAGGCAGCCACCNATTAGCGTCACGGGGACCAGCTAAATCGGAGCCT
TTCCGNGAGTGCCGTCCTCGACTCCACCCCATGACGTGCGCANAGGAGGCACCGGACGCTGGGTCCCCCA
AGGGGCCGCCTAACACGTGCGCCCGCCTTAGTAGAGGCTGAGTTAAGGGTGCACCGCTAGAGTCGNCGCC
AATCTTGGGGAATACCGGCGTCCCCGGGCAACGAGTTGGACGNTCACTGGTCTACCAGGTCGCGGGCCCC
TCGTCGGACCCATCCACTCTGCGGGTGAATATTACGCCTAGTACTTTCGAGCTATTTGGAACCGGGCACA
CGATCTGTCGAGACAAGTTATTGTGGCGGACGCTGCAATGGTTGATGACGGCCCGGTTCGTGCACCCTGC
NGCACCGACGGACCACTCCAGCGTCATAAAGTGACTCTAGGTAACCGGACGCACTAGTACTTAAATCTCG
GGCTGTAGTCTCAACATAGTAACCTTGTCGGAGCCGCATAATGGGCGCCGCTGAGTGCAACAGATTCGGC
GTGGGTCGATGCAACAAGAAAAATTCGTGTTTGCCCCCACGTCCGCCAAGTCGCGACGGCATCCCGCCAG
CTGCTTACGCGTAGCGTCCGGTACTCTAACTGGCCTGCCAACGTCGCGGTGAGATGCTTGTAGAGATCCT
GTTGTAAGAGGTCTTTTGCGTTCCCCGTACGCGCAGCNNGGNCTCGCTGGTCGGGCGACGCCGAGGGCCG
GAGTAGGGGGCAAATAAGCAAGGGACCCGGATGTGATGAACACGCGCCCGACATAGATTGCACTGTAAGG
GCTGTCCGCGGCNNGGCNCNAACAGCAGATTGAATCAAGGGAGCGCCGTGGGGGTGGGGCGCCTAGGACG
CTCAGACAAGGAATATCAAGAAACGGCGGAAAGCGTCTCATAACCTTCGATTTAGGCGTAATAGCGTTCT
GGAAGTCTGGCCTACCGCGGGCACACCAGACGAGTTTGGGGGGTACAGCCCGCGCCCGCCCGCCGCCGTG
GCAGNNGAGCCCCTATGTGAGAGGGCGTAGGNNNNNTAGAAAATACGTGTAACACTTCCAATATCGGGTC
TTCCGCGATTCCCACACCACACGCATTGNNCAAATTCGGACGAGCGCCCTGGACCTCNCCGTCGATGNCG
CCTTACGGCCCCCCTGAGCCGGGCGCATCGCCCCTGACAGTAGACGAAGTGCTGTACCCCGGGGCAGCAA
TCGTTGGTTGAAAGTAGTCCGACGGGCGCAGTCCGCGCTTTCAGGGTGAAGGGGTCGTGTTATTGATTAT
ACATTTCGCCTACTGGGAGGCTCAACTAAGCAAAATGGGAGTTGGGTTAACCTGGCGAGANGCCGATTCA
ATCTCCGCCACCGTGGGGGATGTACCCCGAGNAGCCGGTGACGTTATACGATTTTTCTCTGCAGAGAAGC
TGCGGCTGCCTACGGGCAGGTTGGCGCTGGTTGCCGACGGGGCGGATCCCCCCGCTAGGTTGTAGGGGCG
AAAGTAGCCCNNNNNNNCTCCCCGGAGNNNNNCTTACGGTTCGTCGGGTTTGACCCCCACCTGCCGGTCT
GCCACACATCACTGGAGGGGGATTCCACGTCGCGGATTAGGGACGGCCAGGGTACCCTGTTGCACTACGG
CTACTCTCTGCACNCCCCCCNCCTCTGAGGAGTCCTTGAACCGGCATGACGCGCTCCCGCGCGTGACGGG
GGCCGCCGTCCTCTCTATTGGTGTTGAGTAGGATCCGTAGGTTCGCAGGTCGGTTCTGTTCGCGCCGTGC
AGGGNCCAAAACAACGCGGCCCCCTGCCTCCCGTATGTGACGACGGTCGGCGAATTACCACGGAGCCAGC
TGTGAAGAAGCAAGCTCTTTTCACGTGTGATCGCTTGTGAACTGATGTGAGCACGGGAATGGATCGTTGG
ACGCTGAAGTTAAACNNNNNCTTGACTAACTACGACGCNANCNTGTAATTTCGCCTCCAGGGGTGGCACG
GGGGCCCTCGTCGACGGGGCACTACGTAAGGAATAAGCCTCGTTAGAATTTTCCGGCGCAGCGCGCTACA
GGTGTGAACGCGGCGCCACGAGCACCAAGAAATAGGGGACGGAGGCGGGGTGCGAACGCATTATAGCGTC
GTCGCCCCGCGAACAGGGCTGCGGCACGACCCCACGCGGCACGAGAGGCCCGCCGCCCAAGTTAGGNCTT
GGGCTTGTGGGCTTGCCTCTACTGTGGCCATGGTGTGCAGTCGCGTGGGAGTCGGCTGGTCTTTGTCAGG
GCCTGGATGATCGGGGGGGAGGGGCCAGACTAGCCAGCAGCTCGGCCAGNGACATAAATCTCGTCCTGTN
CGGGCGCCCCCNGCCTATCTATGCTAGAGAGTACTCCCAACCCACGTCAGACNATGGCCGCTCGCGATGT
CGAGCGCGGCCCTCATCTGATTTGCTCCTGTTACCAGAACACTCACGCTCCGAGGCACGGGCTCTCGCTC
TCAAGAGTCGCGGCGACAAGTCTCAGCGCAGTTACGTGATAGCGTAGGGTCTAAATGCTCCTATGTCCCC
CCTTTCGTCGGGGTGCTCCTCCGACCCGTGTCTTCAGTGCCAATGACAGCCCCCGGGCTACGACATACGA
ACGAACGGAAATTTATATACAAAGGCGCCTCCACAGTGACGCTGCGGGGCTCTCACGCAGCCCCGGGGAT
GACACGCAAAGAATCCAGCAAGTGGGGTAGTTCATCAAGCCCAATGCTGCGGNTGTGGGTAGGTGGCGGT
CCTGCCCGGGAACCGGGCATTGGTTACGGATGGGGCCTGTCCAGACCGGTAGTTTCGTGTGGAAGAGGAT
CACTCGTGGTCTTCACACACAGCCGCCCTGCGTGCCCGNCGGNCGNCCTNCTACATTACGCACCGGAAAC
CNCCTGTGTATAGTCAAGGAGAGGCACTGGGAAGACTGATAGGCGCGCCTCTCATATCTAACACATACAC
GGCAACAAACCACGGGGAGTCAGGCGGCCGCTCGCTGATAGATTCCTACCGGCCGGNGAACAGCGGCACA
TCAACCGGCNTGAAGTTCGAAAGTCCCTTGGCTGCCCTGCGCGTCTCCTNGGCAGTTCGCCAACAGTGGA
GTTCCTCACACAGTAGTGGGGTACCCGTGTGCTCTTCGGAGGTGGACTCGGGTACCGAGGGGTGGTACGG
TGTANGGCCCCACGCGGCNCAGCCGCGAGCGGAAAGGACACCCGNNNGTTCGTGCCAGGGTCNGACCGTG
CGCGGCCTATGGTCAAAGGGAGCAAGATCTGTGGCGCGGGCTGATACGTCGACATCCTGTGATGCCACGG
GGCGTTGCCAACCAACAAAGGGCGCGCCCGAATGAGCACCGCTGCAGAAGACTAGGAAATAAACGNCGCC
AACCACACTAGCATAAGGGTCGAAGGGGTAGCTGCCCGCTGGGCCTCGCTGAGCGCTGGGCGNCGCGTGN
NGCCCTACGCAGTCGCATTTAACGGGCAACCCCCAGCCGCGAAGAAAGACCGCCAGGGTGCCCCGAGTAG
CTTCATTGGGTGGGGTCGATCACGCGCNNNNGCCNCCAGGGGTCATCGGCTCCCGCCGGTGACTCGTCAG
GGGGCACCCTCCCAAATCTGATTCTGAAGTGCCCGTGGGCACTCCCACTCAGGGCTCGNCAGCTCGGCAC
TCCGTCCTACCTCCGGGTCGGATGGCCCCGGGAACGGGCATCCGCAAATCGAGTGTTCCCCCGTACTTTG
AACCGNNNNCATTCGATGGTACGGTTCTGGATCCGTGCCTTGACGGCGGAAGTCAGACCCCCNAGGGCTT
TTGACGTGCGGGAAGGGGATCGGTGCCCCGCGNNTGGCCTCCCGGGGTGGGTCGTGTGTCAATGCCAACC
AATAGAGTCCNGAGGAAAAAGATGAGTGACAGACGCTGAGGCATTTCGACGCGTCCCAGCTGCTCNNNNN
NNNNNNACGCCGGTGGCNTNAANGNNCGCTTCGGCCTGCGGTCAGTCCGGCNGCCGGGTTCAAGCAGAAA
ACCTGTACCGCGGGGGCATGGGCGTGGGCTGATACGAGCCCCTGCCCGCTGGGCTTGCGATAGGCCTTAT
GGCGCAGGNCCGGGGGGCAACNGGGGCCCTGCCCACCTGCGGGACGCCGCTAGGGTGGCGGCTCCGCCGC
TGGGCAATACATTGGTCNTCCGGGATATTNNATGCTTATACCGAGCTTANATGCGAGCACCCTTGGACGT
CAACCTGACCCGCTTGATCAACGGCCCGGGAGCACGCCGATGGTCCGTGCTCTCGTAGTTCCCGTTGCCT
AACAAGTTGGTGNGTAGCGNGGTCATAGCATGACACATTCAGTTAAGGGTCTTTAGAACATCCCCCTAGG
AGGACACTGTATTTGTTGTTACGTGGCCCCTGCTCTGCCTACGATTCGCCAGCTCCAGGTCCAACAGCTT
TATACTGCCAGTGCACNAAGGCTGCTGAGCAGGAATGCGTTACCAGGTGNNACGCGCTNAGCGAGCCGGG
GGGCGNNGCGTNNCCGTCCAATGGAGCCTTGCGTTACCGCACCCTCGGCCGTGTGAGGGCACGACCGAGC
AGGTTGGTGGAAGACATCCCGCCGCTGTCGCTATCTGCGTCTCCGCTGTACTCGGGGTCCGCACTTAGGG
CAGGNNCGGGGCGCAGCATGCCGGCACCGGACTAAANTGTTGTAAACGTGAATNNGGCGTTCGGAGTGNC
GNNGTGCCNNNNGCGGCCAAGGTCCGGCGAGGCACGTAGAGATTTGCGACGTGATCTACTCGCGCCGGCG
GAGTCTGCTACNNNNNNNNNNNNNNNNNCGCCGTAAGTTGCGNTCTCGCTGGAAAATTCAAGCTGGAGTT
CATATTCCTTCTTGGTCCACCAGTCCCCGCGGTGTCGAGGCGGCTGCGGCTCGCCGGAAAACCACNTTAC
GTAGCATTTACACTCGGNCCGCGGGTAATTGGCATTGTGCACGTGCCCCAAACGAGTCTTACTCCACTGA
TGAAGCACGACCGGGACGAAGGGTCGGGTGGGGCCAGCGTTCTGGCTCTGGGCGGGGGGGGCGGTGGGAT
TCGGGCGCCGCGGTCCCCCCGGCGTTCCCCCTTTAGGTAAACGTCTACCGGCCCTCGTTGTTCAGGCCCG
ACTGTCATTCACGAGAGGTGGCGCGCCAATTGGTAATCNNNNATAGTAAGGCCGATCGCGATGGTCCCGT
GCGTACGCACGCTGTGGGGGNNNNTCGGCTCGTCTGGTGCGATCCGCGCCCTGGGGTGCCGTTAAGTAAA
GAAGTAGCCCGCCCTGCCCGCGGCCACGCTGNNNCGCGTGTGAGCGGTCTTAATCCCCCATGGAGAGAGT
TGGAGAGGTTTGCGGGCCCTGGCCTGTATTTAAATCAATCAGTCCCGNNCNACGGGCTTCGCATATCCCG
GCGGCCCCTTGGGCCGCGTCGCCGTCACCAGGTCAGTACAATGATTCGNAGCACCTAGACTGCTTGCCAG
ATCCTGGTAGAGCGCTGCACCAGCCCTCATGCGAGAGCCTACTCGTTCGGCAGCTCGTGCCCTGGCCCTC
GTTCCCGTGAGCGCAATNCCGGTGAAGCTAACGCTCGGCCAGTGCCGGGTAGNNNANNTNGCTAGCAGCT
TGGANCCCCTACCGCCGGAGGCAAGCAATTTGACGGCCCCGTTCCCCGTNNNNNNCCTCCCGCCCTGGAC
TCTTGGGTACGAGCCTGTTACCCAGCTCTTAGGGACAAATGTACTGCGAAGCCATCGCGCGCCCCCGAGA
GTACGAAAGATAGACCTCGGGTCGCCGTACGGTGGGATTANGTAACNCGGGACTCCCCTGTCGCCCGGTG
GCCCGGTTACCTAGGCANATACCCCAAGTGGCCCGCGTAGGAAGCGGGGACGCGATTGCAGAATGCACAG
GCCCGCCCGAGCCGCGGATAAGATCTCTGGTTTGGGATTNNGGGTGGTAGGTGGACGGCTTGAGACCCCG
GGGCCGAGGGACCACACGGCCCGGCGGATGGTCGTTCCCGGGCAACCCCGGCCTGTGCCTCATCGTATGC
CCAAGAGACTGGGGCCCCTGTGCACAATTAACGCCCCGAGAACGGCTAACCCGGGCCTTCAGAATTCATG
GGCCGCCCGTGCAGAGCGTAGCCGGGCCCGGAGCGGACATTGATCTCACCGTGCCCTGCACGGGCTCCAC
GAAAATGTATGGAAGCCGGCCAACACGCTAAGTACGCTCCACGGCGCTGATCAAAGCCTCAGAGATAGCC
GAACCCCGGGGCGTGGATCGCGCTGACGTCCTTCGTTATCAGGANTGTTCAGGCANGCGAACAAGACAGT
GTGACGTCGCGTACTGGGAAGTCAAGCCANGTTACAGCTCCGAGCTTGGGTCGTATTTCCAGAACTCTTG
CGTCCCGGTCTCCGTCTCCGCCGGCCCAGCAAGCTCGCGATTGGATGGTGCTCTCCGCGCAGGAAGCCCT
TGAGCGACAGCGCGATCATCCCGGAACACGACCGGCGGCCGGTGATAGGATGAGTAATCACCGTACCGCT
NCACCTCGTAGGAGGGGCGCGCGCCCGCACTTGGTGCGTCGAGCCTCCCAAGTGAGGTTTGGAACCCGCG
GATGGTAGGCTCCCTATCAGCGGNNNAACCCAAACAACCCACCNNGAGTGCCTTTGGTGTATCGCCGCAC
GCGACGATCACATGCCGCNNNNCTTGCGGCGCCGGGAGTCGGCGTCAGAGCGGTTCTTCCTATGAAAAAA
GCGGCTCGGGTCCAGATGGTAGGNNNCCGACCTTAGGACTGCGGNACGGTCGCCCCTGAGATCAGCGCCG
ACCCCCGGGTCGGGCGAAGCCGCAACTCCGGGAGGTGGTAGGCGTGCGCGACTGACGGCCAGCCTCGGAC
CCGGACATACANNNNNNCAGCGCGGTTCTGATCTGCGGCTCAACGGCAGCGAAGGGATCATCGCACTGGA
GCTATCCAAACTTGATGGCGCGCANNAGNAGGATCTTCGAATATCCATAGTGCCCCGCAGTTANCTTAAC
TCGGGCTAACCCGCATCCNTCAAGTNNNCACGATAGGACAGCGGCCCCCAACCTATGGGACAAGGGGGGC
AGCGATCCTGCCGTTTGTTTACCGATGGCCTAGTTATTGACCCGCTCACCATCCTGGTCCTCGCGGGTCC
CTCGGGCTCGGCGGCGCTGGCGCCGGGGGGATTCAATGCATTCCAGACCGACTCCGGTGCCGGGCAGGGC
TGANNNAACCACGAAATAATACTCGGAACGGAACGCGACGCTGGCTCGGAGAGCCTGTTGACCCATGTAG
TTGCGCGAACGTTTCGGACAGCTTGGTTAGTACTTATGACCCTTTCTTGACTACCTTGAAATCGCGGGGC
AACTGGTCGCTGGACTGGGAGANACAACGAGTATCGGCACGATAGCGTCGACCTAGACTAATCAAAGTTA
AGTGCAGCCAATGCCCNTTCCACTAGTCGTTCATNGGTGGCTGGGTGGGCTCGTGTGCGCTGCCCCGGGG
GGTATTCGGGTCATCCGAATACCGCTGACTCTTCTAGGGGGCCTNAGCGGGCGAGTAATCCNTCCAGAGG
ACCCGACGGATGCTTAGCTTGACTCTACGAAACGTCATGGTGAAACCGTGTCTTTAATACCCTGGTACGA
CTCGGTGNGNCNNCAACTCCCCCTCTAGACAGTCGCCGCCCGGACGCCGTCTACCCCGATCTCATCCCGC
AGGAAGTCATTCACGATACGCCACNNGACCAGACCCAGCCTCAGTTGAGGCCCCCCTCGCACGCCTAGCT
CANNTTAAGACGTATNAGCCAGCCGGCCGGGCTTGAGGAACTCGCACCCAAACGTGGGCCCANNCGGGCT
CTAGTGAAGGCTCCCAATTCCCTGTCGTAGCCGCACGCTAAGGTACCACGATANNNNNNNCAGCTCCAGC
CCGCGCCGTGGCATCTTTGAGCCATATTCAACGTTACGGAAAAGCCCCGTGCCTACAAGATGAGTCCGCC
GCCTGGGTCTTCTGCTACCCCAATCTCTACTGGNGCCGCCCGTTATACCCGCGAGNGTGTACCGACCACG
ATGGAGACAAACCGCATAGCCTCAACATCCTTCGCGGGACGGGCATGGCTCTCNNTGCGTTATCTCATGG
GACCCGCGAACGCAAAAGTCGGCCGGCAACCTAAACCNGCTCGCTGCAGANGCGTGCGGTCGCTGACGAC
GGGTCCCGCGCAGGGCAACCCGAAACCTCTCTCGTAGCTAGGCGCTCGTGCTGGCGCGCGGTAAACCGCA
GTCAAACTCGTGGCCTAAATCACGGTCCCACGCACCCGCTGNACTCGCGTCCGCGAGTCGGTCCAGCCGG
GGCACGTTTGCCGTCATTGGTAGTGGCTGTTTGGGGGTGCTCATTGACGGCACGTCGAACGCTATGGCTG
AGCAAGTACAATACTACTGTNNNNGTCCGGGAGGAGGCGTGACGGNGCTATCACAGGCTGTGTTACCATT
CGNGCTAGGACTTCGTCCCACGACACCCGNTAGGTGCTGCCTAGCTGCCTTGGTCGGGTTTTCCCACCGC
TCGCACAAGTGTGAGGGATGACCGGTAGTAGGCAGCCCCGTATCTGAGCGAGGTCCGAGACACGCGCCAC
CGCAACCGGCCCATTGCGATCCTACCAACCCCGTCCGAGCGTAAAGGCCAAGGTACGCCGCCCGGCGCTT
CGTGGGAGGCAGACAATCTCAACTGGGGGGCCCGTGGGTCTGCACGTCGCTGCCCATCGCGGTCCTTAAG
GCTAAGTACGCTCAAGTATCCAAGGAGGGACTACCACGGGGGCGCTGCCTGATGTTNNCTCGTACCCGAA
TATGTTTTTCTGCCATTAGAAATACAGATGTCTGCTGCGTAGGGGCCCGGTCGCATGCGACCCNCGATCC
GCTACCATGGGCAGCCGCTACCCTGCTCTGGAGTTGAGTGTNGGCTCGTTGAGGAGCACGTCGGCTGACC
CGCAGCGCAGAGCCTAATCCGGGACTCGTGTAGTAATCAGTCCCTGCCCCGGCACTCCGNNCGACCANNG
GCTACAGCGTCCATCTCCGCACAACACTCTGCTAAACGCGTGCCGGNNNNNNNCTGCGAGGTTTCTCCGA
TTCGGGGAGGCAACGGCACCAAACTCCTGTNGGCTCTCTTGAAACGAAGCTTCCATCCTGATACTCATCA
CCGAGCAACCCATTCCCCGTGGCCACACACCAGGACTCGACCGGGGACGCTAGGGCCCCAATCGCGGTCA
CACAAGGATCGTCGTCTGCCCNAACTGCGTGCACGCCGCCGAGCGTCTCGCCCGCGTCCCCACTCCTCAC
AGTGGACGTGCGCAGAACTGCGCGGTAAACGGNGGTTAAGGAGTGGGGGAGGCTCGGCAGGGTAGTCCAA
CACCTTGGACGAGAATGAACAGGCTATCCAGCACCCCGGCCTTGGCGACACCCGACGTACGCCGGACATA
TGCGATGACTTATTGCCGCATGCCCGCCGGAGTTAACTATCGAGGGGAGCGGCACGCNAAGACCCTCTCC
GGGTATCTCCTGAATAGCCATCCGCCCGCCGTCGGTCTGCGCCGTGGGGACACGTGATCCGCCGGGGAAC
ACTTGCNNACGCCACGCAGGCCGCCGTCCGAGTCGNNCGAGGGTTGCAACGCACATNNGGCGCNGNCNNG
ACGCNGCATCCTGGATCCTATTATCGGTGTTGCGACGACGGCGCACAGGGGCGGGTCGCTAACCGCCGGC
CAGATANTCTCCCCCTCGTACCCCACCGCGCTTGACTGTTTCTCGGGAGCAAGGAAATGGNGGCTTNANN
NNGCGACATTGTCGCTATGCGTAGGCGACACTTAGATGTAGGTGGCTCTCTATGACTCAGTAATGATATC
CCACTACGCGCGNNNNGACCCGCCCGAACCCGCGTGGTGNGGGGNCCGCGCAANGGCCGCCCGGGGTAAC
CCGGGCGTTGTTAATCGCGGCCCGATCGCCAGTCGGGGGGGCGACGGGGCGCCGAACGTTCACGCTCCTC
GCCNTACATCCCAGCCCGGTAATCCAATCCCGGCGTTGGACGGCCTGCGTGCGGGCTCCGCGGCCGGGGC
TGCCGGGTAGCATGTCGCCTACCTGGGCGGCCGCCAGGGCTATCTCGGGCTCCGCAGGGAGAAACCCCGA
CGGACTGGACGGGGNGCCCAAACGTCACCGGCCGGAAAGAAGTTATCGCCCCAACTGGGGGCCCGTCACC
GCGAGTCCCTCGCCTCGTGTAGGCCCAGAGGCGGACCAGGGTGTTCCCGGTGGCCGCCGGGGGCGGCCCG
GCATAGCCGCGACCGGTACGGTGTCTANCGTACGCCGGGGTCAGCCCGACAGGAGGGCGAGGNTTCGCGT
TTTGTTCTAGCAGCCAGGGAGATANCGGGCCCGGGGGTCACCGGGNNNNNNNNNNCGCCCCAGACATNTG
GCAGCGCGACTGGGGTCCTCGTTCCCACGGATCGGGACCACGCCGGCGCGTCCGCGGTGGCCGCCTTCCC
GCGGGCAGAACCTAACTCTATCTGAACATGTAATGCGGACCCCCGATTGATCCGCGTCGCGGGCCGCCAC
ATCATCGNGCGNCTTCGGTCGCCGGGGTAGAGGGCCCGCCCACACCCCCCCANNNCGCACCACGGACCTT
GGGTAAAAGTNNCGAAGNNGTCACAGACGCGGTCGCCGCCGAACNNTAGCGTTCTCGCGCNNNNNAGACA
TCCCAGTGTCTTCGGGGGTCCGGATGCACCCCGGCCGGCCGGCTTTCTGCTGGAGGCGCTCATCGCCCCN
NNNNCATCCGCAGCTGGCCAGGCCTAGCTGTACATNGAGTACCTAATTTTTCAAACACCTCCATCAGTAG
CCGCCTGTCTGGCGGCGTTGCTCCTTAGGTGCGCGCGCCGGTTGTCGATTACCGGTGCGCGAGCCGACAC
ACGGCAGGATGCGCAGACGTATGAAGTCCATACTGGCCCNGAACGTGGCGCGGAGAGCCTACCNGGTCTG
CGTCCGTGCGTTGGGCTGGACATCCACAGTGGCAGTGCCGCATCGCCAGGGGGAGAGTTGAGGACTAATG
GAAGGGGTGGGCGTGCTGCTCATTCGCGNTCTGGTTTACCCCCTACGCCGNNNNNNNNNNNNNNCCACGT
TGCACAGCCGGTCCGGATCAACTTTTGAGATCACCCCCCTCCGCCGTCTCATCTTCCAGGTCTGTGTATG
TATAGGTTTACCGACCGCGGGCGGTACTCACGAGCCCAAGATCGCAACGCCACCATCAACCGGGTNNNGT
CCGTCAAATCTCCCTGTGGACGGAGGTTCTACATTTGACTTTTACTAGCCATGCGACCGTGCCGGCGAAG
CCCCGCTNNNGAGAGTAAAACCGCGGCGGGCTCCGTCCCTAGCGTGCCTTGTCGTTATACCTTGGAGGAC
GCGAGCGNNNNTTTAGNGCTAGCACNNTCGGTCACCCGGGCGGGGGCCGCGAAAGGGTGGCGTCGGACCA
NGTACATCCGTCCCGAGCACTCACGGGAACATCCNNNNNCCCCGACTCTGATGTGCCGGCGGGCGAAACC
CTCACTCCGGCTCTCTGAAAGTCGANCGGGTCCGTCACTCCGAGCTACCCACGCAGTGGGTGGACTTCGT
AGCCTGCCCCTGTAGAGGCCCTCTCCCANGGAGGTAGTCGCCATCTCCCTTCCGGCTACGGGCGGCTAGG
ACAGCCATATGAANGGGCGGGAGGANNTAGAATGGTCAAACCTCTAACGGCCCAGGCGCATCCNAGCTTG
TGGGGGGCCGAGCGTCGGCCCCGTTCACGGGCCCTGCCGGCCAGGCGAGGGCCCGAGGGAACGTAACGTT
CGCAAGGTCANAGGCCCGCGGACCGAATCGTTANNCGGCAACGCGCTTGACNNNNNNNNNGGTCGCTGCG
GCGGCCGCCCCGAGAAGCCCACTAGACCCCGCGGGATGAGGTACAACTCACGAAGTCCGGCGGATTCCNA
GTGAACCTGCAGACGNNCTNGAGGCCTAGGGGCTATCGGCTGTANTCGTGGATTCGTTTCGTGGAGCATC
TTGCGCTAAAGGGGCAGGGCATGTCTTGAAAGGACGAACTTNACTCTCAGGNTGAGACTGACCGCATCCT
CCTGGATCAGCGTTGCATGGGCTGCGTGTGCCGTCTGATAGGGAGCGNNCGAGTTNCNAGNGNCAGTCTG
TTCCCCCGCCCGGCGANAGTCCGACTGCGGATAGCTCTGCGTCATGAAGGCGGCGGAGTACACGTATNNN
ATAAATCCCCTGGGCCCGGCCTCGGCCTCATGCGCCAAACTACCTTCGGCCGCGGCGCTCCAGCGCGCAA
CGCGAGGGGGCGTAGGCAGCCCCAACGCAAGACTCCGGCCTGCGTTATACCTATACTCGGCAAGCAGTGC
GGTAGTCGACGAGGTCTCCGGCCCCTGCATACCTGGTCGGTGNGGGGATACGNNNCGACTTCGGTATAAT
AAGTCCGGCCGGTAGTTCCTCCACTCCGCGTGGGTAGCGAAAGATCTAGCACTCCCCCGCCTATCGCTCG
AGGATCCGNNCACGCGACCAAACTGATTTATAACAGTGTCCGTGGTACTTCACCCCGAGCACTCGACCCC
CGCAACAATGCCCGTTATAGCGCGCACGTCAGTTTACGAGCAGGCGTGAGTGCAGTGCCCCGCTACGGGT
GGGTCCAAATCGCGGCGCTGCTCCCCGCGCCGCCTCGGGTGCGGTTGTCCATCGGGGTTGGACTGATCAT
ACATGNNNNACGCGGTNNNTCAACGGCGGTCCCCATGCNGCCAAGTACGACAGATNCCCGGGGGACGACA
CTGTCTGAGATAGGCATCCCATACGAGAGCGGCGACGTACCCAAAAAAATGTCTTTTNTANGGNGCGAGA
GTATTAAACTGTTCACCCACACTAGGAGTGAAGCCAGAACTCCCAGACCACGCGGCGTCGTGTCGCCGGG
CCTTTCTCGCGCGCCCCCGCGCCCTCCTATCATCCCTGGGAGGGCACTTAGGCGCTCGGAGGAAGCGGTC
ATTACGGTCTCGGCTTCTAGGGCCGCGCCGACAGGGGACGACGCAGACTTCCCGGCGTGCCGCACAACGG
CGCAGAAGGACTTTCCTACCAGTAGACCATTCTCCGGGCGCGGCGGGGCCAGAGTAAGCCCCGCGGATGG
CNCCTCTACGCCTGGACGGCATAACTGCCGCANNGCGCAACAAGACGGCTGGACTATCGTCAAGTGCATA
TGTCGCTCTTCCTAAGGGGTCGCGCGGGCTTCTCCAGGAACATCTTTCGGCCTGCTCCGGCGAGGCAGTA
GGGGCCATAACATCCAGGTACGTGGCCCCCGCGTGGNNNNNNCAGGGCCCCCTCCCGCACCCTTCACGGC
CCGGAGCGAGCGTGTTATTAAAAGACTTAACCACCTGAACACGGCATTGCGGGGCTNGTNNGGCCACGTA
TGGTTGTTTTNACCCTCACACCCGATTTCAATCACAGCCGGAGTCGCGACTACATCTTCCTCTCCCCCCC
TACGCATCTACCGAGCTATGTGCCAGGCCGCAACCGAAGGGGNNCACCGCGCAGGACNCATCCATACCTG
ACCCGCGGTACGGGGGGACCGGAAGCGGCAGCACGCNGTCCCNGATGAGCGCCCGCGCCTCCTGTACTGT
GGTTGTGACCGCGGGGCGGGCGAGGCCGGAGCNNGTTNNNNNNNAGCGACCACCGCAGGCCACAGTAAGC
TCCATCGACGGCACAACCAGCTGCTGCAATCACGTAAGCTGATTAGTCCCCGGTGCCCGTTGCCAAAACA
TGGCCCCGTGCCTGTCGAATAGCAANCGCTAGCACTTCATAGATGAGTGGGCTCTGCGGATCAGGGAGGA
GCCCGTAGAATGCTCGGANNNNNACTATATCTATCGNNTGAGAGGGACTCGCGCGGCGGCGCAGGTAAAC
AGTTAAGCCCCGGGGATCGCGCCGACTCTAGAGGAGCTTTGAATGCGGACTCCTTCCTTGACGGCAGCGT
TTAATACCGTCTCCGGTGCTCCCCGAAACCACGATAACGCAGTAAGAGGAAGCGTCGTACGGATATGCCC
CTGCGNCTGNCGCACACGGGGGAATGGACAACAGGGGTACTCGTCCGGATGGCCCTTTCTGCACTAAGAG
NCCAACTAACGGTGGCCTGCCAGAGTTGGACNNNNNCGGGGCNTCGTTTCCCGTATCTGACTGACGCTGG
GCCGGGGTGCGCCGTCGGCGCGCACCCACGTGCAACGCGCCCGTCTCGCCCGGCTCGGCGTCCACCCCGA
GACGGGGGACCGTTCGGTCAGCTGGGGGGATCGTCAGGACACGTACTCCTCCGCCCANNNNNNNNNCACC
GCGGGGGNNNNNNGGTCCCGCCGGCAACCTGGGCTGAAGCGTCGTCGAANACCCAGTGTGGCGCCGCCCC
GTATCACTCTCACCCATGTACGCCGCGATATGATGCCTTGAAACCAAAGCCCCAGAGCCTCTCGCGCCGC
NNACCAGTTNNNNNNNNNNNNNNNNGTTGCGAGCGGATGAGGGGTCTAGTACCGCGCAGGGGGCCCCGTG
GCGCGCATCCGCAGTCGCTCGGGGCCCTCCTCGACCGCGGGTCGGCCATTCCTGACCAGCGACATTCCCT
GGGCGCATCCCGGGCTTCGTTACCACGGGGAAACATGGTGGGCGTAACGGAGCGCATAGGAAGCCTAGGC
CGCTACGCCTCGGACTTGACTTGCATGACGACCGGGCATGGTGGGAGAAAACCGGGCGATCCCCCNCCCG
CGCAGCTGGCCAGCTAGATAGCGCCCGCCAGCGCTGCCGCCCCAGCCGATCCACGACCTCGGGGGAGCCC
GGNGGATGNGCGTNANCCGACTCCTGTGCATCGGGCCGTCCTAGGCGAGGATCGCGGCGACTTCCGTCCC
GTTGGCTGCCCCGGCCCCACTCCCTCAACGCTCCGCACGCGCGGAGCATGGATGGCNTTAAGTCAACGCT
AACGTGGGGATTGTAGAGGGGCCGNNNNTCTGAATCTCCGTATAGTTACGCCCCCGCCCCATGAACGCCT
CGCGCCCCGCCTTTTATCGCACGCCGCTNAGAAAAGTAGGGGCACGGGTTATGCGATGAGNNNNCCCATG
AACGGGTCCGCCGCTCGACCTAGGCGAGCCCGCAGCCGCCGGACATCCGAAGGAGGGCAAAAGGGCCGTG
CGCGCTCCTACNGGCTATTCGCGGGGTGGNGTCAACCAATGTGCGCGTCACAGTGAGGTATTCCCCCTGA
GTTCCGCACTGTAGCANNNNNNGGCTGGGTGGCAANCGGATCACTGTGCCCGGCCAATGGGAGACGAGCC
TCGAGCGAGCTGCCTGCCACTGGACNNNCCCCGTGACGGGCTGTTGCCGTCCGCGTGCGATCATTGCATC
AATGCCTAAGGTACCGCATTAAACGAAACGCGGTGCGGCCAAGGAACGGNGGCCGGGANGGGAAGCCCCG
CCGCGCGCGGCGCCTGTTGTGCCGGAAATGTCGCAACCTGCTAGAGCCCTGGTCGGAATCGCGACGTTTA
ATAGGGGAGCATCCCGGCGGGANCTGCNCTGAGCCAAANNNNNNNNNNNNNNNNNNNCNTGCCAAATCGC
TACCTANNNGGGGTAACCCCTCCAACGAAGATAGGACTGAACAGGGTGTTACTGAACGGCGGGCCCGCCG
CTCGCCCGCCGGGTCAGTGGTTCGAAGGTAATCGCCCCCCGGGAGGACAGATTGAGTATGCCGTATGGAG
GCGTGGTGCTGTGCGCTGGCTAGTGCGTAGAGNNNGGGCGCCGCAGGGTCCCAAGGCAAAACGTCCGCCG
GGCCGGGCCGGCCGGCTGGAACGCCGAGCGGCGCACAGCGCCGGGGGGACNNNNCCTGCGATGCAGAGTG
CCAAATNGGCACCCCGGANNNNNNAGCAAGCTGCGGTGAAGCGCGTCGATGATTGGCTAATAGGTGCCCG
GCTCTCCCGAATGCGGAGGGGCCTCGATGCCGGTCGTTTTGAGGGGTTAATTNNNNNNNNNGGGTCGCCG
CCGGCGCCGATGANCTCGATTGCAGGGAACCGCCCCCGACCACCGCGCGGCCCGGAGCGCACCGTTCCGA
TAGCGTGCACCCCCNNGCTCCGGGAGACACAATGCCCTGGGAATCCGCAGATTGTCTCGGGCCGGGTTAG
AAGACCCCAGTGACAGTGACGCGAGCGGGACGACTAGCTCCCTTCCAAGGAGAAAAGAGAACGGGCNNNN
NCGATGTGGTGCTCGTTAGTTTATCTACATCGTCAGACATTCGCGCCCAAGGCCCTCTTGCGGACGCCGG
CTGACCGTGGGGCCGCGGGTCCTACGGTGAGCGTGCGTTCGTCCTGTCACAAGCTTACCGTGGGCGACGG
CTCCGGCACTGCGCCCGGGCGATGACGGGGGACGCTGGTCCAGGCGACCGGGATCCCGAGCTAGGTGTAG
TATTCCCCCCTTAGGCCGCGCCCCCCGGGCCTCTTTACAAGCCCGCGGCCGGNGTGTAGTGTCCGCCCTA
ACGCCAGGCGCTGCGGCGGTCATAATATCACGCCCGCCTGCGAGCTTTACCCGCGACGGCACAGCTGTAG
GAATGCGCGGGCGGACTTTTTACCATGCGCGGCAAGCAGAGCGCCCTCCCGGAGCCAGCGTCGCTCTCAG
GNCGNCGNATTGCTTGGATGGGCGCACCGTGTGACCCAGCCATGCCCCGCCTGGCCAGTCCAAAAGCGGG
GTGTGCTGTCTCCAAACTCAAGTCGTTCCTCAGTATTTGGCGCGCTGCACTCACCCGCTGATATGAGCAT
TCGGTGCGGGGGCTCGACCCTACCGCACGTGGCGTCGCTCCGGACGCCTCTGGGCATTTGGCNTAAACTT
CGTGGTCGGTCCCGCACTTGCATCCTTCGATTTCAATACGCCCACGGTCACCTCCTTCCCTCATNCGTGG
AGTCAGCGTAATCCGTGAACACTGCGGTCGGGGCNTGTTATGGNNGCCCTGGACTCTCGCCCCGCGGCGG
GAGTCAAACGGCCACCCTACGCGCTATCCCTTGCTAGGATGGTTATCATGAGGAGCGGTGGTGGCACGAA
CACCCNTTTGTAGCTATTTGCCCGGCATGAGAATCCGTCCTTGCGTCCGCTTGGTTCCGGCATCTGACAA
AACGCGAATAGGAGTGGATTATANNNNGCTCCTGACGAGCTCGCNNGCGTGCACCCGCAGTGGGCCCGAT
CCTCATGGANNNGAGAAGGACGTCCTGCCGCAAGAAAGTTCCAAGACGGGCTCAGAAAAGCAGGCAGGCG
GGAAGTNGCATCCGCCCATGGATATAGGGACGCCCCCCCGCGCCCCGGTCACCGGACGCTCTACCGGCCG
CGCTCACTGAAGGCTCGGGGTGGCTATGACGTTGTTAGATTTGCGANCGCCGCCGTCCAGCCCCTACTNG
TACAGAACGCGTTGGGCGCATCGACCTGGCAACCATATGTCCATTAATNCATTCCCGCGGTGGGCGCCAC
GGTTGCGAACTGTTGGTGAAAAGCACTGTGGCGCGCNNNNCACAGGCGGGGGATGGCGTTTGCCGCGGAG
CTAATCGCGGTGGCNNNTGANTCGTCGAACATCAGCAGCTCTTGACGCGAGTCGAAACGCCCTAAATGCC
GGCGCACTGAGACTTGACACAACGGGACCGGTACACTATTTGGACGATCGGNCAGGGACTGGCNGNTCTG
GGTGGTGGCGCGCTTTTGGTGTTCAACGGGAAGGAGGAATCGTAAACCCGCCGGAAAATCCTCGCGGCTG
TCGTCGCCAGTTCACGCTTAGGAACCGGCGCCGGCCCACCCACGGCGCCGCGGGCGAGCAGGCCTCGTGC
GCGCGTCCACTCCTTCTCGACTTTTACGAGACGCGAACAATGATCCGTAACGTCGGCCGGGTCCTATAGG
GGGTGACGTCCGCGTAACTTCCTCGATCGGGGCACGCGGGCCGCACGCGCTGTGTAGCCCCGACACGATT
CGCATGTCCGCTACCTGCACAATGTGTGGGCCAGGGCTGAGGGGCGCATATCTGAAACCTCACCTATCCT
TCCACGGTCACGAGCCAAGTACACNAGCGCAATGTGAGCAAGGCTCTAAAGGCCAAGCCTAGTAAAGAAG
GGGTGCGAGGCCGACGACTGCTGCGAATGCGCCCATCACTGGCTTCGTAACACATCCCCGGTCAAAGTGC
TGCNANNTCATAGGGCGTGCGTTTCGACAGAGTACTCCCCCCTAAGGGGTGTTTGCCCGCCCGGCGCGTA
CATCTGCGTGTCGTTCGTTGGACGAGAGGCGTGACCCCCCGACGGGTCGAGTTTTTCAACCTGGTTCCTT
GGCTGTGCTGCTGCGATGATTTAGGATTTAGANTCGTCGTCGTAGATTAGTATATNGAACGCGCGTCGAC
GACGTGCGGTGGGACCCCCNNNNNGNNGTCGTGGCTTAATCGCCGCGTCTCCAGTCGACGGTCCTGAATC
CAGCCCACTCGGCGCTCCGTTACCCCTCGAGGGGGAGCAACCGCTGAGGCGCGCAGGCATCAGCATTTGT
GCCCTCCGTACCAAATCAATACCCCCCACACTTTAANNTGTTGAGNTGGGTTAACTTAATGTCTCCGGAT
CNCCAAGGCCAGCCCCCCACGCTGACCTGAGAGGCGTGTCAATTCCATGGCAGAATGTCGACGCCCAGTG
GCTTCTATGCTGGAAGGACGAACCCCACTATCTCCGGCCAGACCCGGCGTGTCGGGCGCTGTTGACCCGA
GGTGCCGCCCCTACCGCCTGCCCGTTACGGCCCGATCCCAGCCTCGTCATTAATGCCGCTCAATAGTNGA
TACCAGAGCGACGCCAGGCAATAACGTGCAGCCAACAGGNNNNATGAGAGACTTCAGGCAGGTGTACCTG
ANGGACCCTATTACCACACCCTTGCTCGGAGTATCGAGGCGGACCGCAGCGCGACGGGCGGATGCCAATA
ACCGCACACATACCGCCCCGGGGGGTAAGACTAAGGCCCTCCCAAAGGCACCCCATCATGGGCATTGTAG
GTGACCGAACCTACGNTGACGCACTCGTGACTGGGCGCAGGGTTGAGACTACACTTCCTTCGGCGACACG
CCGCAGACGCCGTTAGGCTTGGGGTCCGTCAACCAGATAGCATCGTAATAAGGACAATCACACATTGTTG
GAGTGGCCNGTCGATCAGCTCCGCGAGCGGAGTCCCTCGACTTAACACACGCCGCGTTGGCAGGGGTNCC
CGTGCAGTGGCCGTTTGAGCTGCCCCCCACTACTGCCACGACGCCCGCTTGCNGCGTTCGCCGCGCCGTN
GGGTCCAGGCGTAGTGANATATAAGCAACAACNNCGCTCACCACCGGTNNGAGCCTCANNNNCGATAGAG
GCTAGCTTACCAAGGCTAAACCGTGGCCGGGAGCTGAGGTTCCACNNNNNNATACGAGCCTTCTCGCCCG
CATTGCTTCTCGCCGCGCGATCTTGTCTCTCAGACCCAACACTGCCTTAGACCCCGCTGAGGTTTGTGCT
GACGACAGATTTTCGTCGGCCCGGCCCGCGCGGNNNCGACNGAGATCCCGCGGTAAGAGTGCCCCCTTCA
TAGCGACCGACTGCGAGGGGACGCTGGATATCAGTACCGGGTGTATGTGCCGCGGACTTCTCGTGCCACN
GTACGTCTTCGTTATATTAATGGACAATATCACGACGTAAGTGCGTGCGGGTACCGCCTGGGCTGTGGGG
TGAATGGCATTGTTTTNATCTTCCCACTCGCGCCCCCCGCCACCCCACGTGGGTCACAGTACTCCGGGAC
CGGCAAGATCGANAAACCTCAACGGGAGGGACGCCTTGGTCTCCTGTGGACACAACGCCGCACAGAGTCG
CGGCTATTTTGGCAAAATGGGATTGCCACGTGGCTCGGCAGAGGGCGTACCACTCCTTCTAGGTCCCAGC
ACTACTGTGGGCTACGGNTTGGCCTAATTCGCTTGTCGAGCCGCCGGGTAGGCAGCAACCCCAATGTTTT
CGAGTTCAACTTATGGCTACTAGCCGGTCCAGCTCCGTCGGGTACCCCGNAGACGTTTTAGTACAAAATC
GTCACCNCATTTAGGCCGCGCAGTTCCGGCTCTCCTGGCGCCCACAGGGTGGCCACTTGCGACCGCGGCC
GGGGGGCCNACTCCCAGCTTGAGACGGGGGCCTANNTTACATGCTCNAACTTTCAGCGGGGTCGATGCCA
TCGCCATGGGGACGGCCCAATGCAAAAGCTTTTCANNNNNNNGCCATTGCGTCGGGACGCTGTGCCTGCG
GCCCCGTCGCTCGTACAGCACGAACCGNNNTGCTAACGCGGAGGCGATCCCGTGATCACGTCCAGAAGGC
TGAAGCTACTAAACCCCTGCCGCGCATCGCGGCACTTTCCGCATCACTTCCCAGACGGTTTAGCATCTAG
TCCAACTTCAACAAGTTCGCCATGGCCACGCGGCGGTGTCTCGGAATGACANCNTCAGCGGCGGACGTCG
CGTAGATTCGACAAAAAATATCTTTCCGGAGGCAATATGCGCTGATGTTACGCCGCGTTCACCCCGCCTG
ACGGACAATTTCCGCCTATGATGTGTCGCACAGAACAGCCGGTTGCGCGCCACATCTGCATGGGCCAGAA
CCAACTGCCAGCGCCAGACGCGTCTCCGCCGGAGGGTAGGGACCGTGGGTAAACTAGCTTAGTAGATGTC
CTGTGGGAGAGCTGCCCATAATGGCGTGGGCTTGGCCGCGTCACGGCCAATTGTGGGGACTACCACAACT
GCGGCTGNGAGGCTCACGTCTCGCTGCTCTGTCGTCGTGCTTCTGGGCCTGGGCTGTGCTGTAGGCGATG
CCGCGTCCGTCATCGAATCAGGCCGGTCCCGCTGGGATACGCGTAGAGTAATCACGGTCGCGCCGGCACG
ACACAACAGCCAAGCGCCAATACGGCANCGAAGTGCGGCAGGCCAAAGGCCCTGTGGCGGCCTGGCAGGA
GGTTGTGACCTTTGTCGCCCGTCGGAACATTATAACAATCACCCGGTGTTGATACACNNNNTAATACTAA
GCGTGGCTCAGGAATACGGACAGAGTCGTGCTCAAAAGATCTCTCAGGGGGGCCGGGCCACTACCGTTCG
CAGAGGGCTGCTACCCCGTTTGATGAGCCCCTACCTTTTGGGACNGCACGGCAGGGGCTCGACCGGGGGG
AGTGCGACGAGTGATTGAACGCCTAAAATCCCTGCCGCCCGCATTAGCNCCTAAGGCGACGACTCTCGGC
ACCCCAAGAGAGGGTGGCATCTCGCAGGCTTCGAGGAACATCGTCTTGTGCTNCCGAGGCGGGCATTGAT
CTGCACCCCGTATTGCTGGACGGTTGCTAGGCTTCCCCTTTTGAGTGCATATAATTGGTTCATTCGTGGC
GCACACTCGAGGCCGCATGCGCGGAGCCGGGGCCGGGCCGTCGGGTTGAGCNTGCGCCCGGTCTCACAAC
CTAGGCAGTCTGACCCCGTGCTGCGGCTCGCGGCCCGCGTACGCTCGGGCCCGTCGTGAANNNNNNNTAT
TTACAGACTGCGGCGGGGCGCTTCTACGCCGGCTAATTTAACGCACGTCGTCTCGACGACCGCACCCNNN
NNGGCTTTGGGTTTGGCAACCTGGTGCCCCTGCAGCAGTGCGCGGAATAGACATTGCGCGGTTGTGGAGG
CTTAGTACTCCTCACATGCCGCCCGGACGGGGCGCCGTCAATGCCGTGCCGGGGGGGGGTTTGATTGCAT
GAAGGGGGGCGGCGGCTCGCCGCNTNNNCCCGCGCCGGGTTTCCTCATGAGTGGTAGCAACATTTACGGT
GTGGGGGTGCCCGCGCNNNGTCGGGGCCAGGCCGGTTTCTTANCGGCGAGATCTCGTGGACTCTGCTATG
CTAGTTATTATATCCATATCCCGCGATAAAACAATTCCCTTCGAGGCGTCACAGGGATCAGGGCCAGGAA
GGTGAGCGTGGTTCTGGTATAGCACGCCAAGGCGCGCTGACTCCGAAACGCCAACAAGCCCCCGGGNNNN
NNNNNNNACAAGTCACNNNNNNNNTTGAACTCGCGCGTGCGTAATAGAAAATTTACCAATATAGACAACT
TCCTGCCTGGGCTGGGCAGCTGGCATAACAGGGTAGCGGGTGCANCGGATAACTCCATCCTCGACGACCC
CNNNNNNNNNNNNNAAGAGCGTGAGGGACTCTAGGGATAGTCNNNACCGGCCCCAAAGCTCGCATCGCCT
GTGAATAAGGAAAACCTGACGCCACGCCCGGTCGTCGGCGATCATGGGGTGCGTCCAAATACCCAACTAC
AGGGGGTTACCAGCCCAGAACGTTTGTAGTGGGAGTCGCGGCGGTCCTGGGGCGCCGAAGCACCTTATTC
GGGGGACACCATTTACGTTGGTGGACCACATGGCAATAACACGGATGGCGAGGGTGTGCGACGGGAGCGG
TCGTGGTGGGTGCGTGCGCCNNGAACAGCGGTGACACGACGCATCACAACGCTTTTGTCCCTATGCATAC
ACCGGCCNNNNAGGCGCGAGCNNTCNNNNTTANCGCTTGNGCCCGCCGTCCGCCGTTGGGTCCTGTCCAA
CCGATCTAAGAGTGAGTAATTGCTGGATAATCGTGGCCGCGACCCCACCGGTACCTTCGGTGCAGGTGAA
CGGGACTCTTATACTGGGGCCCTGGGCCACCTTACTCCTNNNNNNAGGTACTGGCGAGCTTCGGCGCCCG
CGCCCTGCCGCATCCNCTACCTCCTAGGTCCGGGTGAATCCGCAGATGGGCATCATGTCGCCGGATCAGC
CCGAGATAAGTCAGACGGAGGGCGTAATAGTGGCCCGCGCCGGCGAAAATCCGGCCGCGCCGTCTAGACN
GCGCGTACAGGGNCGGCTCAGGCACCCGGCTGAGGGGGGTAATACCATCCCACGAGGCCCGCAAAAAGGA
CGCCTTCTGGCCNANAACCCCGAGTGTCCGCCCGATGTCGGCCAGCGTGGTTCTTGATGAGGATATTTCC
CGGGCCATTTGCGCGGGGGCNNTTACTTCCTTACCGGAGTAACCATCCGTCCTGGTTNNNNNNNTTGGGT
TGATCCTATCAGCGCTCCGCGGCCGCGTATGGGACGCCGGTAGGAAGTTCGTCATCCGGCGCACCCGCCG
CCGGCCCGGGTGATACGTATACTCGTGGTGAGTAACTTGNNGGTAATTTGGGCGGCCACACGATAANGGC
CTCCTCGCTCCCCGAATTTGGCTNTCAAACGTCCTACCCTTCGGTTCGCGGCAGTAATGTCATAGGCCCT
GGAGTGGAGTTNNGCCCCTCANNCTGGTCCCTCGCGAAGGCGGGAAAGGGTGACTGCGTGGCAGCAAGTA
AGCGCGAGGCGGCGGCCCAGGGGNNTAACCGTCACGANGCGGGCCGTCGGCGACACCCGTGGCCGAACTA
ANGNGTCGGGCTAGCGGTGTGCATGCGCNNGCTATGTCTCCTATGGCCGCGAGCGGGACCAGCGTAGGGG
CGCCGCCAGCAAAAAACGCATCAGGTGTCGCGCCGCTCGGGCTCGGCGCGGNNNNNNNNNNCGGTGTCCC
CCGTGCGAGTCACTGCGGTGGAAGGTGCGCATAACCCTCTGCCGGCTGAAAGCACGAGCCAATAGAGGTA
GATCACACTNGNGGCNTGCGGACCCTTGGTGCNACNNNAGCCGTTGATACANNAGGCCCTATTGGCGNGN
GGCCGNTTTTGCCGGCCCCCCATCTAGGGTCCCGTTCNTCGCCGTACAACGGCACCGGCATCTCTGCGCA
GGCGCGACTACGGACCTACTCTGGCTCACCACGTGAGACAGGACGTACTAACGCCGGATCGCCAGCAGGC
TGGCCCACTGCAGCTAGTGNTACGCGGATTGAGGCAGCGGACCTCCACCGCACGCCTAACATTGAGTGGG
GCATTTACGATCCGTCCCGCGCCCAACATCCCCCGGGGGTGGGGACAGAGCATAACCTCCCGGCGGTTTC
AAACCTTCGAGCGCGTGACAGGGTTGCTTGATGTGTACGATTACCCACTTCGTGCTGCCTCCGAACAGAG
TACCGTGCTGGCTTGCGGGTCGCTCACGGCCGGCCGGTATAGACGAATCAACGGACGGTGGGTACCCCCC
CGAACGCGCGCGCCCAGGTGTCACAGCATGGAAGCCCCNCATCCGGGCGAGTCCGAAACACGGGTGCTAC
CTTCTGAACTATTAGANNNGTCCTGACNCGGGGGTGTGGANNNNACGGAGGAAACTTGAGTACCGAGAGG
TACAGGGTACCGCCTCCTGGCCCCCCGACGGGTAAGGACGTGCCGTTGACGTGACACGTTCCGTTCAGGT
GAAGNCGGTCGGGNCNCGGGTCTCCAGCNAAANGCTGCNCGAGAGTTGCATGGGCCCGAGCTTCNGGCCT
CGCGCGGGGAGATTCCGGACCGTGAATCCTTGCGCNCGGATTCCTATACCTCCGATTGTGACCCGTGCGG
GCTGTCCTTGGCCCGCNTTTTGAGCCGGTCCAATTCCGACGCTCCACCTTGCTGCGCTTGCGGCTCCGCG
CGGGGAGGGATCTAAGGAAGCACAAAGTGNCTCNTCAAAACCCATCCTGTGCAGCGGGACACCCNGANNG
GGGGGACGCCNGGCGCGACCTAGGAAGCGCGCGGCGTTACCACCACGCTAGGAAANNNCTATGGCTCGCT
CTGCCAAGTNGCCTCTAAGGTTNTCCAGNNNNNCCCGTCAGATTGCCTTCTAGGAACGCACGNNNAGGAT
TTGAGCGTNNNNNNNNNNGAATTCACGGAGGCGCCCAGTCGTGCGTCGGGCTGGTCGTCTGGCCGGCCGG
CNNGNNGGTGCCTTAGGCGCGTTGCGGTCAACGCATATTATAGGGGTGTAACGCCGCACACGGGACNNNN
NNNNNNTCCATGAGCCCAGCGCCGNCGCATGGCATCTGTCCGCTGGCTGCCCCGCCTGGGGGGCCCCCCA
AGACCCANNGCTCGATCAGACCCAGGGTTTAGGAGGGTGGTTAACCCCGTTAGAGACCTCTTAAACGCGC
GGCACCGGATCACGCGGGGATAACTCCCTNGNGGATGCAGGGGGCTCTGGAGAGNGGNNNNACCCCGATG
CATGTGGCGGTCAAACGNNTCAACATACGGTCATGTGCAGAACACACATGGGNCCCATAGATTAAAGCGT
CATTGGATTGTCCCGCTGTNGGGTTACATCGGAGGGGCCGCAATGGGGCGCTGGCGCAATTCGCGTGGTC
CGTCACTTGGCCATACACTAGCCCCTGGCTTAGATAGACCCGCAGCCTTGGCANACGTTGTNTGTGAACC
CCAGATGCGACAACGCCGACTCAGTTCCCTNNNNNGCGGGGCCCACCGGTCGCTTAGACCCAGCTGCACA
CTGGGGANCCANACGGCCCCAGCGGTATCTGTCTGGAAGGCACTGATCGCGGCACGTAATTTAGAAACTC
GGCGTGGACCCCGAGCGACCGNCTCGCACTTCGGGACCGCGGTCGCGCGCCGTGGCTTNNACGTTAGGTC
TTATCGCCATTGTGACACACAGCCACTTAGGGGGACGGCACTCAAGGGNGCTAACGACCTAAATAATANG
AGGCCTCGCNGCGACGGACAGGCGGAGGGTTNTGACAACCACAAAAAATGTATCAGGCGTACCGTCTCAG
ACGCTTTTTCGGCGCGCNNNNTTCCCCTGTCCTGGTAGAGGCTCCAGANAGCAGGGACAAAGGCTAAATG
GCGACATACGGAGGGTGCCCGAGGGAGCCTCGTCGTTAGGGGAGCCGCCGCTTTATACCTACGACGTATC
ACCATTTTGTGCTTCGATATCCNGGCCATTTCGGCGATCCGNTTATACTCAGGATCTTTGCTAAGGGGGT
TGGAGCCGCCCAGAGCTGCTCTGGCCGGCGGCGCGTTCGAACCCCTAGGGTTGCTNGCAGAGCCGCCATG
AAGGGTTGAGATAGCCAAGAACCGTTACCCCTATATTTAACCGTCGCGGCCCGGGGCNTACTGATCCAAG
TGTGACGTAGTCCGACGGCCGTACTGGGAGAGGATTACGAGATCTCAACNGAGGCCTCATTAAGGTCGCT
GGCAGTATCAAGTTGCCCCANCNNNNNNGCCCTCTGCNGGCGCAGNCCACACGCGCTCGGCCCCGTAGGC
CCCACTGTANGCTGGCNCGGTCGTCCGCACGAATGGCAGGCTAGTTTNGGACGGCCTAGNNCCGGNGCNG
NNNNCTCGCCCCTGGCGCCGGTCTTACATGTACAATAGCCCCCCCAAGTTGGTCGGCGACCCACCCNCTA
ACGTTCTCCCCGTCGTGCACGTACGCCAATGCGGCGGCGNGACACCCCGTGTTGAAAGATGTCATGACGA
TGCCGGGGCGGGTCGATAGCAAGAACGCTCGGAGTGTCCGTCCTCAACGTGGGCTGTACTTGCAGCTTGT
CCAAGCCAGCCCCCAGCGTGGGGATCGATACCCGTACTACCTAACCCCACGGTTTCTTCGACTCGAATCG
GCCCCCCACGTGCCCCACATGAGAAGCACCTTTGAANNNNTAGTTATCGGGTGACCAACGAACTGTCGGG
CGCGGCGGGCGGTGTCCATGCGTTAAAAAGGGCGGCGAGGAGACAACTGGGGGGTGGGTTCCCCACATNG
CACGCGAGAATGCTGACTTCCNNGNCCCGCCACACTGTGGATCACGGCTCAGAGGGCTAGCGCGGGGGAG
CGCACGAGGACGGTAACAGCCGCTGTTGGCACACCGGGNNNNNNCCTTTGGCTAAATCGGGCCCTCGGTC
TGTAAGTCCCGTGTCTAGGTCGCACGCTGGCTACTTGAGATCCTTCGGCCTAGCACGCCTCCTGTTGGGG
GCCGGTCCGCCGCAAGCGTGGGGGGGGAGGGGCAGACTCTTTGGAGCCCCGCTGGATCNNNTAGTGATNG
CGCGCCGCCCCAGGCGATCGCACGAATGCGCCTGCTGTTATCCCCTCAGAANNCGATTCGCACTGCGACT
AGGGTGCGCGTTNCCGGCGGCCCGGACTGGNNCGGNNGACGGNGGCGCANNCCCGTGGCAGCGGTTGGCA
AAGATGNGCCACTTGTGCATCACCGACCGNCCCCAACGCGCGACAACCATCGCCGNGGGGTTTGGGAAGG
CCGGGCCTACAGCGCGGGACCTTCNNAGAAGGGTCGCGGCCTGCTCAAAAAACTATACCCTCGCCTTNCC
CGATGGACCCTTCTGCCGATTCACATAGCCACCAATGCAGGCCCGGCGCGGCGCGTGCTCATCCGCAGAA
GCGACCCGACCATAATGAAATACAAACAAGAGCTGTCATAATGTTTGCCAAGGCGACCCTAGCGGCCACT
TTCGGTCGCACCATATGACGGGGTAATACGCGCTTGCCCGACAACGATCNCTCCCTTTTAAGTCGGTTCN
NGCAGGGTGAGTTGTCCCCCTAAGGCCTAGGGAGCAAGATTGCGGGGGAGGCTGGGGTAGAGGGATCGAC
TCTCGCCTAGCCAGTATGTGGTCGCGGTAGGCCTTATGGCTGCAGGGCATTCAGAGCACGAAAGCGCGCC
GGGGCTGCCGCCCGCGGCGACTACTACCGCGCGCCTCAGCATGGGCCTGTACCCGTGGAAGCGGGCGGGA
AGCTTGCACGTGGGGAACTTCGGCTCCGCTGAGCATCGGTCGGCTACCTGCCGAGGGGGCAATCTTCCCG
TCGCCAGGCGTAGCATACCCGCTAGAAATCACGGGAGCTCTCTATCACTACNCNAATAAGCCCCCCGCCG
CTGCGCCCCCTAGTCGGCCGTTATCTGACGTACCCCTACCCCCCCAGGGACGCTGCCTGTCCCTTAGACC
GTTAGGGGATGTTCGTNTCGAAACGCGCGTGCAGGGCTGCGGCGGAGGCAGGAATGATTAGAGAGATGCC
TGCCACTTAACCGCGCTGGCCACCACAGCAGCGCCGCCTNNNTGCGGCGAGTGGCCGCGGTANCGCCGAG
CCCGCCGGCCCGTTCGACAACAGCGGTGCGGGCCCATGCTACAGGCGTCGCCGGCCCACGGTCGCGTAGC
NAGGGTCCTTCTCGCTATAAGCCCCAAGACGTTCGCTAAGCTACCGTCGCATACGCAAGATGTGTAACCG
CTACCCAGAGCCGTGCCCTTACCGCCTTAGAGGGGTCTACCGGNAAGTAAACGAATCGGGTGTCGGCGCG
CGGCAGCTTTGGGCAGCGATTGACATCACCCCACAGTTTCAGACCGTGTTGGCTGCGCCTCTTATTACCC
NNNCTTTGACGATCCGGTAAGCTACCCCGATNTNCNCNCGCGCATGTCGGCGCGGGAGGCCCGCCCGTCC
GGTATATGCCGGATCGCGGGGCTATACCAGGGCAGTAAGGGAGGCTGAAAGCTCCCTGCTGATTCTGGTC
GNNCTNCNGGAGGNAAGGACACTCGCGTTTTCCTGGTTCGGCGCCAGATCTAGAGACGGATTGTAGGGAG
GCACCGATGGNNAGAGCGGATGAATTTGCGTNCATCCCCCACTGCCCGAAANNNNGGGCCACCGTCACGC
ATCACAGGGANCGGGCCGGGAACGAGTGGGAGACTCTTCNTATAGAGAGACACCATCCTTGGTTCGCACG
GGNCCCGGCATCCGCAACGGCCTCAAGTTACGCTACCAAAACCGCCAGGCCGGACCTTTGTGCGCGGTTG
CGGAGTTCGTTACTTCAGCATCCTACGCGACCAAGCGGTGGCGCAACTCGGAAGCGCGGGNAGAGNNGAG
GGTGACGGTCGGCGCAAGATCACCGATGTGGTTCCCCCGACAGTCTTTTTCCGGTCCGGCGATTCCTCCT
TCCCTGGGGCGGGGCNGTCGAGCACGNGNCNNNCCTCGGAGTGCTCGTGACGGAGTAGCCTATGCAACGG
GGGTATTTGGCTCGGAATATACGAGCCCGACGCGCAAAGGGAGCGTCGTGGTCATATGGGCCAACTGGGT
CGAAAGCACTTTTCATCCCTAGGCNAGTCAGGAAATGGTGATAGATCCCGCTNGGCCAGATTGGCTAAAC
GTCCTGTCAAAAGNACAGCCGTGCGGGGCTGCAGGCCTATGCGTGTCGCCGCGGGGCTCCGCCGCGCTCG
GCGTAAGGGNACTGGGCTTTCCGGGAGTTTCGCCCACGCCCGGCCAGCGACCAGTTTGGCCCCAGGACGC
GCTCCGCTCCGCTGGTTCCCTCGGNTCCTCCTGCGTTGTGCTTGAAGCGACACACGCAGATCCGCGCCCC
AACCCACGGTGNTACCCCTCTGCTCTGCCCTGCGCTTTACCCAGCTCGGGCGGGCCGGCAGTAGCGCATC
TCCCTCCCGGGGCGCCGGGAGCCGCGTCTCATTGACTCCTAGCCGCCCGCCTATCATTTATGACCAGTCT
AGGCCATCCCCGCGTCCCATTAGAGTCCTATTGGCTCAGAGTTCTAAAGAGCTGAGCGGACCGTGACCGC
CCCATCCCAACCGACGACAGCCGTCCCCCGAGTCACTTTCCGCGACCCGTCGGGTCCACCGGCGGNGCTC
CGCCACGCGTATGCGCCAAGTTCGGCATCGGCCCCCGTTGTTACTTCGCCGCTCTCTCCTCAGGCCTACC
CTGGGACGCCCGTCCCCGTGAACTCAATTCTATGTCCATCGGCGGGGCGTAACTCCGCGCGTGCTAACCC
TGCCCGCACAGGCGTAGGGGGCGTGCAGCTTGACCCGATGAAGTCGGTTGTTCGATCCCCCTTGGTCATA
GTCCCATCGCTGAGTCGGCGCCGTGCGGCTGCCCGTGCGGCGCGGGGTCCCGCTTTTCCGGTTGCTCCAG
AGCCCTTCAGGCGGAAGCCATGCCGAGCCCACAGGGCTAACCTTGCTCCGGTATGGCACGCGAGCCACGC
CTAAACGAACCCTGGAGCTTCGGCAGGCTACNNNTNNNATGGCGGGCGGGGAGCTCAAAGGGAATTCTGA
GGAAGGCGTACCTGACTAGACAAGTATTCTCCCCCCCCCCTCCAGGAGCCCCCATTATTCGCTTTAATAN
NANGACCGGGTCGACGTCATGCCTAGATTGGAGTGGCTCGTCGCACCCCATAAATATGAANGGCGATTAT
TCAGCGAGAAAGCCACGCGTAAAGAACGGCGACAAGGAGAAGCCCGAAGGTCGATAGCCTTGTAGGGAGA
TAAAATTTCGCGTCCACGGAATTACAGCCGCCCGCGTTCCGCAAATAACTCGTTTGCCCGCACGTGTTAA
CCTGGATTCAAATCTCAATAGCGATGGATGTGGCGCTCGGGACGGATATGTTATGTTCTTCCCGTAGGCC
GAGATTGTGCGCCGCGGCGGCGCGCTGCAGCGCACCCTTGCGCCTGTGANNNCAGGGGCACCTAATACAA
CGCGATACACCGTCGGTATTTTATCGCCCAGCCCCGAGACTGCCCCGGGNCCGAGAGCTACAGGACGAGC
CTGTGAGCGGCTGCCGGCGATGCTGNAGTCCGTTATACACTGCGAGCGCCTTAAATNGGNGANGGCCATC
AAACTAGAACGNCGGGCACCAGATAACCGACACCCCGCGCGGGGGCTACCGGCTANGGGGGGCTGGCNAN
CNCNNNTTANNCCAGGGTCTGGGGACCTCGCTGCGTGCGTCCGCAGATAATATGGGTAGACTGCTTNNNN
CCATTGGGTCACTTAGTGCGAGTCAGTGAGCCAGTGGTATGCAAGGTCGACATAGAGGGANTGNNNNNNN
CATAACAAACCTGTCGGTCTTCCGCGGTCGCCATCGATGGTTAGGAAGACCTGTGAGCNNCCCGATANTG
CTGATGGGACTCCGGTCCTACGTATAGCCCAAACATCCCCGTAATAGAGGACCATAAGACGGGACGAGGC
CTGGGATGGACAGAGGCGCCTGGCGCTGATGAGGCGGCGGATTTCATGAGCCGGTAGAAGGCATGTAGGG
TGTGAAGGGCCCCTGGTTTGACAAGAGAAAAGGCAGTCTAAGCTTTACTCCGTACGGNNNNNNNTGAANN
NNNNNNNGTTGGTTCCACGCCGCGTCCTCAGAAGTCCTAGAGCCATGCTAGGGGAGGGCGCCACGCAAGG
TTGGTGACCCGATGAGGAGCCGTACCGAGGGGAACTGAGCGTGCTGCACACTCCCTTGTGGCTCGCTATT
TTACCCGGCCCGCGTCCTCCCNTCACCGCGGCAGAGGTAATCGCGACGGGATAGAACGCATCAATNNNCC
TGCTGCCTATTCAAGCGGGTCGTACGGGCAGGCCCTGGAGCAGGCAGNNNNNNNNGACTGGGCGGGACTG
GGAGAAGATTAACGGCGGGGGTCGCGCCGACGTCCGGCACACCGTGGCGCCCCCGAGCGCCAGTGGGANC
TTTTGTACCCGGGAATGTGCCTGATCCTCATTCGCCAATGAAGGCGCGGCCCGTCCACGAGCGTTAACCT
TAGCGGCTGGGCCTCCGCCCTTGTGACAGTCCTTTTGAGGGCGTAGTTCGGGCCTCTATATGCGCCTACG
CCCCCCAGGGAGCCGGAATCGCTTCAAGATACCGCCCACGCACTTTAGTGCACTGGATCGCATACAAGGC
TATCGGNCAGAGACCCATGCGTAATAGGCCGCTAGAACGAGAGGGTCGACTCGGGTGGGAGGATGAAGGG
CGACTCGCCCCGCTGCATGAACGACGGTGGTTTTCATTATCCATATGAGCCCGTGGTAAACCCATACGCT
GGGTGCCGGGCTCGGTACACGCCCACGTGAGCTCGCGCCACGCCGGACTCCGCCCGCTCCAGCCAACGCC
GGTGACGCGGGCCCCTAGNNACGGCGGAAAACACTGGCAGTGACGAGANCGGAGTCTCCCGCGCCGAGCC
CGAGAGTTGGCGGACGAAGAGACCGGGGAGGTAGCAACTGGCTGTCCCACNCCGCCCGACGCAGTGCGAA
CGATACGTAAGCACGAGGCACCACTTANGTATGGAAGCCCCTGCGAGCCGGGGCAGCCCTAGCGCGCGCC
ATTACGTCTCGCCATACCCCATGACTGCGCAGTCCTCCGACACCCCGGCGCCGCAAAGGGAGACGCAATA
GGGGGCTAGGCTCACTTATCTCCGGGCCGCTGGCACGAGCTCATGTCCATCCCGCCCGCGAGCCCCGGTG
GACCGCCTACTACAGTCGGACAGCATATNTGAGCGGAAGTGATCCCTGTGGCAGATGCCAAGCTGGGGGA
TTGGGGGACATGAAAGCCGGTTCATTACGTCCACGCATAAGTGATCTGAGGCTNCCAGGATTCGATTTCA
GCCGTCAGGTTTNCNGGAGCTCGNGGTCGGCATGAAGAGTCCGCTACGNNNTGCTGGGNNNNNNGATTCC
ACCAAAGTCCCTCGACACAGCCCGCGGGTACCAGTTTCGCGCTTCGGCACTACGGGGCGGCGGGCCGGCC
ACACCCGGCCCCCATCGCATGGGNNAAACTGCCTAGCCGCTGTGCCAACCCCCGAGGACACTAAAGCGCC
GTAGCGTTATCGGACATCTGATCCTAGTTTCGTCGCCCGTGGGGGCTTCATCCAGTGCCGGCCCCGACCT
CGTTTCGCCCGCGGNCCGTGCAACCCGATGTTATATCGTNGCCTCTGAGCTCTGAGAGGGANGTGAAGGT
CTGTGGGTATGTGGAAGCCAAATACTAGGTGAGGCGACTGTAGGTTCTTCGCAGCACCGGGACCGGTCGC
TGGANCATCACGCGTAAGGCTTGGTATTGAGANCTACAAAAATAAGCCTCGCTAACAAACAAACCAGGTA
NNNNNNAGAGTNCCGCCCGTAAATTCAATGCGNGAGACTGTCCCGGCAGGGCTAGCATCCGGGCATTGCG
AGATGACCTGCCGCACCAAAGGAGGACGAGCACCGCTTCGTTAGTGGGGTGGACACGCAGCAATTCCACA
GGNCGCCCGGCNNNTNCGNNTGTAGAAGAGGTCAGGCATAGCACGCGTTCGCCGCCCCGTGTCCGAGCCT
CTGGAGGAACGACGCCTCCACCGGGATCCTCCGTATGCGAGAGAGGAGATCAGTATGNNNNCGAAAATTA
TTATGGGCATGGGCACGGGGCGCCGGGCAGATTATANGGCCGCTAGGGCGGACCCCTCTTAAATGGCCCG
TCGACACCCTCCCGGAGTGCCCGTCGGAACCTACAGCCGCCGTTCTTCAAACGCCACGCGTAGCCACGAC
CTCTTCTACTCGGCCGTGGCGGACTGCTCTACCGGCGGNACGCCAAATGATAACGACTGCGGCCNNNNTC
CGGAATCCATGATNCATGGTAGACGGTCGGGGGCCACATGTAGTCCACGTCGAGTCTTAGGNAATCAGGG
TGTACTTGGCCCGGGATTNNCCCCGGGCAGGAGTTGGTCCACTCGCGCAACCACGGGAGCCCACACCCCC
CGGCCGTNNNNGGCAGGCTTCCACCCCCCGCAACCAATTACTCCACTGCCCCCTCGCGAAGTGGAGCCGG
GGNGCGAGAAACACAACTCCAGTATTCGTTGTCCTTTAGCCCAAGGCATCTTGATGGCGGACTGTGTCCG
GGGGGTGTCTGGGCGGGGCAGCCTGTAGATGGTCGCCGCANGGCGTACGGCTCCTCGGAAAGACGCAACC
GGGCTGGNNNNNNNAGCGGTGGTACACTTACATCATGGGGGACCGCCATCTAACGCTACGCAGTGGGCGC
GTCAGCCTGATCATTGTGCAACNGGGAGGATAGGCCCCCCGCGGAAGGCCAGTGCGTGCCACACCCGGCA
CAAGTTTGTACTGCCTCACAGCGGCTCTACTCATGGCCCTTTCCCGTTAGGTCAGTACTTATTGCACGTA
CTTCCAGGACCGAGACATACCAGGTTTGATTAGCGAGAGACGGCCGNCTGCATCCACGCCTCGCGGCTCT
CTCGGACGTGCAGGCCGANAAGGCGTGGTTTTACCCCNNNTTGCACCCCCGNCNCNNNCGGGGATACCTC
ACAGGCCCAAATATAGTCNCTGGTGCACGCAGCCATGNNAGCGGATTGGCACCGGGCGGAAGTTGCCCGG
AAAATCAGAGAGTTTGTTGACACCAGCCTATTCGGATCGTTTTTACCTGGCCTAACTGTATCGGAGTATG
CGTGTTGCTGACGCGTCCCGGGCCAGTGATTCGATGTTGGGTACACCCACGTCTGCGCCTGCCTCGCGCG
GCCTGGCAAGGCCGTCCCACGCAGTCCGANNGTAAGCTCACTTCCTGCATGCCATCCCACAGGACTACCC
CCTGTCACTGCAATTCTGAGCACTACTCCACCGATATCGTCGTCCAAAGTCCAGGTTTTCCGTCGTTGTG
GGGAAGAACCAGTCCTTGTCTTAAGCGTGCACTAAAAACAACNAACGCGCACNACCANNNNNNGACTCGC
CGCGCCGCCCCTGNNNNNNGCGCCGCGAGAACTTTCGCACGCCACGAATCACAGGGAGTAACGGCGACGA
CCCGCGGCCACACCCACGATTAATTAACGGTCACCTAGGTGAGATGTCCGATACAGTGAGAAAATCTTAG
GGAGAATCAGGTGTGTTCTCCACCGCACGTCGCTACCAACTATTGGGGACGGTNTTCCCNNGGACCAAAT
GGAGGGGCCATCTGCGTATAGGGGCGCAACACCGCGGGATCCATGCCAGTAAAGCGTCTCGTGCCCAAAT
ACGTACTGCTTTTGCCGCCATGCCGTACGGGTGACTCATCGTCGATAAGCCGCAAACTCCGGTGTGCGGT
CATCGGTACTCAGGCGTACGTCTGTCCGCCGNCTCATTGATGCTTGCGCAGGACCGAACGGCGACTGGAT
TCCTCCGGCGTGATATAGTTGTGACGAACGGCTAATGGTCCNGAATGCAACAANNTNGAAGAATGTTCCG
ACAATGTCGGGTGCATCATGACTTCAGCCNGGGGCGCACAGTANTTATAACGCAGCTTCTTCGTCCCNGN
NTCCACGACGGAAACCCGTGTGTGTAACCTTTCGAGGGCGGCCCGGCGGGGCTTCGGCTTGCGACGGAAC
GCTTAGTGCCGCCCAGTTCGCCTACGGACGTGGCCACGTTTCAGCAATCTCACCTGGGCTCTTGCTTCAC
AGGACAACCCACCCATGCGCGGTGGCTGACTGAGCGTACATGAGCGCAGCTAGGCAACACGGGCTGTCAT
CNGGTGATTCGTCGCACGATCCACAACCGAGACCTATTGTAGAACCCGTTGCCGGNCCGNTCACGTTGAC
CACAGCTAGGCCGCTCTCGGAGGCGAACAGTGGCGGNTTGCTTCGTGGGTGNCGCCGCGGAGAGGCCGAN
NNNCGGCGGGGTCCTGAGGGCGGCGNGGCGTAGCTNNNCTCGCCCTGTGTGCTTCTGCAGCGTNCCTCAT
CCNGAACTTGGAGTGCCAGCCTGGAGCCCAACTANCNAACGCCGAGTGTAGTACTCATTGTGGTCCGTGC
CTGCCCCTAAGACCGATCCGGAGCCGCGGTACCCGGAACGGTGAGACGAGGGATGCTGGAAGCTATNNNC
CCANGCCNGGNNNNCGATGTGACGTCTTGTCCACTCTTAGCGCGGCTGGACGGCCGGCCCGCCACGCNNN
CGCTCCTGTAAGTTAGCGGGNTAACNNTGCAGGCGCGGCCCCACGAGCCGGCGGGGGGCCTGCAGATTAG
CGTTTCGTGAGGCTGTTCGCGGCGGCCGGTNCGGACACGCGGGCGCCTCCGGACCGGCTTCATACACCAC
CGTTCCTCGTGACCTCGCCCGCGGAGNNNNGGCGGGGTTCCCGGAGNCGGNNNNNNNNNGACCCCATACG
CNGTACATGGCATNACTTTCATCCCGGCCCCCCCGTGGGGGTATGGGGACGCGGGCGGCTGCCCTGGCGG
CGANCCATGCCGAAGGGCTCGGCCTGCTTATCCACCATACATTGCCACCTCAGCGTTGGCGTCCGCGGAA
GGCGCGCGCAGGCCGCGGGGATCAAACGGCTTTGTCCGCAGAGAATCGTCCAGGAACTAAATTGGCCGGG
AGACGAGTCCCAGGCAGGGTGAATTTTTTGGCGCACCTCTCGTGTGAATGACGGACTAGCACTCAGGACT
AAGATGAGACCTGCCCAGAGATGCCGCGCCTGCAGACGGCACCGTCGCGCGCAGAAATGTCGCCGGTCCA
CGCCGAGTACGTAGCGCGTGGTCTTGATACCGACTCGTATCTTCCACCCTAAAGCCGCGGGAGCGGGGCG
CGGGGTCNACCCTCTCTGTGGCCGCGCCCCGGTGGGGAGTTCCCNGAGCACGGGTTTGTAACGTCGGCCG
CCGNNNNNNNNNNNNNNNNNNGTATGTCTAACGGGTGACTATGCATNGCAAGCCTGTGCACTTCATGGCG
TCTGGGCCCCCGATCCGGGCCTGAGCCGCCGCGCGGCCATCGCTCGCTCAGGCGCGCCGGGGGTGGGACT
GACGGGCCATGTCCTCCTAATCGCTACGGAGGGACCTCATAGATTGGGGCTGGACAGTCGATTTAAATTC
TCGGTCTGATCTAGCCCCCGCCAAAGCGGTCATGGTCGGATAGAGGGCGGCTCCAGGGCCCGCAGCTGCT
TCCGAGTGTGGTACCCCGCGAGGTAACGAGCCCGGCGTTGCCGGCGCCGCCTGGGCTCATCGGTCGAGAC
CACGAGCATCGCCCGGGNCCGCTGGTCGGGCTCGCGAGCGGTCGTTGCCGCCCCCGTTACACCGACTGGC
GACGTAAGATCATCAATATGGCACGGACCTAGATGGAAATGGTGGAATGGACGGTACCCCCCGCCTACCC
GGCCTGCCATTCTGGTAAGCGCCGCCACGTCTGCTGGCGCAAGCTCAACCTGNNACCTAGCTTTGGTCAC
TAGCCTCTGCGACATCTGGTGTGTGCCCGGGAACATCGGTANCTACCCGCCCATACGTGAAGAGGCTTGG
ATGACAGCGCTTCGNNNGGTCTGCCTCTCGACGGAGAGGTGATCGANNNGCATGGCCTTAAAGCTATCCC
CCGTGGCCGGGACGTGCGCGTCGCCAACCCAGNCAATCATCTCTTTCCACTCGACGCTCGAAGCGCAAGA
GCGTTATTCGAATCGCCACGTCTTCACGGCCAGTTGTGAATACCAATCCTGTTAAAACTGTTAAGCCTTG
TTCGACGGGGTGTTCTGNTTNACAGCGCGCCTTGCGGTGATAAGGTGGAAGGGGATAGTGGACCCAATAT
GCGGGCCCCTGCTCGTATCGGGTGAATCCCCTCGCTTCGTGTGATCATCAAATGCATGGCTACCAGCGCG
CCGNGCGATCGGTGANTGCGCAATATGGAGCGGCCAGGTNNNNNNNNNCGGTAAGCCCCCCCTCCGCNNC
CGATACCCCCCCACCCCACGGACCGGGCAACAAACTCCAAGCTACCGGGTGCTAGGGAGGTNNGGGCCTG
NNNGCAATATCGGAGCTACTCCCGGCAACACCCTAGCAGCGAGGCCTGCGTGTTCTGGATGTACGTTNNN
NNNNNNNNNCGGTGGACCCGCGCGGGCGCATGCGGCGNTGCNCCATCGCCCGAGTTGGCTCAAACCCTAC
GCCCCGGTCGCACACGGCCCTCCCGGCGGCGCGCCCGCCGGGGGGGGACGGCGAGTTCTCTGAAGATTGC
TGCCCACGGCGTGGGGACCAGCGGAATAAAGGGAGCAAAAAGGGCGGNGAAGGTTCAGGGCCCTTTCCGN
NNATGGCAAGTTATTGAGGGATAATGTCGGGCAACTCGATCATTNGNTCGGGATTCCCGGCTCGGAAACT
GAAGTGGGGCCGAGTCCAGGCGGGGCCACCAACCTGGTCGGCCCGGGACTGAGCGGGCGAGGCCCGACTT
AGATACGCACTTGAGGGGTGGATTTTAACGCCACTCACATCCCACGGAGCGGCGGTATGTGGCGGGTTGG
GGTAACGTGGTGCCTCCACTCTCTCCNCCCACATCCTGGGAGAGAACCCTCCCCGCCCCACCCGCCTGCC
GTTACCTGCTTAGGNCAGCGCTACTTTCGACGTCAGTCACCCCGCCCCGATTTCTGCCTGCAACGAAGCC
GTCCTATCTAGTTCACAAACACGCGTCCCCGAGCAGTGTGTCTCACGCCTGTAGAGCTTCTGCTTTAAGC
GAGTCATGCTAGACCNAGTGCCCCGCCAGCGCGGTGCGCGAATGGTCGCCCGCCCTGCCCGGGCAGTTCG
GGGTGAAAACTACCCAACACGGTCCTACAAATNCGTAACCAGTGGGCAGCGTCGCGGCCCTCCCCGGAAA
AGNCACGGTNTNCATCCACCAGTCGGGCGCAGTCACCCCNCAGCGCTTATGCTTCCGCCCACCTACNNNN
NNNNAGGGCCGGCTATGGGANCTGGGCTGNGTACACAGGCACCCGTGGTGTACGGTGTTTACGGGTGCCA
CGCCCGCAGCGAGCCAACGGCCCGGAAATGCGCGCGCGCGCGAGCACGGNCCCGACCAGAAGCGCTTTGC
NGGGCCAGTATCGTTGGGCGGGCGTGCGGCGAGGCACGCGNAAGGTGCCCGCCCCAAACGCTACGCTGAG
GAGATCTCCTGGCAGACGTGGCATATACACGAGCACGAACGGATCCAGAGANGGACAGGGGCGCGGCACT
CCTGAGTTATGGAGCCTTACAAACTCCTCGTAGAATCTTCCCCCTACGCGGATGCGATTCCCTGACGGCG
GATGGTCGGCAGGCCCCAACAGTCACTCGACGGCCGCACTAAGCCCACCGTTGTCCCGGAGGCCCGCGGG
AACGTGGCCGGACTCANNCATACTACGAACAAGAATTTTTGGGCNCGGNNNGCCCACGCGATGCCCCACG
NAAANGGTCAAGCGACGGCAAGTCTATTGGCCGCACGACCACGCATAGTAAGCCGCCGCTCCGGCCCGGA
ACCAATTGGGGTCCCCAACGCACCATGTGGCCAGCGCCTTGTAGACATTGATAATCCCGGCNACTCGGAC
CNNGGGTGTTGGNACGGGCTTGCCGCCCACAATGTGCCCCTCCGCTGACGTGATTCCCCCGCCCAGTGGG
NTCTTTCGGTTCCGTCAACGCACNCGAGGACTCCACGCGGGCGCNGCTCCTGGGCGTCGCTCCGGCCACC
CGCCTTCTCGTCCGCCACGCCCTGCNCGNGNCGGAGCGAGGATGGTAGGGAAGTAACGTTGGAGCGCCTC
CNCGGNACTACTCGTCGAACGGGCCGAAAGGTCCCGGGCCGCTCTGGTGCTATAGAAAGGGACCTTGCCT
GCCCCCCGCCCCTGTGTGCACATATTCTCTTACCCGTGGGCAGGGGGTAGTAGACCGAGGATCAAGGCGA
CGATTTTGCCCTCATCCGGCGCCTGGTCAAGCAAGCGTCCAAAGGCAGTCTNGAAATGGAATGATTGTTC
TTACCCGNNTCCCCCGTGTCACACTGTGAGCCCTAACACCGCTACCCTCCCGAGGCATCGTAACTGATCT
TGTGGCCCCGTAAGGGCCGNGTGAGGTTGGGGCAGGTCCGGTATGCGTCTATCAGTCCTCGCAGACGGTG
GCCGTAGNNCTTACCTTCCTAGANCGCGCACCAGGGCCGTTCCCGGAATTTAACGGCCGGCACACTCGTG
CTGGACAAGCACGACGTGTGTGGGACATCTCCTAGGGTCGAAGATCGCCGGGCGGACAATGGCCAGCCAG
TCNCATCACCGACCCGCTTATCCACGCCCCGCNGCAACGGCAGCCGNCTGGGCGGCAGTTCGGAGGCGCC
CTTCTAGCGGGCCGCACGCATGTTTGTGAAACATCCCTGAGCGCTNNTCCCGGGNGCACTAGGATGCAGT
TCCTTTGGGGACGTGGAGTACCTCNTTAGACAGTTATAGTAGTCAAGCTGGGGTCAGGGAACGATTCCTG
TCCAGTGCCACATTCCTTGGTATGAGCACGACCCGAGGCACCCNNATTCCGGAATGCGGAAACGTATAGT
ACGAACACGGAGCCCGTTAAAANNCATTTGCCTCCACACCCCGGGCGAAGTTGCCGNCNTGAACCGTCTC
CCCAACTCCAAGGACCGCACTCCCAGGAGCCCGGCTGCCGCCAGGAACGCCCAGGCCTCCCGTTGGACTC
AGACCTGGGCCAACGATTTGACCTATTTTTTAGTGCGCGGAACGGCTTACTCAACGACTCCCCAGAGAGC
GACCGCACCCGCGGCCCTTCGGGTAACCGCGGGTCCTCCGCCGCCCTCTAGAAGTCGTCTGTCCTTAAGG
TAATGAGGACGGCGTGTATCTGTCAGGCAGCGACTTTAAGCATATCGCGGACGCGCTACCCCGGCGTGAA
CACCCTCAAACCGTTCNGAAATGGCAGCATGGTGGGCAGGCCTGATGGTCAAAGGAGCGGCCGGGGTTCT
GAGGGGACCTCGTAGCAGCGGTAGCCACACGAGAACGGCCCGAGCGCCAGTACCCTCTGAGGCAGCACGT
CNTAGGCGCAGGCACCCCAGAGGCNNCGTCCGCCCCGGGACAGTTTTCCGGTCTTTAGCGGGCCCGTCGC
CGTGCAGGCTAAGCNCNGGTCTATAAATTTCAGAGAGCAACAGAATCTCCANGGTCTACTTTACAAAGAG
CGCGTCGCCGCCCGCGCGCCAATCATTACACGTCCTTGCTACTATGCTGCCCAGTCGGCACGGAGACAAG
CGGATTTCNNGGCACCACGCGCGTGCGCGCCGGCGTGGGGGCATGGGTGTACGGCCCCGAGTCGCTGCTG
GGTTCCGCCAACTCCTCTTGCTGACCGTGTGATGAAGGATTTCTCCTAAGGTCGANCAACCAGCGCGGCT
CGCCGACCCAGGGGAAGAGTGGTAAATGTAAGCCAGGGGTGGTCTTGACAGATCCTGTCAAATGAGCAGT
CCCCATCTTGACAGATCGAGAGACGTTGTACTTTTGCCTACGCGCGGACTGAGAAAAGACCGACTTCAAC
GGCTGGTTACTGTAGGGAGATCTGCTCGGACACACATTACGTTTTGATCCTCCGTGCGGCNTCCTGCCGC
ATCGCCCNNGACCAACGCTAGCTTCCATGGGTGGAGGCAGAAGCATAACAAGCTCATCTGAATNTCGGCC
TACGCCAACTCGCGGCGCGCTGTGTCGCCACCTCTCGCGGTCAGCAGCGTAATTGCAGTGGACCAAGTGT
GCCCCGTTCCGCCTCGAGGGTCAGGCGTGGCCGACTGCAATNCCAGACCGACTGCCTTCTACGTCGAATG
GGTCCCGCCATATGGAGACCCCGGAAGTGATCTCACTGACACCCTACAANNGGGGCTTCCCTCTTGAGCC
ACCGGTACTNTTAATCACTACCCACGTTAAGACAACGTTGGGCGGCGCAGGAGAGCCTTATGCTGTGTAC
GTCTGGAGCGTTGACCATCANTGAGCGTNTCGGCGAGGCGTGCGGGTGACGTCTCCATAGGCTCCATCCG
GCTATCCCGCCCCCGCTCATGCGGCGGCCGCAGGGACAGCCCTCTTNGCTACTGCCCGCCGCACTAGTGC
AACGGGTTGATCACTCCAGCGGGGGGTGCGATGGCGGACGCCGATTTGCCGCGTTGGTGCGGATCTGAAC
GGGCCACTCCTTCCGCCGGAATTCTCTGTGAGTCAGCGCGGACGCAACCGCGCCGGGCACGCGNNNCTGC
CACGGTAGTGGCGGGTGCGGGGCGCAGGTTTCTGCAAATTACGAACGGGGCCGGCACCCCTGCACTNNTN
ATGNGGCGCCCCGATTGCTCAGGCATGTNCTAGCTTTCGCCCCTCCCCTNNGTNNCNTAGTGTCCCTAGC
ATGAGCGNACAAGTGACGGAGTGTGATCTCCCTCNNNGCCGAGTCGGATGGTGAGCGTCCTGCGCGGACC
CACCGCCCCGATTCGCCGGAACCNNNNNNNNTCGTCATTGTGTCCGGCTTGCCTAGACGGCGGCCCCCAG
ACTACTGCTAGACCGGCTGGGCCAGGCCTAGGCCCGGTGCCGGGTGGTTCCGCGACCGCGACCTCAGGGC
GAGACAGCGAGACCTGTAACGCCTCCACCGCACATCCCGGTTCGCGGTCTTCGTCCTNTGCCCAGCCAAC
AAACGGCCCTCAANNNGAGGAGCCTAGGTTTAGAGGCGAGCGGGGCCGAAGTGGCTTTTAGTGCCAACAT
ACTCCGCGCGTGCACTGTATACTCAATAACGGCGTGAGGCGCCAATCGCCTANNNGCGGCCCCCAGCCCT
GCCTGCTAACGTTGACGCGGCCGGTCTGCGGGAGCCGCGGTCCCCATTGCGTCCGCGCGCAGTGTTCCGA
GAAGTACGACTCTGCGTGCCGTGAGATTTCTGCGCTAGCACNAACGCTCGNCTTCGGGCGCGCCCTTACG
TCCCGAAGAGGTACGAAGTGCCCCGGAGTCGCGCCCGTCTGACCCGAACAACGTAACACGTAATCGTAAT
TTACCCTNAGTTCAGCCGGGCAGCCACCTGATACCGGNCNCGATGACAGGCGCTGCAGGTAAGGGGAGGC
GGGTGCGGGTCAGCGGTTGCGAACAAAAATCNNNNNNNCGAGCCCCTCCTCCGGCATCCGTTGTTGGGCN
ANACACTTTGCCTGGGAAAACTTTCTGTNTNNCACGTACCCCAGTGCGACGTGCGCCGCCCGAGCCGCAA
GCACAAACGAGTCCAATCCCGATCAAGCGCGGACCATCATAAGGACACGTGGTTCCGAGTTGGATACCAC
GGGGGGGTTGAGACTCTAAGACCAGTCAGGCTAGGAGATAANCTGGTTGCTGCCCCTAGAGGCTANGCTC
TCCCCTGATGCTTTAGTGGCCCCACAGGATGGTGCGANNGCACTTGGTTNNNCCTGGACTGGACTGTTGC
AACACTTTGCCGTAGTAACTAAANCCCTGACNTNACGGGNNGGGGCTATGAGTGCCCGACGGTGTCCCGT
CCGGCATGAGACATCGGATTTACAGTCCCGCATCCGACCAACCCGCGGGCCTAGTGTGACAGNGCTACGT
CCTTTTANGNNNCGGGCGAGACTGCCTTGAAATGCGCTTAAAGAGCGCCCCGGACGAGGTATCGGGGTTC
GTAGTCGTCCGGCCATATGCGTCTNATCATCGACTAGGANNNNNNNNNNNNNNNNNNNNNNGCAAGGCGG
TGGGAGGTGGCGAGTCGNCAGATGGCAAAAGTGAAGAGCACAGCAGAGACATTCAAGAGTTGTAATCTAA
GGGGGCTCGATTCCTGTGCGACGCGACCCGCTCTACCGTCCGCGCATCGGTCTTCCCCGCGCGCACTTCC
ACTTGCTCTTCTTGAACCGGGCTAGAGAGAAACAAAAAAAAGGATAAAGCTGGTGTAAACCTGGGACCGT
AGGAGAAACAATTGAGTTTAATATTGACCGAATGTGTTGGATGAGCTAGCCCCCCCTCCGTGCATGGGGC
TCTCAACAGCAGGAGCTTCCAACGACTTGGGCTGTCAGACCTATACTTAAGCTCCGCCCAGGCGGCGCAG
GTGAAATGCCGGGGGTCGCTTTACCAACGTCTTGACCTCATGCCAAGTGCAACGGCGCGGCGCAGGAACC
AANTGTTTNGACCGCCTTATTGGGATCGGTCACAAGGCGCCCGCGAANNTACTCCCGAATTAATTACGGT
GGCTTCTACATTGGCAGGTGCGGCTCATACCTCAGGCTTGCGCCTCTAGTCACTGGGACGCGCCGTCGCG
GTGGGAAGCCACCAGGCGCGCCCAGGGGACGACAAGTCTCGGGGGGTTTCACAAGCATGTCAACGGTCAG
GTGCGCACGGGGCCTGAGGGTCTAAGATGGGCAGAGATTTCCGCTGTAACAATGAACAGATATGGGCCAC
ATCGGGGNAAGGGTATGTAAGTCTTGNNNNNNNCGACTTGTACGTGATAGGGTACTGGAAATGAGGCATT
AACTGCTCCACCCAGCTCTCGAAGATGGCCCACCGCGCTCAGCGCTACGNGCCACTAGCCCGCCCTCGGA
GGTCCGGCCAGCCGGCGGGCACCAGGGTCGCGTAATTTAGAAGACTGGCGACCACCAGTACCGCCCAGGG
GCTTCGGCCCCGAAACTGCATGCCCGACNNNNAGAAGTTGGCGTCGGGNCTCACCTCATTCCTGANNTAC
TTGGCGGCCTGAAGCCACCNNNNCGTTGCCCTTACAGTTCAGCGGATCCCGGATGTTTAGGGTTCGTAAG
TAAGGTCGCTACCGCATCCAGTAATCCAGAATCACAGTGGAGTACGACTGCGGCAACGGGACTACCGGCC
GCCGGCCACCCAGCCNNNNCGCCTGATGGGAGGCCCACCTCCCGGCGCTGCCGGAAGGGCGGCTGCACGT
TATTGCGACAGCAACTTGGGGGGCAGAGCCGACCTAGTCTGGATGCCGTACGACCTGGTCNNNNNNNCTC
GACAACTAGGAGGTCGGTGACGGTTANGCGTCTCCGGCCGGGAAGGGTCTCATTAGGGGNNNNNNTGAGC
TANAGCCCCCAGCCGTATTGCGGAACATAACGCGTCGGGGCATATTCACTCGCCGGCGGTCTGTTGCGAC
CGATCCGTCNNNACACAACCGTGGACTACCACCCCAATATGGCATGGCGCAGAGCCACACGCCTGTCTTG
GCGCGTGACTGGGATTGTGTTTCTTCTAGCCGCGATCGAGCGGGGGGCTGTCTGATACCGATCCGCTCGG
TTAGAGCGCACTAAGCGGCCAGCCGCTCCGGCAAAGGCAGGGGGGCACTGACTTCGGTGNNCGCGAGNCG
ACACCCGACCGTGTCGGCAAGCGAGTACAGGCCGGACCTACGCCCCCNNNNNNNATAGGCAGAGTTNCTT
GCCGAACGTGCCTGACGGGACGGCAATTGCCTTGTGCCTGGTTGCTCCTGGCTCTACCCTGTCGAAGGGG
ATGACAACTAATNNNACCTAGGACCTCGCGTCGGNNNNNNNNNNNTGAGGCTCTTCCTTTTTCCACGCGA
ATTCCGGGCAGCCGACGGGTATGTGGAAAGCCTGCTCGACGACTGAGGGAGGGAGCAGGCCCCTGCACGC
CCTTCACTCTGGAGGGTTCCCCGGTCATGTGTTCNCCCGCAGTGCTTCCGCTTACGGAGTCGGCCGGCGG
TCGGCGCCTTNNNNNNTAGGAGCGTNGACGGCAGAACGTCTTATAGCATAAATAGTGATACGTAGGGCGG
AGCCCCGAGCCCCTAGCGTAGACTGGTAAGATCCCCAGCGGGTCCGCAGGCGGGTGGACCGTAGGCACCC
CCCGGCGCTTTCAGTCGGGCGGTGCCTCGGTTTTGGAAAGACCTGCGCGAGTATCCGTATAACAAGTACA
TTTATCTAGCGCTGGGATTCTTTCAATGGTTAGAGCTGGGNNNNCTCCCCGCGTGGAGTAGGCCTATACN
GNCCGCGGGGCCTGCTCNACCTCACTCCGGCATTAACCGGTGGGCGGGGACGCTCCCGCCGGCCCGGATT
GGGTAGTCGCACTCACTATGCGGTAGAATCATGCACATGGCGGCTTACCTAGTGCCCGGTAGGGCGGTAA
GGCGGCGCCCGGCATGCCGAGTCCACCACGGTATCCAGCCGGGCTCCCAGTACACGGCATGCTGTAACCT
CAAGGATTATTGTTCGCCGATCCGGTTCCCTCGGCGTCATAAAACTCCTTCCTTCGGCCCTACGGGCTGC
AGCCGGGGGGTCAGATCGATACCTCGGCCATCAAGGATTTTTGATCTGGGGACGGAATACCCCTGAGTGT
TCATAGAAGTGGCTACTAAATACTAGACTCTCTTCCTCGGCTGTGTGGCCTGCCGAGGGACCCNNNNAAA
AATGNCCTCGCTGCAGAGGTGACGGATGTAATACCAGGCCAGGGTATTGCAGTGACCACTAGTCCAGCGG
TTAGCAGGCCGCGNTCAGCGGACCATGNCCCCCAGTCGGGCGGCATCCCGGACGGGACGCGCGGTGGCCC
TTACTCCCTGGGAGTTGGAGGCGGGCGCTCCGGTCACTAGCCGAGGAGGCGAACTGGGCTGAGCCTAACG
CTCTATCACGCCGGCTGGTGGGTAAGCCTGAACCCATCCCGGTCCCCTCGGCTAGGCGCCAATGTCAAGT
TACTAAGGGAGTCGCAATACTCGGACAACTGTCTGCGGGGACAGCGCCACGGCGCCAACCGCGCGGCCAC
CCCAGTATTAGCCCTGGCCCCATCCACTAACAGGCCGGCGGCCGGGGAGAAGCTCGACAGCGCGCCCACA
AAATTCCAAACTATAGCGGCCGTAGTGNNNNNGCAGCAGTTCCTGCCGTGTGTGAGTGTTCTACTCGGGT
GCCGGGGTCCATCCGATCACCGGACGCCCATGGGCGTAGCGGCTNNGTTACGTGAGTGGCCCCAGATCGT
ATGGCGGAGCGGAGACAACATCCACCGCTCGTCGGTGACCCCGAGCCTTCAGCCGGGGCCGGGCCGTCTG
CTCGAGTCCTATCGCCCCGGACTAGTATTATTCGCAATGGGGGGGCCGCGGTCGAAGGCGGCGGCCACAC
AAGAGTGTATCAAACATGCCCGCCGGCTCTGTTACGTCCCGAGGGACGCTCTGTCAATTAGGCGGGCCCN
CGGCCGTCGCGAGACTACTGGTTCGAGGTACTTGGCCCGATGACCTTTCGGTCCCCACCGACGCTCACGG
ATTGTCCCTCCACTGAGGCGCCAAACGTGCGGAAAGCCTAAGTAACCCGCGGCGCTACCGACTAGGCGCG
GGAACCGCGCACATTGCCGTGTAGTAACAGTCGTGCGGTTAAGCGCTACTGACTGGAGGAGGAGGGCCTT
AAGCTACACCCCCGATCGCGGCTCGCCAAGTTCTGTGGCCCAGTTACCCTGCGCCGCCCTCGCGGCCCCG
GGAGACGCGTCCTTGACCATGCCCCGGGTGTACTTCCTAGACAAATGCTAAAGGGGCGACCAAGAAGCAA
GGGGGACCAGAGTGACTCCGTATAAAGTCTGCTGCTAATGTGTAGCCTTGCGACCGGTGGTGCCCAGCGC
CCGCGCGCCCACTCGCGCATTCGAGAGGCGGGACACTAGTCATGCTTGCTTACCGGTNTNCGGTTCCCAA
TCGGACCCCACAATGCTCAATGACCNTCACATCGAGTGGAATCGAATGCCCCCGTGTTGACGAGGAACGG
GTTATTAATCCGAGTCCCCTCGATNCTGCTGCCTCCGGTGGCGTACTTACCCATGCCGAAGGGTGTTGTC
TGTCATTATGTTCCTTCGCGCACACAAAATGGGCCCTGGCCCGTTGTAAAGNTTCNTTTCCTCCGNTCGG
CGAAGTTGGACAGTAGCTGCTTNNACGTCCGTACAGAAGATGTTATTACTTGAAACAGGTATCTCCAAGG
CTGAGTACCAGCCCTTCTCCCCTCCAAGGGGCGTCCCCCTCATGGACCCCCTGCCCGACAGCCATCGCCC
GGTGCAGGCTGGGAGGCGGCAGNCCAGATTCCGGCACTTAAGCCAGTCCTCAACTCAGAGAACTAGTGTT
ACCTCGGCCGTAGACGGAATAGGAGCTCGTCTGGCGGGCGGAAGCACGACGGCTGGACGGCACTCCGGGC
TGTGTCATTCCTCCCCATTTGGCCTCTNAGCCCGCNNCGGGCTTCATGGCCCCTCAAGCTCTACTATGAG
ATACAAGGCCTACCAATGGTCGCTNNNNNNCCCCGAAGGATGCGGCAGCCAGAACGGATCCGCAACTGTT
CTAGGCAATCTAAAGTGGGCCTCCGCCCCGCCTGCCGTTTAACGTGTATTCGGTGTGGAGTGACCCAACC
CACTGCCCCCGTGNNNNCTCGNGANNNGCACTCGGGTCGCACGGNNNCCCGCCCTNNNCGGGGACCCTCA
GCCGTGCATGCCCTCGACCTGGACNNNNNNNTTGATCTCCCATTGTACCCAAAACAGTGGAGCTAGGCGT
GTAAATTCGCCCTTCGCTCAATTTACAGGCCAGTTCCACGTAACGTCGGGNCATGTACTGCCCCACCACT
GCGCCACCTGCGCGCACATGAGACACACATCGACCGTGGACNCCAGAGCTTCAGTCGCGAGCCGCGCCCG
TTCCCGCGCGCCTTTGGACCGGTGCGGTGTCGGTTTGCTGATCACTCTGCCGTAAATATAAGCNNNNTAC
TTGAGCGGTGGCTGGACGACCTAGTTACGGCCCGATTGGACACTAAAATACGAGATCCGCCGTCGTGCCT
GACCGCCGGGTCGCCACCCTCCCTTGGGGTGTGGCCCGATCTAGACATTAGTCTTCCTCCCACCCCCCCT
CTTGTGGGTGTTGGCTCCTGCCCATTGGCGGTGGAAAAGATGGTTCTCTAGGACCCGTNCAGCCTGCATT
AACCTACCTGCCAGTGGAAGCTCGCGGGCAATGCCCGGCTTCGTCCGTCATGCATAGATTCTTCCGGGGA
GACCAAACCCCCCCNGGCCACGATCAACCCTTCGAGCGCGCTGAGGGTGCAGCAGTTCAGCGGGGGACCG
ACACACTGGCCTGTTACTCNGTTAACANGCTAACCGCTAAGGCGCGGGCGCTCGAGCACTTTGCACCTAT
GTACCTTTGTCGTGCTCGCACGTATGNNNNNNTGGATGGCCCGTGCCACCTCACACGTTCCGCTACTCTT
CCACAACACGCCGGACGCGTGTCCCCAAGTCATCGAAAGGCCTCTGGGGGCGGTTCGTGCACAAGCCTGN
NNNNNGGGCGCCCTGCCTCCACCACTCCAGTATTCAATGAAAACTAGGCACTCGATCTCCCATAGGTTAC
TGGCTAACCTTTGTCTGCCGCACGGCTGGAGGCCGCGGCCCGCATAACGCTATGCATNNNNNNNNTACGC
GATAAGGCTGCTCTAGGGCACTAGCGTGCGAGGCGTGTTCTCGCGCCGGGCACGGCTCCAGGAGTCGACG
TCGGAATGATACTGCCACCTATAGGAATTTGAGTCTATGTNTCCGCTCCGCCCGTGACTGCCCCAACTGC
TATGGTTGGTCTGGGGCTCGTGCCCGCCTGGCACGCGCCCAACTCGATCGATAGTTAACCGGGAATAAAT
ATACTGCATTCTCGGGTTGTGAAGGAAGGGGCGTGATGATGTGCCAAACCCGGATCGTGCTCGGTTCAGT
TCGGATGAGGCGCGTNNNNNCCATAGGTCTCGTCGTTGCCGGGCAGCATTTGTGTTCGCTAGGGAAGGGA
CAGTGTTTGGTACCGAGGCCGCGCAGATGGGCCCGGGCCGTTGGCAAGGGTATGTCCACAGCGAAGGGAC
GACATTAAGAATCCCGTTTTGGGTGCCCATCCGGTCCCGGCCCAACCGCCTCATTGATAAANTGGATATC
GAAAAGTAGCCGCAAACACCCCGGCGTGCNNNNNNNNNGGGCGGCGCTNATTCNGTACAAGGCGGGCNTG
GACGGGGTCAAATGCGGAACAGTTCGCGTGTGTGTCGATTGGTCACCCGACACATTAACCCCTNCCCANN
NNGGNCNCTACACTACGGTGACCATAGAAACNTNNCACGGTTTCACGGAGTAAGCGGCCCCCTTCTAGGG
CCACACGTGTCGCCAACCCGTGCGGGCACCCGCGTTCATNTCGGACCCCTGATCCCCGGTTGCTCTCTGC
CGCGGGACAGACGCCCCATACAATTCAGGCCAACGGACGTTCGGCTGCTGTGCCTGATGATACAGCTACA
CCGGACGGCACCACGGGAATGCGGTGACCTGCGTTTTGTGGCGGCNTAGNACAATCGGGGTAAGGTGTTA
TTAAGAGTCAAGGCATTCGCATCNNNNNTGGTACGGCGCGGCCCAGATCGAGCATGGAAGTGGATATTAG
CGGTCCGCGCGCATCTTGAGAAGATCTCCCCCCAGCTGCTACATGTGGATCGGTAGGAGCCGGGGTGTCG
TGCTNCGGGNNCTGCATGTACCAACTGAAGCCGGCCACGGAGGAGCATCGCGGCCCTTGTCAAGGTTAAG
CACGCCTTCTCCTGGTAGGCAGGCCCGCTGGCTCCCGGGGCCAGGCGAGACGTATCTACCGCGGGTCGGC
CTTGACGTAGCCAGCAGGGGCTGCGTAGGGGAGCNTTCACCCACCAAGCGGGGGGGCGCCTAGAAGACTC
GTTCGGTATTACCGCCGAGCACACCAAAACCAGTCCTGGNNNNAAAGCCNNTATCCATCGCGGTGCAGCG
TTGACACGTAAGCGCGNNGACGCCGTGGTAGCCCGACGCCTGGATGCTTAAGGCGCGCATCGGCGGAAAT
CTGGCGTGTATGCCACCCCGTCGTACGAGAGCCAATCTNAATTCGGTTCCCGATCATCCGGTTTCTGAAA
TNNGTCGGAGAAGTGATCGAGGCTGACTGGCGGGCATGCCGGCACTTCGCTTAAAGCCGATACTCGTGAG
AGGCNGTCCAGGCGGTAGACGGGCAGGCCGGCTCCGGATGTGCCCCGTACACGGGGCGCTTCCGGCATCG
TCAGTTCGGCCCGTGCGTCCAGGGCCACTACGTAGTCACGTATGCTGGGACGGGAAGCCTGTCCCAGGGC
CGGCCCAATTTGCGCACCCNCNNACAGAGACTAGCCTCGGCCCCTTGCTCGCTCGTACGGTGGNCCCCCC
CGCCAGCTTATGAGTATAAACGTCTCCTCTGCCNNNCGCCCTGGTAAAGAGGGGTAGCCCGCCCCGCCTG
GTTACGCCCCTCGGCGCTCTCCCGCGCTGGCGNTCTTCATCGTTGCGCGATGGCTCGGCCGAATTGACAG
AGTCCTAGCAGCGCTAGAGGGGCTGGAGCCGTACGATACATTACATGCGGCCGACACTTGGCCGTCCCAC
GAATCCGGCTATTGAAGCCGGGGTGGCACCAACCAGTCTCGGCGGGATTTCACAAACTACGAATAGCATC
TTAGTGTCCGCTCGGGGGGTTTCACNCCGCCGCGTGGCGGCCAGTCGGCTTCGACCNCCTGCGGGTGTGC
GGGCATAGGAGGCCCGTATGTCACCCTACGGTGCGACGCACGCCCGAAGTCAAAGAGAGTCCGAAGCGCC
TATCGGCACCAATACGTGTCGCACGGGGGGGCACCCCAACACATACCCCGCGCATTTCGGTGTGGCTGTT
ACTGAACGCAATGCGACGACTTGGACCTANNCGGAGCTAACTTTGTTACGGCTAGCCTCCACTCCTTTGA
TCGTTTATCGAAGTTCCATGTCTTCCCGCCCCGGCACCGAATTCGTCAGGGAGAACGCTTCCGCCTGCCG
ACCCTCAGGTCCTGGCTTCTGTGCCTGGCCGTTAGCACGTGGTGGCGGGGGCCGGGGGGGTGTTTTCCGG
CCGTTTGCGCTAGGGCGATGAGCCTAACGATGTTTCGCGGCGGACGACGGGGCCCAGCTGTGCCGCTGGG
TGCTCAGTTTTGGGGTGGAGCGTCCGGCTGNNNNNNNNNNNNCGTGCCGCGGAAGTAGGTTCCGCGAGGC
GATCCACGGCCAGGGCGCCTGGCGTAGTTGGAAGCTTAGATCNNNGCGCAGCGCCACCAGCCCTAACAAG
GCCACCCTACACCGTGCCCAACTAGTGGGTCTGTATGATCGTGACGGTCCCCGTTGTGTGGAAAGTCCTC
GCGCGGCAGTCTCAGGAGGTCCTNNNNNNNNNNNNNNGGNGGGGTCATCTGGTCTCCGTTTCGGTTGCCC
GAAGGTGCGTAAGGGCCCCTGNCGGTCGTAACTTCTGGTCGACTGCCCCAGGATCCGGCGATTTCGCCTT
CGGCCCCTCGTGTCCTGAGGGTGCCGGTTGCGGGGCGCGGGCTCTCGGTGCGAGGCGCAGGTTGCGAGTC
AGGCTGACTCGCCTGGGTACCACCCCCAGCCGACCCACGANNNACCTTGCNCGCCGGCGTGGAGTCTGTC
GGCAGACGCCGCTTTTGGGTTGCTTGAGGTATAGCTTAGGCTTCCGCACCCAGCGCCCNCCCCACGCATT
TAGATACATGCATACATCCCGTCAATTTGANGTTTGTCTGACCCGCTCTACTAATTCCCGCTCAGTCGCT
CCATCCATTCCCCCTGGGCTCGGACCGNTCTGCCGGACCCCGGCGTACCAATGAGGAGCCCNNGGTAGGC
CTNNNNNCCTGACTGCCCGTATGACCGNCCTTGCCCGTCCCGAGCACGGAGCTGGCGGTTGGGGACNCGC
CCAGGTCGGTTACAAAGGCAGTCGCTCGGCGGGGTTCCGGCGCAGCCNGGGCNNGCCACAAGTCGAAGCT
CGAGCGGGGGGGGACCTCGTCCCTGAAATCTGACCGGGCCGGGGGGTCATCCCCGGCCGGCGCCATATTC
AGCGGGCCNGAAAGGTGTCCGAGCCCCTCGCGGGGTGTCCGTCGCTCATACAGAGCCGGAGACTGGGCCG
CCATTGACCCCCATGTCGGGGGTCCCCGTGGTCCCTTCGCACCTACTGTAACTCAAGAGACTGTACTTAG
ACATTGCCGTGATCAGAGCTGCAGGACGCACCCGTCACAAGTTACGCTCGCGGGGAGGGGGTGGAACAGC
GAATCCAAGGCGGGGGCCGGGATGCCTTCGTACGGTCGTGAGGCCGTCACTGCTTCCTCGACCGCGTAGG
GTTAACTAAANGCGGCCGGTTATGGTTATTAGACGTCCCTCTATGATGCTCCGCTCCAGGNGGTCCGNCC
GGGAGTTAACGCCGTCATACNNNNGCCGGGCGGTACCAGCTCGTCCTCCCTGTCCGAGGGTGCATCAANA
CCGCGACACCGCATTGACGAAGCGTGGCACCCCCCTCTTCCCACAGGAATTAAGAGGATCACGAATTTAC
AACGACCAGGAAGTGGCGTAGTGTCTCCCGCATTTCATGGCCTAACCCTCNGGGGGCGTAGACGCCCCCC
NNNNNAACGGGGGGGCTTGTGTGTGNNNNCCCATTACGCCTAGCGGACACGGGGTACGGGGGCAGTTCAG
GGTGGGCGCACACGGCTCCTGCCCGCCGCGGGAGGGAACGTCAACCGTCGAACCCGGCCTCCGCCGAGCC
CTGCGCGAAACCCATTCTCTGGGGCCACCGATGTGTGATCGTCACGTGGAGCCGCCCAAGTGGCCGGCTG
CCAGCGATCGCGAACGCAACCGCCGGAAAGTACGCGGCCCGCGCTTGCCCGGAGCACCGGTTCGTGGCGG
TCCTGGTGCACGNCGCCGGTATCCACCCGCGCCCCAACTTCTTAGTTCCGTTAGAGTCCTGCCTCCAGCA
CGTGCACTGGCGTTGAGCTGACACAGCGGAGCTGGCGACGAGTCGATTAAGTCCCAGTAATAATAATGTC
ACAAATACCGGGCCGCGATAAAGAGCTATACTGCCGAGCCCGGCGGCAGCCGCTGCTCGATGACACCCCG
GGGGCCGCCGCNCTGGATGGCACGAGCTGACCGCGGCGGACAAACTGTACCGGCCGTCGGTCTCAACGNT
ATCTCAGTCCCGCCGCGCTCCAGTGCCATGCGGGGATCGGGGCTAACATGGCGGGGGTGGGCNNNNNNNN
ACNNNNNGGNGCCCNNNCGAACGGGGGTCGCGAGGCGAGCCGATAACGACAACTGCGTAGAACTGATGCA
CAGACGTGCGGGTACCTGTCGGGTGACCCGAGGGCCACTCNAAGCGGAACCGAACACCAACCGCGTCGTC
CGGGCATGGTGGTCGTCCCGCGGGGCGGAGGGTACGCGNNGGTAATTAACCTAGCCCTGTTTCCCNGGTG
TGAGGGTACCGCCACGNNNNNGACCTGTTATCTCGGTCGGCCGTCCTGCGGCTTTAGGTGCCCGTGCTAA
TNGCTCATAGCCGGCCCCGCGACGGGCGCGCAACAACACCTAGAATGGGCCCGCNCGCNNACCGTCCGGG
CGGGAGTTACGGACGCCTGGCATCTCTGGGTTTCTAAGGCTGGGCNNNCAACGGCCGGGACCCCCTGTAC
CTTTCCGCCCATCNNNNGGCGCAGTAGTGGCAACCCGCCCAATCCGCTCCCGCGGTCGGCCCGCCAATGC
TGGCAGCGCCCATGGAGGCAGCTNACCCAGCCGCGCGGCTACAACCAACATAGAGCCGTGTCCGCGCGGA
ATGCTCNAAGGGAATTGGGAGGCGCCTGCCCCGCTGGGCCCGTATGGATNNNNNNTGCGTTTCTCTTCTC
GGGCGCCGAACCTAGTTTCANNNAGGGCGGCCCATCAGTGNNGGCGATCAANNNNNGAACCTCTGAAGGA
CAACTCCNNNACACACCACCCTGGTCATCACGGTCGCACTGCTCNAAGGGACCTCGGNGTACACTGCTAA
GGTGATTCAAAGCAGAGGATGTGCCCTTCCTCCCTACGTGGTCGGAGCGCCCTTGCTGTACGCTTGGGCG
CGCAACCCGCCGATGGACCGAGACGACTTTGACGGTGGACCAGAGACGCGATGGGCCTAAGGCTAATGCG
CCACCGCGGGTTCACGCAACGTGACGGCGCACCGCCGTTGGTGACGCTAACCTATTACTGCGTTCCCCTG
ACATGCGCGCAAGTCTGCTGTGCCCTCCCTGCTAAAATCGAACAGTGCTCGGACGCGTTCGNTCCTGGAG
CGCCTTCCCGAGTGACGGGACGTGCACGCTACACCCGGGCCCATGACTGCGTGGGCATTGGGCGAATTGT
GCGNNGAAGNGNGGGGTGGGGGCAGGGGCGAGATATGAAAGTTGCCGCGTTCGAGAGGCGATTGGCGCCC
GGGCGCCGGTCTGCNCCCGGCGCGCGCACAAGCCGCATGTACCAGTTTTATTTTGTTTGCAGGCTGCTCC
CGTGAGCCGCTGCAACCTAGCGCTGACGCGCCGACTTAGCCAGGGTCGCCACGNTGTAGCGGCNNTAGNN
GATTNNNCTCTGGAAGNTGAAACATACTTATTAACTCGGGCACCGTGCAGTAGGACGACATTGGCTTGAA
CGTTCCAACGTGGCCCGTGGTGTTACCGAGACAGGATACGTTGGCGTGAACCACGACCCTTACCTGGAAA
AGACTAGCNGACATCGCCTTCCGGGCTACGCTGGCNNGCGNNGGNGTGGCGATGCGGACTGCCCANNNTT
GGACGGTATTAGGCCCAGATGTATCNNNGCGNGCCGCCTTAAGATGCACCCCGGNTCGACGTCGAAAGGA
CAAGAGGCGAACCCCACGGGAATGTACGACCGCTGCGATCGACCAGGAGTGCTTGGTGTACGGAGGATAC
TTGCCGGGTTCAACTAGGTACTACAGCTGAGACCAAGGGCGTCGGCATGGGGAGGGCGGACGGGGGGGGG
CTGATGCGACTATCCAGTAACGCTGTCTTAAACAGTATTACGTAACGCCCCTTACACGTCGGGTGAGGTC
TCCGGGCTTTTCCGTGCTACCTGTGAGGCCTATAGCTGGTCATGAGGCCAACCCCGCGCCGGGCGGCCGG
TAAAATAACTCGACGGGCCGGGTAGCTGTTCGACGGCCCGTTANTCGATCAATCCGNNCGCNGCCGTACC
TCATCCATCCCGGGGACCCATAAACCGNNTCTTCGCGTGTAGCAAGGGCGAACTTCGGAGCCGCCATNGC
AGCGCGGGAGCGGCCTCCACTCGGGAGCACCGTCAGTCTCCTGCTGTACCAGGGTACACGTTGCGGTCGC
NNCCTCCCTATGTCGTAGGATTGCTAGTGCGTAGTCCCTGTACCGACCTCCGCGATAATTGAAATTTCTC
GTTTACNNNNNNNGCGGGCCNNNNCATAGGCCCCCACGTGACTGGACGTCCGTTAGCGGCAAAACATCAC
TTCGAATAGGCTCGTGGCCCCGGCGCTCGCAAATCTACTTTCTCGCGGGCACGCCCGCCAGNGGGTAAGG
TCNCGGNCTTGGCGCCATTCACGTCAACCTACGATCGTAGGGTACGAGATGATGTTCANTGGATATACGC
GTCAGCGGATATACCCCCGAGGCGGTGAGCGCGCTCCCTCGAGCCCGCTTATAGTGGGTNNANCTNNNTT
TGATTCTTCANATNCTGTTGGCTTCCTGGCCCTAAGGGCTAGCCTCCCACTCCTTCGCGTTAACATAGTG
CAGCGCGCTGAACACTGATTTGAGTCGGCGAAACCGCCCGCGCCCGTCCAAAAGTGGCTCCCGGCTGGCG
GGACTGATGCACGCGACCCCCGCGAGCTAAGTAGCTTGGGGACAGGATCTGAGACCGCGGCCATGCAGGC
CCGACCATCGGACCCTAAGTATTCAGCGCAGGAGGGGAGTGGCAAGACGTTGAGCCCGGTAACTTTATGA
CGGTTTTTCCTAGAAGTTACGAGTCGTGTCTAGCTCTTGNGNTGGACATCCAGGCGCCCGGGTCACACCC
GGGTTCGCCCCGAGTGCGCCTGCTGTGGATCAACAGGNCCCCCTTCGGCACGTGGTGCAGGCTGTGGGAG
ACTTTGAGGACCCAACGCCTCGCATCTTGCACGCGGNTTAGACCCCGCCCCGCATCGGACGGTGCGNNCC
TCACATGAGCTCGTCCCGAACCAGTCCCCGCGTGCTTTGGCGATCAGAGAGCGACCGGCCCCAGGCGGGG
GGTGGGGACGGGCTTACTCATTGGCTACTAACAAACGCCGTTTAGACTGGAGCGGGGTACGTCACGACCG
GCTACGGCTGGACCACACACGACTACGAGGGCAAATCCCGGACACGGACCCGGCCGTACGTCTTATAGTG
CTGNNNNCCGTGCTCTGACTTAACGCCAATACCCGGTGGCTGCGCGGGGCTGAGACGATATGAGGGAATA
NNNNNNNNNNNTGGTCGGAGCCGGGGGGGTCGGGTTTTGAGACCCTCTTTTGACTCTATAGCTAAATAAT
AGACCAACCCTCTACNCCCGCGCTGCTTGCTAATTCGTNNNNCAAGGCAGTATTGCCGNNNCCTTCAAAT
ACCGCGAGGGTTACTAACATCCCGACAACTCCGCGCCCCACNCCCCTGTACGCGGGGGCAATGTCTCCCG
TAACAGGGTCGTGCTTCNCGGGGCGCCCCTCTCACGCATTCCGCAGTCGTCGGGCGAGAGCGCGCGCGCC
CCGGCTTGNNNNNNNNCAGAGCCGTGGTCGCGTCNCGGCGGGCGGTCAGTGAAATTCCACTGCCANTGGT
ACGNTCCAAGGGCGATGGCCCCACCGAAAGTGGGTTGCGGCCCCTCCAGAACACAACTCTGGTTGCCACT
CCGCGTATTAGATCCGTATTGGGTCGAGGGACGTGGTCCTGTACGGCGGATGAAAGCGTACAGTAGTTTG
AGGGTTCATGACTAGTAGCGCTATACGTAAGGATACCCGCACATTATAGGGNCGTTTCGTTTAGCCGGCG
CTGGCCCTTCGGGCGGCCAGTCCGGGCCTCCACAGGGGATCGCTGAGGTGCGTCCAGGGCCAGGTGNGCA
AAAATCCCGTTGACCCGTTGAACTCGTGACTATGGACGCCGAGAAACCCTCATCTCCCATCCCGGCACCG
CGCTACGTTCTCACTTTCACGTGGCCATGAAATAATTGCCGTGCATAGCAACGCGGGGTTCCAGGCTACC
GACANNGCANGCACACCCTCGTCGCTGGACGCATGGCACAGCTGTTTNCGTGNNNNNCGGACCAACCGAG
AGCGGGTGCGATGAGCCTGGGGCTTTTTCAACATGCCACTATGCGCTNNNCTGNNNAGCTAAACGTGGAA
CTCACTCCATCATCCCCGCAGTNGTAGCAGTATTTAACNGATACTCCACGAGAGCCAACTTACGTGCCTC
CGGACCTCATCGAGGCCCGGTCGAAGGTCGTATGNNTCGGTCGCCAAGAGCATTAGTGCGTCCCGCGGCG
ACCCCTGGGGACAGTGCCCCGTGGTCGAGGCGGGCCGAAGGAACTCGACCAGGATGGCCATGGAGAGCGG
GACACACGTGCGCCGTGCCNNNCCCAGTGTACACGATGCAAGCGCGGCGTGCCCGACNGCCGATCCCGGA
CAGGTGGCGAATGCCGNCAGTGGCTTCAAAAAGCATGCGGCACCTTGCGCACGCCGTGCACTATCGAGTT
GCTATCGACCCTGNNCGCAAGGGTGGTTTTACTACTGCCAACCTAAATGAATATTGNGACCGCAACAACT
TAGACCCGGCTAATCACATAACACAAACCAGATCCGGGCANGAGCCGGCGCACCGACTGTAGAATGTTAT
CTATGGGCATTGGTCAGTTTCATAAGCGGCCTAGTATCCACTTAGAGTATCTCCATCGGGCCGTAGACTA
CACGCAGTCTCCTGCACCGGNCAGGTAAGTTTCACTAGGGGATCGAATACTGTTAGGTANNNNNATGACG
GAGATTTCGTAACAGCCACCCTAGTACGGATGCACCCCCGTACCCCGGCATTGCCGGGGGCGGATACGAC
GCCGGCGGGCCGCAACCCCGCAGGGGGGAAGTCTTCACCCCGTGCTNNTCTAAATCGCCGGGGGCGCAGG
GGCAGAAGGACAACCGAGACAGCGCCCGCGGCTTTTCGCTCTCTCGAGACCCNANCCCAGTGNAGGCAAC
CCATGTGCTTGACTGGGCCAGCACGCATGACCCCTCAGCCTTAGCACCGCTTCCGATACACTACCGGCGA
AATTGATAATTCTGTGTGGTATAGTGCGNNNNNNNNNACNTCCTNNCCCTCGTAGTAGGGTTCTCGTTTC
TGCGCCCCCGCTCTATCCGCCATGCCGTCGATAGCGCCTGCCGAGGCGCCGCGTCCTCTCGACCCTCCGA
TTGTTTTAACAAGGCGACGTGAGGTTCTCAGCAGTCCGCTACGGATTAAGAAGACCGGCCTCCGGGCCTT
GCCTACCGAATAGAATCGGGTAGGAACACTGGGGTTGGCCCGCGGCACGGCACCGCTGGGAAACGGAATA
CAAGCCGTTTGCAACGGTGTTAACGTCATTAGCCACCTCTCGATTTAACTCCGAGGGGTAGGTCCACTGG
ACCTCAAACCACGGNTCATGCGATTGGCCTTGCTTGCAGCCGCCGCTGANGGNCNNNNNCAGCGGCTGTG
CCAGGCGCGTTAGGAAACGTACAGCCCCGACGTCCCTGGAGGACGCGGAGACTTCCCCTCAAGCACGGAG
GGAGTCCAGGCGCGCGCTCCCGGCNCCGAGCCGGCCGGGGGGAAGGACGCGAAGTGCCTACATGGTGACG
CGGCCTGCGCCGCCTCGGAACCGGAAATGCGTCGAGGNNACGAGGTTCGACGAAGCGTCCACGATGACAG
TCCCACGCTACGCCCCGTGTCTGTTGGNCCAACTGATACCAANCGAGCGCACAAATAAAAATAATGCCNN
AGGACCCACNGGAAAACCCAGCGGATGTCGCTCTCCCATTTGGGGACGGGCGAGTCNNNNNCGAAGGAGG
GTANNNTAGTTACCAACTCCGCGTGCACGCGCCGCGGCACAGTNGGCCACCCTCTCAGTTGGGTGAGTAT
CGCTGGAATCCCCGTAGGAATCGAAGCGGCCCGACACACGGCCCCGGCCGGCGCGCCAATAGGAAGCTGT
TGACNNCCCCCCTTCCGGGACGCGCGGACCTCTGACCGGATACGGGCGCACATTCCACCACAGCCTTGGA
TCGCNCCTAGGACGCCATTGCCTCATCAGGGGGGCCCCNNTCGGTAAGAATAGCGGAGCCTCGCGGCAGC
AAGCGCGGCCGATTACGGAGCTTGGGGACCGGTCCGGCNNAGAACGGTGTCGCGTGGGGCCGCCTGTTGG
CACCCCGTGCTCCGCCCCCAGGGCTCGGTGGCTGCTACTCGCCCCCTGGGGCNACGAGGGGTGCCCTCAC
GGGGCGCCCACCAAGCTCCGGGGCCCGGGCAGCCTCCGCCGTAGAGAACCTCGTGAAGCGTTTGCCGGCC
CGGCGGAAAAACGACTAGATCGTCTCGGCCCNNGAAGGGCCGGCCCGTCCGGTGCGGAAACCGNATGCCC
CCTCTTCTCGTCCAGTGCCACGGGCGGCCCACCACCGGCTGGGCTCGGTCCAGCTCCTGCCGCTCGCCCC
GTCCTNNNNNAAGTGCCTCCCGCCGATTGGTGACGGGGAGCTGCGTCTCGGAGTGGCNNNNNCTANCNNN
NGCCAGNCTNCACCGGGCCTCGCCGCGGGCGCATAGGCGTGTTGCGTTGTGAGTATCCGCGCGCAACGGG
GGGNTCTATAGCCAGGGTACGACCGCTAGCGTCTTATCGGTGGCCCGAGTCCCAGACGTCCGACGTCGCG
TGAGCAAATTCCGATCCCGCCCGCCCGGTGGGAATATTCCATCCTGACTGNCGGTATGACCTGCCTCTCC
TAGCCGGGTCCCGCACTCTTGCCTACCATGGCGGTGGGCGCTAGGCGCGACAGCGGAGGGACGGACCCCG
CCGGACGCCTGAGGCCGTAGCACCCGACCTCACAAGATGCGCGCNCNNNNTCAGTTCGTTATACAGTCCC
CCAGGTCGCCCTGCGCGAGTTCTCNNNNNNNNTGACCCCGTACCTCTCACGTGCCATGGGGACGGCGGGC
CGTCTGGGCCACCCCATACGNGATCGCTCAGGCCCCTCGGCGAGCTGGTTGGGCAAACCCCGCGGCGCGC
CACCATAATACAGCCGGGACCCANTANNNCNGGACGTGCCCGGGGCTATCTGCGACGGGANGTGAGATGT
GGTTGCCCTCCCGTCGTGAACCGTTGCCCCCCTCGCATCAGCTCCAAGAAGGCGCGGCCCACCATATATC
CNNNNNNAGGCGGGATATCTAGGCGCCCGCTGGCTGCCCCCAGTCGCCTGGGTGCTAATCCTTCACGCAT
GGTCTCGTGGCGCCACCCCTACCGAAGCGCTTATTGGGGGATCGCTGAATAAGGCGTGGCAGAGTGCGCC
ATGGGCCGTATAGGCCGCGGATACCTGGATGTTGGGCACTCCGCCTATCACCCGGCGCCTGTACTCCGCC
CACCTTACCATGCCGACTCCGGCNCCCTCTTGGACCGGACTCACGGCGGCAGTCNNNATGATAGCAGGCT
GGCAGGGGGCATACCGGCAACCTGCCCGTCTATCGAGCGGTGGGCCCCACGGCTTGGCCTCGCTATCAAA
CGCTGCCCAGCCATGAAAGACGCAAGCGGGCTGTTGCGTGGGNAGCAAGNCAATCTTCTCGGTCAGCATG
GTGGGCGACCTGATCCACTAGGCTCAACAGCCGGACCACTCATGCATGAGCCCCGTCCTAGGGGGCGCAA
CTCGTACGTCACGGCACATCATCCGGCCAGTAGAAACAGCGCGAACGGCTCNNNNNGGTCCCGCAGCGGT
TTCCGTAGGTTGGTGCGTCTCACTTAGAATAGCCTTTATCTTCGCCGGGACGGTCAATCGCTTTCAGNTT
AGCTCGNTTCGAGGGGACCCTTGGTAGGCCCTCCCTTGNGGGTAACTGCTCCGCCCCGCCTCGACCCCCT
ACAGCAAAATGTACTNNNNNNNNCATGACTCCGTACGCTGCCCGGCTCGCCCATAGGCAGCCAGTTGCGT
GGGGTTCGTGATGCGTCTTTGCTCCCCTGCTCTGCGATGTCACTATGCGCGGTAGATAATCCAAAGCGCG
TGAACTCTGGTTTAGCGNCACGCATAATACAACTCCCCCGCTATCCGGCGNGGCCCCTTCTCGCCTGCCG
TAAACCGATACCACAATGCCGTATGACTGCCTACACCCGGATACTCATTGTGCGTTGACACGAACTTGGA
TCGCGANNNCGAAGCGGGACGACGGGTGCGTCGNCTTTATCGCCNTGGNCGTCAAGCTCGGGGCGCTCGG
GACGTTTCNCCAGGGGCTCCTAAGAGGGTCCCGCCCGGAGTGGGTGCGGAGAGATTATCGCTCTATCAGC
GGCGATACATCGCCTGGCGGCGGTCATCCGCCNTGTTCTGTGCCCCACCAGTCCCCGGTCCCGGGAGTAA
CAGAGGGCTCACGGCCCCAAGGCGCCGGGTTTCTTCGCGGGAAGTGGCCCCGAGCTGGCCTTGCATTGTA
GTTTCGTGGGCGCTCAAAGGGTACGNCTAGTCGAGAAAAGATTCTAATGAGAGCAGGGTTATCCCTATAT
CACGAATCGTTTTTGGTCGCGCCGGAGGTTGCGTGCGGCANNCTAGAGGCTCATACGAGAGGGTTTAACA
AGCGCACGGCGCGCGTNATCGAGCACCGGTTGATCAAAAAGGCCAACCAACAAGATAACTCANAGTGTTC
GATACTCTAACCCCTCTTGATCAGGGGCGACCGCCGCGCCCTTTCTGGCGGGGGCCCTTCGGCGAAGCAC
TACCCCAGCCCTCGGCNCGGGACCCNNGGAGCNCNCACCGAGGANGGCCCGCGAGAAGTGGGGCGGGGAG
GGCTGGCAGAAGGCGCCGCCCCGTGCCGGGGTTTCGGGGCGATACGAAGTAGCTCCAAGTGNCTCGTATG
TGGCCACTGNACGCGCCGCGAAGCCACAGGATCTATTACGACGCGCGACTCGAGCTTGTCATTACGTAAG
GCCCCTGAGAGGGGGCTTCGGGGGGCTCTGCCGAGGNCCGCGNCCGAAGCTCCCTGGGTGCCGGCGGGCA
GTACCAAGAGCGGCCGGAGTATGCCCCGCCGCGGCTATCCAGGGCCCTTCCGGCCCACTCATTGCATTTG
GTGAGATATCGGGNGTGCATAACCCGCAAGCGTAGAAATACCCAGTATCGGTTCCCCAGAGGTTGTTTTA
GAGCGCACCGGAGATGGCATCCCGGGTCCATGGGTGCGCATCAATAATAATGGAGCGATAACAANCGCCA
GGACACCGTTAGTAGGCTGCCTGCCAGAAGGCCCGAGGAAAAGTTGCCCGCGGACCCAGAACGGCCCTGG
GTGAGACCTGCACGTGGCNNCGGCGTTGCTAGCCACNNNNNCCACAAGGGCGAGACCAGTTGTCAGTGGG
GCGTAGCCCGTCGNGNNNCCTCAGCCCATCGCCGCATCTGGNNNNNNAGTTCACCGGATTAGATTNCGCC
ACCGGCTTACGTTAAGCCCATCATGTACGAGGAGCGCGTAAAGGCAGACGCTGCCCCGAAACGCGGGTGG
GGTACCCCTTATGCATAAAGNNAGACTAANNNNNGATNGTGTGGAAATGGGACTGGGATTTACATTATGC
CTNTATGGCCATCCAGCCGCAGGAACCGGCTGAGATGTGTGAGCGTAAGGGCTGAGTCAAGGGCAGGCCC
CCGCCTATCTGGGTCCCCCGCCAGTAGCGCGCGAGTCAGAAACATTGTTACGCCGCGTTGCCGTATATTT
TATCCCCCTTATGCATGGGATCACCTGAATCCCAATGATTTTTTTNCCGCCCTTCGTTGCCGGCTCGGAC
CCGACGTACACAGGCGATTGCGACCGGCGGCTCCCGGAANNNNNNNACGTGCACCTGATAACTAGCGCTA
GGCGTTGGCCATGCATGNTGCTTGTGCGCGCGTCTAGAGTGCTCGCTCGCGCGCTTGACTAGCGGATGAG
NNNNNNNNNCATGTGAGGTGTCCTGCACACTTATCACAGCAGGTTTATCGGGGCTGAATGTCTTTCACCT
GCCTGGATCGAGGCAGNGTATATNCCGGCGCGGGACACGTTAGNNGATTTTGACTGCGCGTAGGTGCGGG
GAAACCGCTCTACCNGGCGCGGCTGGGTGCTCGGTGCGTGGGCGNCTATNGGGCGGCGGGCGACGTCTCT
CATCNNNNNNNACGCTCGGCCCTCAACGGCGACCCCTGGGAGCATACTATCCTGCCAAACGCAGAGTTCG
CGGTAGGAGACNCTGCAGGTGAGCGGCACCATCTCACAAAATNACGCCAGGCAGTATCCTGGTGGTAGCG
GGATAGCGACTGCAGATCCACTGCTCGAAACGGATCTCTAATACCCGTTCTGTCCCCGGGGCNNCGATGC
GGCCTCGCATGGTAGGCCGAGCGTCCTTTTCATCTGTGAAGCGCGCGGGTCTCGCCAGAGGCGCGGAGGC
TTCACTAGTTGGTAACGCTGCTCCGCCCGCTGTCCCCGTCTCATAGGTGNNNNNNNCCNCGACCGAANGA
NGGGATACAATAATTCTACAAATGTCGGGAAGGTTGGGCCCCGGTCGCCGCGNTNNGAGAATGCGCACGA
GCCGGTTGCGGCAGGGAGGGCCATGAGCGTGCGGCGAACTGCGAGGCGCNACTTNNNNNNNTTTCACTTA
CAAGAGAGGTGCGCGGNNTCCTGTAACCCATAAGCTCGAGAGTGGGCCCAAGGGGCCCTCGGCGAACCGT
GGGTGAGCTGGCGCGCCCGACGTAAGGATTGGCGCCGCGAGCCACGTTGGCCGGTTGGACAAACCATTAG
AGGGCTGCGAGTGACCCCGCGATGANATGCCGCCGCCCTAGAGCTGCGGGTGGGCGGGTGTTGGCGGAAT
CATCTGTTGTGTGNCCACGGAGGGGACGCGTGCGCATATCAAAGCCCACGCGCNGTGGTGTCATTTGGGA
CCAGGCCTGGTGTCTTCACTAAGACGGAGTAGATGACGGCGTCAGGAGCTAAGCCGGGCCCCATCGCNNC
AGCCGATGACGGAGGCAGGNTANNNNNNN
>s2 | population:Pop_1 | locus:S1_161582, S1_161588, S1_161594, S1_161609, S1_161621, S1_161622, S1_161638, S1_161877, S1_161896, S1_161931, S1_884031, S1_884061, S1_1076400, S1_1076408, S1_1076660, S1_1076705, S1_1076715, S1_1101888, S1_1101914, S1_1101925, S1_1101939, S1_1101965, S1_1101969, S1_1101981, S1_1131107, S1_1131110, S1_1131123, S1_1131138, S1_1147468, S1_1147477, S1_1147489, S1_11474…
, S1_68390892, S1_68390900, S1_68390901, S1_68390909, S1_68390921, S1_68390932, S1_68390936, S1_68390964, S1_68390965, S1_68390981, S1_68390982, S1_68391077, S1_68391121, S1_68391269, S1_68391275, S1_68391276, S1_68391306, S1_68416199, S1_68416222, S1_68416231, S1_68416239, S1_68416250, S1_68416266, S1_68416291, S1_68519790, S1_68519791, S1_68519810, S1_68519818, S1_68519824, S1_68519829, S1_6851…
112026289, S1_112026290, S1_112043283, S1_112200942, S1_112201001, S1_112437895, S1_112437908, S1_112437910, S1_112437917, S1_112437930, S1_112437954, S1_112437988, S1_112437990, S1_112437994, S1_112446519, S1_112446535, S1_112446543, S1_112446606, S1_112446627, S1_112475483, S1_112475484, S1_112475487, S1_112475497, S1_112475498, S1_112475547, S1_112475636, S1_112475649, S1_112475658, S1_1124756…
167238358, S1_167238369, S1_167238375, S1_167238382, S1_167238401, S1_167416806, S1_167416824, S1_167416830, S1_167416988, S1_167417018, S1_167417073, S1_167528537, S1_167560769, S1_167560826, S1_167560848, S1_167589128, S1_168083077, S1_168083101, S1_168083107, S1_168124737, S1_168124765, S1_168124815, S1_168145086, S1_168173343, S1_168173372, S1_168173375, S1_168252701, S1_168252743, S1_1682537…
47605, S2_23447629, S2_23447663, S2_23452555, S2_23452556, S2_23452590, S2_23452602, S2_23452604, S2_23452606, S2_23452621, S2_23452759, S2_23525325, S2_23525370, S2_23525374, S2_23525428, S2_23530182, S2_23554203, S2_23562842, S2_23665166, S2_23665214, S2_23665219, S2_23758676, S2_23758692, S2_23758702, S2_23817183, S2_23817226, S2_23817484, S2_23835468, S2_23835567, S2_24090843, S2_24160588, S2…
41531, S2_98141533, S2_98141549, S2_98611297, S2_98611300, S2_98611314, S2_98611333, S2_98611348, S2_98660094, S2_98660125, S2_98660140, S2_98660158, S2_98660159, S2_98660191, S2_98660192, S2_98660208, S2_98738254, S2_98738255, S2_98738256, S2_98738259, S2_98738270, S2_98738273, S2_98738317, S2_98738330, S2_98738336, S2_98738562, S2_98869094, S2_98869120, S2_98869142, S2_98869157, S2_98881399, S2…
, S2_157120148, S2_157120194, S2_157263289, S2_157263298, S2_157263304, S2_157263330, S2_157263707, S2_157263729, S2_157312626, S2_157646630, S2_157646633, S2_157646634, S2_157646698, S2_157646712, S2_157646861, S2_157646915, S2_157646927, S2_157646930, S2_157646951, S2_157858601, S2_157858748, S2_157913938, S2_157913954, S2_157913955, S2_157913958, S2_157936297, S2_157936336, S2_157936337, S2_15…
106, S3_12571112, S3_12571193, S3_12717285, S3_12717312, S3_12787863, S3_13052206, S3_13052266, S3_13347526, S3_13442449, S3_13442634, S3_13442641, S3_13463384, S3_13463459, S3_13463467, S3_13483481, S3_13510435, S3_13510443, S3_13510496, S3_13510508, S3_13510522, S3_13681571, S3_13681632, S3_13763337, S3_13763387, S3_13763411, S3_13835052, S3_13835132, S3_13835150, S3_13835151, S3_13835152, S3_1…
937, S3_94929949, S3_94938960, S3_94938961, S3_94938964, S3_94938988, S3_94939003, S3_94939009, S3_94939016, S3_94939019, S3_94939031, S3_94939041, S3_94939048, S3_95034387, S3_95045958, S3_95114686, S3_95114710, S3_95114727, S3_95114751, S3_95114759, S3_95114856, S3_95114860, S3_95114876, S3_95114885, S3_95114887, S3_95114893, S3_95114903, S3_95114913, S3_95114927, S3_95158019, S3_95158220, S3_9…
919, S3_163401929, S3_163401931, S3_163401935, S3_163401941, S3_163401942, S3_163401961, S3_163436204, S3_163483760, S3_163483799, S3_163518861, S3_163518885, S3_163579813, S3_163579824, S3_163579833, S3_163580595, S3_163959575, S3_163959606, S3_163959620, S3_163959762, S3_164040731, S3_164040771, S3_164044118, S3_164044140, S3_164044154, S3_164044165, S3_164044168, S3_164044190, S3_164044196, S3…
9621091, S4_39621095, S4_39621107, S4_39621108, S4_39621114, S4_39621129, S4_39621131, S4_39621134, S4_39627690, S4_39627711, S4_39627725, S4_39627733, S4_39627734, S4_39627739, S4_39627740, S4_39627746, S4_39709358, S4_39709461, S4_39709588, S4_39742112, S4_39768718, S4_39768750, S4_39769279, S4_39769431, S4_39769495, S4_39769538, S4_39769550, S4_40080902, S4_40080946, S4_40080968, S4_40080989, …
S4_101518137, S4_101588948, S4_101588953, S4_101589003, S4_101589009, S4_101589018, S4_101589037, S4_101589038, S4_101589077, S4_101589089, S4_101589148, S4_101589160, S4_101589197, S4_101589218, S4_101589246, S4_101589257, S4_101619962, S4_101699746, S4_101699777, S4_101699780, S4_101791122, S4_101791169, S4_101791194, S4_101791207, S4_101791216, S4_101791235, S4_101791241, S4_101791243, S4_1017…
S4_162979607, S4_162979647, S4_162979672, S4_163077795, S4_163077807, S4_163077814, S4_163077829, S4_163077842, S4_163077853, S4_163115663, S4_163115668, S4_163115674, S4_163115682, S4_163115683, S4_163115686, S4_163254386, S4_163254420, S4_163254432, S4_163254435, S4_163254456, S4_163254457, S4_163263614, S4_163263615, S4_163263625, S4_163263640, S4_163319955, S4_163319985, S4_163319989, S4_1633…
3, S5_42530164, S5_42530169, S5_42530174, S5_42530195, S5_42530204, S5_42530323, S5_42530337, S5_42530359, S5_42530365, S5_42530369, S5_42530374, S5_42530391, S5_42530401, S5_42530408, S5_42530417, S5_42530425, S5_42530428, S5_42610554, S5_42610558, S5_42610564, S5_42610571, S5_42610572, S5_42610575, S5_42716175, S5_42716192, S5_42716282, S5_42716294, S5_42716298, S5_42716320, S5_42716381, S5_427…
S5_126758971, S5_126758989, S5_126759020, S5_126759026, S5_126759029, S5_126759052, S5_126905875, S5_126905879, S5_127186892, S5_127186897, S5_127186899, S5_127186918, S5_127304019, S5_127304028, S5_127304065, S5_127304069, S5_127304078, S5_127304093, S5_127304097, S5_127304100, S5_127304123, S5_127308447, S5_127308573, S5_127308670, S5_127308756, S5_127308757, S5_127308919, S5_127308930, S5_1273…
S5_194340384, S5_194340394, S5_194340400, S5_194340404, S5_194340412, S5_194384113, S5_194384167, S5_194384174, S5_194390073, S5_194390103, S5_194390109, S5_194390129, S5_194401124, S5_194401125, S5_194401173, S5_194401195, S5_194401200, S5_194401210, S5_194401219, S5_194401227, S5_194401232, S5_194404096, S5_194404329, S5_194404408, S5_194404425, S5_194548523, S5_194548525, S5_194548588, S5_1945…
, S6_78944651, S6_78944757, S6_78944761, S6_78944770, S6_78944771, S6_78944774, S6_78944782, S6_78944798, S6_78944804, S6_78944814, S6_78944831, S6_79097482, S6_79097534, S6_79097569, S6_79228778, S6_79228792, S6_79303901, S6_79629636, S6_79629640, S6_79629848, S6_79629850, S6_79760135, S6_79760192, S6_79760211, S6_79760237, S6_79760249, S6_79804764, S6_79813703, S6_79813713, S6_79943370, S6_7994…
S6_133454530, S6_133598337, S6_133598348, S6_133598350, S6_133651871, S6_133651883, S6_133651930, S6_133651937, S6_133651938, S6_133651952, S6_133716056, S6_133716293, S6_133812256, S6_133812257, S6_133812324, S6_133812333, S6_133812398, S6_134200409, S6_134200415, S6_134200455, S6_134200456, S6_134200495, S6_134247986, S6_134248016, S6_134248165, S6_134248180, S6_134248238, S6_134248324, S6_1342…
095840, S7_25095850, S7_25095872, S7_25095909, S7_25096136, S7_25096182, S7_25122533, S7_25364181, S7_25364204, S7_25364257, S7_25432897, S7_25432906, S7_25506598, S7_25559193, S7_25559210, S7_25560409, S7_25560445, S7_25560463, S7_25565332, S7_25565388, S7_25565982, S7_25566021, S7_25577554, S7_25577565, S7_25577743, S7_25701413, S7_25701477, S7_25701502, S7_25701514, S7_25701521, S7_25701523, S…
239155, S7_96239172, S7_96239181, S7_96239230, S7_96239231, S7_96239268, S7_96316980, S7_96317125, S7_96788557, S7_96925543, S7_96925558, S7_96925589, S7_96925595, S7_96925644, S7_96960930, S7_96960931, S7_96960936, S7_96960938, S7_96960940, S7_96960951, S7_96960955, S7_96960971, S7_96960974, S7_96960987, S7_96960993, S7_96961004, S7_96961013, S7_96961017, S7_96961018, S7_96961022, S7_96961023, S…
372462, S7_157796942, S7_157796943, S7_157796952, S7_157796960, S7_157796992, S7_157952249, S7_157975665, S7_157977255, S7_158032167, S7_158032171, S7_158032186, S7_158032202, S7_158032212, S7_158032236, S7_158032241, S7_158032252, S7_158032257, S7_158032271, S7_158032274, S7_158243478, S7_158243483, S7_158243487, S7_158243495, S7_158243511, S7_158243515, S7_158243536, S7_158243539, S7_158421709,…
S8_47787540, S8_47787549, S8_47809170, S8_47813354, S8_47813382, S8_47813397, S8_47857706, S8_47857755, S8_47857800, S8_47858008, S8_47858064, S8_47858066, S8_47858165, S8_47858182, S8_47862174, S8_47862183, S8_47862216, S8_47862230, S8_47862257, S8_47862259, S8_48121202, S8_48121236, S8_48121308, S8_48121313, S8_48121315, S8_48121336, S8_48215543, S8_48215547, S8_48215548, S8_48215557, S8_482155…
S8_97831965, S8_97831972, S8_97831986, S8_97831989, S8_97831992, S8_97831998, S8_97928466, S8_97928471, S8_97928474, S8_97928478, S8_97928494, S8_97928517, S8_97928544, S8_97928548, S8_97928565, S8_97928572, S8_97928717, S8_97928746, S8_97928818, S8_98000551, S8_98000556, S8_98000561, S8_98000563, S8_98000567, S8_98000581, S8_98000586, S8_98190654, S8_98190831, S8_98190840, S8_98190845, S8_981908…
6180480, S8_156180488, S8_156180493, S8_156180500, S8_156180519, S8_156288171, S8_156388596, S8_156388605, S8_156497691, S8_156497698, S8_156497717, S8_156497735, S8_156497748, S8_156497755, S8_156497768, S8_156497769, S8_156507148, S8_156507169, S8_156507193, S8_156507194, S8_156507211, S8_156515618, S8_156515669, S8_156515672, S8_156515674, S8_156515701, S8_156591445, S8_156591499, S8_156720163…
49, S9_65695519, S9_65695540, S9_65695542, S9_65695550, S9_65695558, S9_65695576, S9_65695593, S9_65695610, S9_65695645, S9_66277555, S9_66277561, S9_66277571, S9_66277573, S9_66277585, S9_66277588, S9_66277589, S9_66277596, S9_66410477, S9_66410580, S9_66410724, S9_66410771, S9_66410806, S9_66410811, S9_66432666, S9_66432681, S9_66432738, S9_66432748, S9_66432765, S9_66432769, S9_66432772, S9_66…
137156890, S9_137156998, S9_137157005, S9_137157020, S9_137157024, S9_137164188, S9_137200799, S9_137200800, S9_137200814, S9_137200816, S9_137200828, S9_137200846, S9_137200848, S9_137200860, S9_137200874, S9_137200890, S9_137200891, S9_137200903, S9_137200934, S9_137200951, S9_137200963, S9_137200964, S9_137200966, S9_137200969, S9_137200982, S9_137200988, S9_137200994, S9_137201013, S9_1372010…
S10_36341029, S10_36341031, S10_36341040, S10_36341047, S10_36341057, S10_36341073, S10_36341082, S10_36341097, S10_36341126, S10_36341131, S10_36576263, S10_36576284, S10_36576313, S10_36576628, S10_36593589, S10_36593606, S10_36593612, S10_36593673, S10_36593685, S10_36593879, S10_36593882, S10_36593902, S10_36593905, S10_36597749, S10_36597769, S10_36597810, S10_36597836, S10_36597851, S10_365…
676735, S10_101676755, S10_101676807, S10_101701424, S10_101701433, S10_101701434, S10_101701437, S10_101701439, S10_101701440, S10_101701467, S10_101701472, S10_101701473, S10_101701474, S10_101701477, S10_101701487, S10_101701495, S10_101701512, S10_101701529, S10_101857713, S10_101911978, S10_101912000, S10_101971095, S10_101971106, S10_101971129, S10_101971130, S10_101971146, S10_101971430, S…
11_5175272, S11_5398751, S11_5398915, S11_5398985, S11_5401115, S11_5401152, S11_5401160, S11_5401162, S11_5401174, S11_5432098, S11_5432100, S11_5527250, S11_5693923, S11_5694175, S11_5694252, S11_5904051, S11_5920813, S11_5920835, S11_5920843, S11_5921030, S11_5921075, S11_5921081, S11_5921130, S11_5921136, S11_5921140, S11_5921141, S11_5921142, S11_6014074, S11_6023414, S11_6023415, S11_602343…
7, S11_65847906, S11_65848121, S11_65990458, S11_65990475, S11_65990479, S11_66004352, S11_66004421, S11_66004433, S11_66180656, S11_66180679, S11_66180684, S11_66180686, S11_66180717, S11_66180736, S11_66297944, S11_66297977, S11_66352975, S11_66353011, S11_66353018, S11_66353200, S11_66353213, S11_66424704, S11_66424900, S11_66424962, S11_66425005, S11_66443627, S11_66443646, S11_66443708, S11_…
12, S12_3201324, S12_3201330, S12_3234463, S12_3234467, S12_3234483, S12_3234551, S12_3234565, S12_3234575, S12_3234582, S12_3244484, S12_3295548, S12_3295571, S12_3295573, S12_3295574, S12_3295587, S12_3295621, S12_3401635, S12_3445734, S12_3445759, S12_3544256, S12_3544563, S12_3544564, S12_3544573, S12_3544583, S12_3589770, S12_3589779, S12_3589985, S12_3954653, S12_3954664, S12_3954690, S12_3…
3220339, S12_63220343, S12_63223636, S12_63223684, S12_63223709, S12_63223720, S12_63223888, S12_63223902, S12_63223903, S12_63223915, S12_63223983, S12_63224011, S12_63224064, S12_63224082, S12_63224085, S12_63492133, S12_63492156, S12_63492174, S12_63658533, S12_63658577, S12_63658583, S12_63658588, S12_63658597, S12_63660879, S12_63660904, S12_63660935, S12_63668085, S12_63668087, S12_63668092…
726364, S12_129786562, S12_129786568, S12_129786580, S12_129786589, S12_129786610, S12_130405436, S12_130405491, S12_130410885, S12_130410888, S12_130410910, S12_130410928, S12_130410941, S12_130410954, S12_130410977, S12_130411004, S12_130417451, S12_130417478, S12_130417498, S12_130417513, S12_130417529, S12_130417533, S12_130417574, S12_130417586, S12_130417597, S12_130417614, S12_130587758, S…
S13_28770446, S13_28941370, S13_28941383, S13_28941391, S13_28941785, S13_29179318, S13_29845466, S13_29845485, S13_29845494, S13_29845499, S13_29845513, S13_30497159, S13_30497165, S13_30497233, S13_30523715, S13_30523725, S13_30523757, S13_30561007, S13_30561026, S13_30561039, S13_30561050, S13_30561057, S13_30561064, S13_30561078, S13_30596085, S13_30596101, S13_30596109, S13_30596145, S13_305…
9034, S13_101669050, S13_101669059, S13_101669062, S13_101669105, S13_101879550, S13_101879551, S13_101879562, S13_101879579, S13_101879591, S13_101879604, S13_101879607, S13_101879609, S13_101879613, S13_101947754, S13_102017114, S13_102017162, S13_102017163, S13_102017166, S13_102017167, S13_102017173, S13_102095641, S13_102095658, S13_102095659, S13_102095661, S13_102095669, S13_102414513, S13…
124041, S14_30124048, S14_30124055, S14_30124072, S14_30124074, S14_30124079, S14_30124085, S14_30124095, S14_30124098, S14_30124106, S14_30124117, S14_30124118, S14_30124119, S14_30124121, S14_30588955, S14_30588986, S14_30589015, S14_30614903, S14_30614938, S14_30614959, S14_30615085, S14_30721888, S14_30722812, S14_30723048, S14_30723072, S14_30832773, S14_30832799, S14_30832810, S14_30832837,…
121715, S14_94121718, S14_94121747, S14_94121775, S14_94121809, S14_94121821, S14_94121824, S14_94161757, S14_94161769, S14_94161802, S14_94161815, S14_94161816, S14_94161826, S14_94161842, S14_94449567, S14_94451459, S14_94451467, S14_94451513, S14_94451523, S14_94617669, S14_94617670, S14_94617678, S14_94617684, S14_95118245, S14_95118255, S14_95118263, S14_95118265, S14_95118266, S14_95118272,…
969525, S15_19969574, S15_20027251, S15_20027344, S15_20170822, S15_20366961, S15_20366976, S15_20386163, S15_20386197, S15_20904836, S15_20904842, S15_20904985, S15_20905012, S15_20919859, S15_20919950, S15_20920108, S15_20968032, S15_20968168, S15_20977427, S15_20977623, S15_20982778, S15_20982910, S15_21239704, S15_21239744, S15_21319891, S15_21319899, S15_21319910, S15_21319965, S15_21319966,…
439730, S15_80439744, S15_80439788, S15_80677343, S15_80677361, S15_80677383, S15_80677384, S15_80677405, S15_80677423, S15_80677446, S15_80755358, S15_80755360, S15_80757177, S15_80757232, S15_80757252, S15_80757274, S15_80757275, S15_80757283, S15_80840408, S15_80840431, S15_80840442, S15_80840472, S15_80864960, S15_80864976, S15_80865043, S15_80893883, S15_80893909, S15_80893945, S15_80912887,…
NTIG110_81358, SCONTIG110_81416, SCONTIG110_215338, SCONTIG110_529607, SCONTIG110_529641, SCONTIG110_529654, SCONTIG110_529675, SCONTIG110_622790, SCONTIG110_622835, SCONTIG110_622900, SCONTIG1100_26347, SCONTIG1100_64451, SCONTIG1100_69522, SCONTIG1100_149038, SCONTIG1100_149039, SCONTIG1100_149048, SCONTIG1100_149051, SCONTIG1100_149053, SCONTIG1100_149062, SCONTIG1100_149076, SCONTIG1100_14907…
2539, SCONTIG1306_36356, SCONTIG1306_36994, SCONTIG1306_37675, SCONTIG1306_37680, SCONTIG1306_42002, SCONTIG1306_42025, SCONTIG1306_42047, SCONTIG1306_42067, SCONTIG1306_42087, SCONTIG1306_42095, SCONTIG1306_74903, SCONTIG1306_74911, SCONTIG1306_74919, SCONTIG1306_429005, SCONTIG1306_429121, SCONTIG1310_733719, SCONTIG1310_733727, SCONTIG1310_733765, SCONTIG1311_116757, SCONTIG1311_116818, SCONTI…
2, SCONTIG319_122697, SCONTIG319_122902, SCONTIG319_122986, SCONTIG319_122992, SCONTIG319_182876, SCONTIG319_182884, SCONTIG319_182911, SCONTIG319_182921, SCONTIG319_183118, SCONTIG319_183119, SCONTIG319_183151, SCONTIG319_183158, SCONTIG32_158643, SCONTIG32_158721, SCONTIG32_158722, SCONTIG32_158733, SCONTIG32_158734, SCONTIG32_158926, SCONTIG32_158936, SCONTIG32_158976, SCONTIG32_158987, SCONTI…
SCONTIG602_421335, SCONTIG602_421357, SCONTIG602_421360, SCONTIG602_421363, SCONTIG602_421364, SCONTIG602_421372, SCONTIG602_421390, SCONTIG602_421408, SCONTIG602_430359, SCONTIG602_430368, SCONTIG604_163759, SCONTIG604_163806, SCONTIG604_163815, SCONTIG605_20728, SCONTIG605_20737, SCONTIG605_20752, SCONTIG605_20763, SCONTIG605_100503, SCONTIG605_100603, SCONTIG605_327814, SCONTIG605_327831, SCON…
NTIG872_231099, SCONTIG874_107954, SCONTIG874_107955, SCONTIG874_107973, SCONTIG874_107980, SCONTIG874_107998, SCONTIG874_108010, SCONTIG874_160346, SCONTIG874_160357, SCONTIG874_160405, SCONTIG874_160558, SCONTIG874_160567, SCONTIG874_160586, SCONTIG874_160655, SCONTIG874_163220, SCONTIG874_163228, SCONTIG874_163230, SCONTIG874_277562, SCONTIG874_277654, SCONTIG874_277748, SCONTIG874_386424, SCO…
CGGGCACCGNCCTTAACGATTTCCCGGCGTTCATACTATGCCGGTGCTATATAAGACACGGAGCGGTAGT
AACATACCGTATACGCAGTCGGGCGATGATNGCNCTTGGCGATCAAAGAAAAAAGGTAAGCGNNATCTCT
TACCGGACCGCAAATNCCGAGGATTTGACAGGTTTGAACGGGGTAGCGGAACACCGCAACCGCATAGGTC
GTAGGACATGGTNATTTTTCTTGAGTCAGGGATTNCCCCTTTAACATCACATCGCAGGGCCCAGCTGACT
AACGCTCCGGACCCACAGCCGACGGTGGAGGGGCCTCCCGCTTGCTTCGCGCGGTAGCCGGCCGTTGGTT
CGCTGGTCCGGCGCTGTCCCTCAGTGTTTGCCTGGTGTGTAGATCCCCTAGTCCCAGAGATCANGCCAAC
AAGCGTTCGAGGCTCTAACAGTCTTGCGCTGNGGNNTGGAAGCCAGTTCCACGTACCGGACGGCCTGGAC
CTTGGAAACAGGTGNTTTGTCCTTTCAGTGATCGCCGTCAGATTGTANAGACAGCAGGAGGTTGGTTACG
CATTTAGGCCAGAAAGATAGTATGAGCGCCTGCCCGGGAGCGCGNGANGGCCTACGCCCAAACCCAGTCA
GGTCTCGGAGGAAACACGAACCTCTCATTAGTCCCCGACTTCTTAGTTTGGGTTGGGTCGCCGGGGAGAT
GATGTCATCATTCCGCTCGCGGCGGGGGCTGAAGCTGATTTTTTGGGGTCACCCCCCCGTTAACTGGCAC
ACCCTCATGATTTAACCGGCGTTTAGGACTGCGCGATGGNTTGCAGCACTATGACCCGCCCTACGGAAGT
GCGGAGCCGCGCCCAAAGGATATCGATCCGCATTTGCCATCTCGGCGGCCTAGGTCCGGGACGTCTCACC
CTAGATTTGACGAGGAATACCTGAATCTTAGTAGGAGTGAAACGGGGTTCAAGGCTGGCGCTCTTGTTGT
CATGGGGTAGCCGAACGTCTTTTCTCGCCCCCCCCCCTAGGCTATCAGGCGGATTGGTTCGCCGCGCAGT
CCACCGACTACCTTTGGCGCACCCTCACGNNNGACGNCGTAGCGGGTAATGCCAAGCGACGGGGTCCAGT
TCTCAGCGCTCGGGGAGATTTCGGACATAGAGCACGGCGCCCGGTGGGTTGCGGCACCCTGACTNCATGT
GAGGCAATTACGCATTAATCGATCGCGCCTGCGTCAGTGTAGGTTGGGCTCGTCAGGAGCTGCCTAGATT
CGGGCTCACGTGAGCGGGCGGACCTAGCGGGCTTGCGCAGAAGTCACAACCCCGGTNCAATAAAANCTTC
ATTGAGTCTCATTGGCTCGCGCATGACCCCAGCACCCATCCGTGGAGAACCCCAATTAAAGGGGCCATAT
AAGACTACCTCTCTATATGANCGCCTGNTTCATCCAGTCGCGTATATTCTCGTCCCCAGGGACCACCGAG
AGCTGCCCANGAGTGGTATTAATACCTCGCACAACCGTCCCGCGATCCCGGCACTCAACGTGTCGGGCTG
ACGNCCTCATGNATTCTCGTCCGAACAGATGCGCCNCGGTCGGGAGCACCCGCCGCCCGACGTTCGGGAC
ACCTCACGACGTTCAGCTNGGTGTCGTAGACATGTCTCGTACGCACAGGCTACCCAGTTTGGGTGCCCAC
GTGGGCGCGGGCCAATGATCGAAACTTTGGCTGGAGGNATCCTCTCACGCGGGCCGCCGACGGGGCGTGA
CCATGTATTCGCGAGGCCACGATTTCCTTTGCCAAGGAAAACCTCGCCGTGAGTTCGGCGCCGCTGGTTG
TNNGTCCCATTCGACGCGCCAACCTGATGAGGGTTGACGACGCCAACATTGGTGGCGTTCTGTCCGCCTA
GATGAAGATGACGGCGCTAGNNATTTTAGAGCCCGCTTCGCTAGCTGGTTCCGAGCGTCACGACTCCGCA
GCATTTGAGTAGCGAAAACACGTAGGAAGCAATTTCTGTACACGTCGCTTTGCCTGGGCGCGGCGGCTGG
CACGCTAAGTGGGCCGTAGGGCCAAANAATAGCGCCTGGCCGTTGGGGGGCAAAGATCCCGATCCCTTCC
TCGGGTAGGGGGAAAAACCCTGACCGAGGGTTACCTCCGTCCNGNNNNCCGTCCGTATCATTCCCGTTGG
ACGGGGTACGCCGCCGCTCACTGGGGCCAGACAAGGGCGGGGCTCCCGTGGTCGAGATCCCATGACTATA
CCGTCGACCGCGTCCCGACCGCACCTTCAGTAACTGGAGCTCGTCGGGGGTGCCCGCTCTAGCGTGCTAG
GCGCGAAGAGGGGTCGTACGAGTTGGTCTAATCCTCCCTCGAATNGATATGCCCAACTCATTTGACACCC
GTGCCGGTAGCCTATCTTTACGCACCTGCATGTTCTCCGCGCGAGACGGGCAGCGGGGCTCCCAGCAATA
CCAGGGGTTAAGGACGCNCATCNCTGCCCCTTATGACTCCTACTTTTCTACGGTTAACTGCCCTCGCGTC
GGTACGGCGGTATTGGNGCTCTCGTCTAGCTGCACGACCAAGGGATTACACCAAGGGAGAGGCTCGCGTC
AGCACTTTGGCCTACACGCTCTGCCTGCGCCGCCCTTCCGNGGGTTTTGGTGATCTAACGATTTAGACCA
GACGGCTGCCAAAGCTTGGGCGTCAATATGATGCGAGGCACAGGAATTTGGTATGGAANCGGNGTCGGGC
CGGGGAAGGTTAAGATGAGGACGTGGCAGTCGGAGGCAAGCTTTCTATCCGCCTTGCCGCCATCAGCCAT
CCATTCGGCGGCTGGGAGAAGGTTGTGCGCTGCCTGTAGTGCNCCAACTNNGTCATGAGCTTGACTATGA
GGCTACCGCGAACAGGGCTAAGGTAGTAACATGGCAGCAGATGAAGAGCTACCCTTCTGCGGGGAACCAC
GAACTCTATGTATTGACTAAGCTAATAAAATATCGCGCTTGTGGCACTTGACGGATGCACCAGCGATTGC
AGAACCACTGCAACTCGGATCGTGTTCCATCTGCGGGGCCCCANCTCTGTTTGATCAGCGGGTGGATAGT
ATCCCACGGACATCATGTGAAAGTCCTGGAAGTATGTGGTAAATGAATGCANCTCNGAAGACGTCGGGGA
GNACTGGCTCATAGGATACCCCACNTTGGAGTACATCGGATTGGCGCTTGACCAGGCCTCGCNAGCGGNT
AATACCGGTGTCCGTTNACTCCGCGTACTGTCCCGCGTGCTCAACGGGTGCTCGGNCCTTTGGGCTCGCT
GGTGTATCGAATGAATACGGGGTNCCAGGTTGTGTGACTATACCTCCCGCGCCTGTGTGGTTGGGGGTGG
CCGTGTGGACTTCGGGTGAGACCTCCGCTGGCTCAAATATGCTCGGGGCTGGGGTCTGAGGGGCGGCGGC
GGGCGCGAGGCGACCCGTACGGCTATTCCCCTCAGCACTATGTTCTNACCGGGGAGACGCCTGGAGGGTC
ACGGAAAAGTTAAGTCGATCTCGGCAAGGGCGATGTCGCCTTCCACGACACAGCATCTGACAGCNNGCAA
GAACGATNGGCGNCCGACGACCATAACGTGCGCTCAATGTTCGCCGCGATCGCTCCATCGCGGTTTCGCA
GTATCGCCCTGTACGGATTCACAAATGAGTTGCCCGTAAAGCTCGACTGATACCGCCCACNNACAGACGT
GCCCGGGACCGCAGGACTCAAGAGCGCATTGCCGATGGCCGCGCAGGATAGCTGCTATTAGCCCCATGCC
GGAGAGACCGGCGGGCCGGCTCGAGGATGAGGAAAGCGTCAAGCCTAAATCTACACCGAAACGCTATGTA
GAGCGTTAAGTGTCCTGTACGAGGTCCGCTTTACGCCAGACATGCCTTTCATCCGGTCGCGTAAGAGCTT
CGTCAATTCACCCGGTTGGACCCCGCGCGCCGAATATCATACGTCCCCCTTGCTGCCAATTGCTNNGCTC
GGAGCTGTAGTGCTATCATAACTGGACTCTTCGCCAGCCAACACACAGGGTAGTGTCCGTTGTTTGGGTC
TTCGCGTCCCAGCTGGGACGCCCTATGTCGCAGGCGGACATGCCATCCACTGAGTTCGCCTCTTCCCTCG
ACCGACATCCNCACGCGACCTCTCCATCCTGACAGTCGTCGTATCACGGGCCCCCCCCCAGACAGTCATA
CGAGCGGTGATGATGCAGCGGCTTGCCTACGGCGCACTTGAGATTGTATTTGGCTTGACTCGGCCACATC
TACCCCACGTCCCGTCGTTTGTTGTATCAGGTNCCCGCAGTGGCCAGGGACTAGGCCANNCCCCGNTGCG
ACGTCTTGTAACATATAAGCAGACGAAAGGGACGTTTCCGCATCCCATGTCCCGCNACCACGGCGGTGCC
AACTCGGACGTAGCGGCACGCGGAGCCCTANNNNGCGTAGGGAATCACCTAAGGTAGACGATCAACTCAG
GTGACCCGCGTTAAGCCGACNNNNGACGGTGCGGAATCCTTGGGCCGGACTGAGAAAAAGAANTATTCCG
CAGAGGCGCCGGGAGGGTCGTTCTCGAGAGGCNCAGCCTATTCCGAAGGGGGAGGAAGCCTCGACACCCG
CCGGTTTGACGGCGCGAGCCACCACGACTGACGGCGTCGCCAAGTGTAGAGACTGATCTTTAGACGGTAG
GATCGTTTGTCACGGCCGTCGGGCGCCCGTTGCGCGGGCGCAGGCCGTCCCCGTGTGTACGGCGGATGGG
TGGCCTGTCGCGCGGCACGGCAGCATNNNNCGCCCGTTAGTTCCCCGGTAGCGTCTGCGTGGNGGCCAAT
GAGGCTTGACATCGCCCGGTTTTCGTGCTAGGTCCCGCTTCCCGCGCGTCTGTGCGCCGTTCCATCCGAG
GCCCGAATAGGGTGTGAGAAGTTACCATGGGAGAGGCCTAGCCGGCCAGCCTCGCTTGATGCAAGGCCGC
ATTACATATCGTGACCGGCGCTGGGACGCCTGGATGCGATCGCAACTCTTGGCGGTCCGCCGTCGTGTTG
CTTCCGTCTCTCGACAGATCCTCGACAAAAGGAGAATGTTCCGNNCACTATCCCCTGTACCTTTAACATC
AGATGAGTTAGCCTCTGCGGTGCTGTGCTCAGATCGCNAAGAATGAGCACGACGCGCCGGACGACAGCTA
GTGGCACCTCCTGATGNAGACCGTAGAAGCTTGGCGGACATGGGGATCGGTTATCCCGGCAAAGTGGCGG
TGGGGTCTAACGAGGTATGGTTCTTCTACCAGGCGCCNGGCCTGGTGGCGGCCCGGGCACTAGAGAATTC
CACTGTGGGCCAAAGGTTGCACGAACCGTGTTGTTGATTGTCACGCTCACATCGTTCGTCTAGCCGTGGG
TGAGGGGCCACAATTTGTGGAGGCTCTGTCGCGCCGGAACTCATTCCTCCGGCTTGTGGTTTTNNNCGAC
CGCGTACCGGANNNNACCTATAGCCGGATTACGCGTTGGGGGAAGCCTGTCCTGAGGAGGGGCTGGAGGA
GTGCACGACGAGCATCGTCTGTTGGANNNNNTCTCGCCCGAAAGCGCGCCCACCCCACGTCCAACTATCG
TCCTCATACCGGTCGTTGGCCACGCGTAGCTTCCTTATTATGTTNNNCGTGAAGNGTCTTTGCTACCCTT
GGGACGCTNNNNCTCGGGCGCCTTGGTATCCCCGGAGTGGGGCTCTCTGCTCCATTTCGTTAGATGCGGC
AAGGGTCCCCAACAAANNNGCTTCTCTCCGACGAGCAACGCGCTGGAATGCACATCGCGGAGCAGGTGGT
CCGGACTGAAGTGCGGCCCAGCACTCGTCCTCGANCGCCGAGAACACGTGGTAACCGTGTGGGCTGCGCA
CACTGCTAGCATCTGAGCAAGTACCAAGTCCTGGCCCCGCGTGGGGCACAGTCGACTCGTCTCATGACGG
GATGGTGTACCGACCCNNNCCGAATCCTGCGTCTANNAATCTGAGGCCTCCTTTCTCTTGATGCGCATGA
TTTTGGNNNNNNNNNNGCAGATCGACCTTCAGCCCAATTNACCGCCATTGCTCCACCGAAAGCTTCCCGT
AGGCGCCCTCNGAGNGCGCATATGTCGAGCTTGCCCCACGGGTAAGGACCGACCCGAGCACCTAGGNACG
GGTGGATGGGCACAGAGCGAAGACAGCTACCTTGCCGCTTGGTATTGGTCCAACTGAAACGTAAGTGTAA
GTAAAGGTCNNNNNNNNNNNNNNNGGGTATCCAACCATCCCGAGACATGAAGAGCTCCTATAAATGGTTG
GGGGCGACGCGACTTCTTCCGTTACTAAGTACCACGCATGCTATTAACTNATCAGTGATCCCTGTTTAGT
TACCCCGCAGANNNACCGTTAGGGTCTTTGTTGGGAACGTCGTGCTGCGCTGCGAATAATTAATCGTCGG
CTTGGATTCTGATCCNCCTCCCGGAGGAAGAGAGCGTACCCGGATGGTTATGGCGGCTTAGGCCGTGTGG
TACTGGTGGAAACTGCGACCCGAGCATCATTCCCGTTAGTCGNGGNNNCGCGCCCACGCCGGGNNNNCGC
CCCCTNCAGGCTGAGCACCACGAACTGAATNNCATCCGGCTCTTGCACGTGCCGCTCAACAGAGTCGGTT
CGCAAGCNGGGCTAGACTCAACCATTNGTNNAGTTGGGAAGGGANNNGACTTCACACGCGCGGGCACGNC
GATGTGCCCCGTTAATTGAGGCAATGATCTTCGCAGGCTCCCGGTAAGGTCGATTTAGCAGAGCTGCGTC
GGGCCGATAACAGCCGCCTTTCTGTTTCATCTTCCCCTGCGCGCATCTAGATTGGAAGAACCATCGCTTG
CGTTGGTTCGACATGTGTGTACTNACTTTGCCCTATTGTGTCATCTCCCCATTGGCACACCCCTGCGAGC
AGTTAATTCCAACGCTGGGGCCACTATACACAACGCGCTGCCGCAATCGGGTCCCGCACTGACCCGTCCC
GGCGTACCGGAGGACGGCTCGACCACACAATGGGTGGCACCTACGTGTTGTTAATAATGTCTCACAACCG
CTGCTATCCACTACTCTCACGCCGTGTTCATGAGCTCGCCGGCCGGCAGTCGGAGTCGGCGGATGAGTAA
CCGTAGAACGAGCTTCCCAGCGGGCGTGGACCCGCTTCAGTCGCAACTGGACGGGTCTCTTACCCACCCG
GGTCTCGGTTTTAGGGGCAGGACAGCGGCGACATATACCGCATGTTTAGCTGTTCNGTTGGAGACGTATA
AACGCTAAGGGTNNNNNNNNNNNNNNNGGATCCGGGGCAGTGCGCCAGCAACACCGACGCACATGAAAGA
GAGCGTGTAAAGGTCGTGCACCCCCACGTGCGTCGGGACTTACCGCCTTTGATCCAATAGACCGACGTGC
NNNTCGGTACTCGCCGCCAGNNGACTGAGAGCGGACGGTGCCTTGTTACTTCTACGATTTTCNCGCTACA
GATCGCGCCTGGGGGCGGGACTGACCCCTCGAGGGGCTAGGGCGAGATATCGGTAGGTGTTGCGGAGGGG
TCGGAAATCACACGCTCGCGGCCTNNGTTAAAGTCCCGCGAGGATCACGGAACGATACGCCCCCGACCCG
GGTCAACGNACTACCAAGCCGGTGCCGTATGGTACGACCNTGCCATGCATGAAGAGCGGGCCACTGGCAT
CGGCAATTTCGTGTAAGGGCTATGTTGAAGGCCCCTCGGGGTCTGAGAGCTCTAGCGTACACTCCCCCGG
CACACGTACTNNGGGGGGCAAGGGTCTTACCCAGCAATGTGGTAGCCCGCACGGAGGCAGATTAAAGTGT
GATGGGTCTTCCCCTTCGCAGGATCTGACGCAGCGTAGTCAGGACATGCGGAGCCATGACGTGAGACCAC
GCCAGCCGCCACACCGNAGATCAATTCAGACAGCAGTACAGANGACCTGATCGCCGCATCCGTGCCTCAT
GCTTGTTCTCCCGTNTAACATGTGTATAACCTCGTAGGTGGTTCAGGGTCATACACATGGCGGTCGTCGT
AGCACACCCTATCCGCCCGTAACGATACAAGTCNNNTCCCGTCCATAAGCCTGCTTAAGGGAACCCGTCT
TCGGNGNCGAAAGTCGAGGGACTTCTGCCTCGAGCTATNGTTCAAGCCTGACCNCAGGCGCTAGTCACTT
CCTGGTCAGAGAGCTAGGAAGGTTACAAAGANNNNCCGGGAGCTGAAAGATCCAGCCCTACGCTTGGTCG
GGACGCGGNNNNNNTTCAGGCTTGGAGGACCTGTTATACCCATGAANCCTACGCCTAATGCATTTGCGAG
CGTCCGAGCAAGCGCCCGTGGTGAGCAGACGCCAGCCTTCTGGNAGAGGCTCCCGCNNCGTAGACCGGCT
ACCCGCGCTTAAAAATTGATGCGGACCTTCATTCCCCCTTGCGCGGAGTGCAAAGAACTAAAACCAATGG
GGATCCTAGGAGGTCGCTTCATCCGGGCTCGAAGCGCGCTCACACACCGAGTCTCCCCCATACTGAGAGA
CGCGACATTATGCTGAATCCGGGTCCCGCTCCTCGNNTAGTACTCGCGCGGCAGACCGCACTCTTCGGGC
GGGTGATGCGTTTGNGGGGGACAATCAGCNTATCGAATAACACCAGCGAGATTCGGGCACTGAGCTGAGC
AAATAATTGTACGATATCGCTAAATTATACAATGGAATGTTCCTAACTGGGGCCCGGACCGGCCAATATA
TTGTGTACTATAAAACGCCGCCGGCAAATCAAAACCGGCCAAAACTGTCGAGAGTCACAGGCAAAGCGTA
TTGTCCGGGGGAGATGGCCGTGGCTAGATGCAGCGCATGCTACACCACGCTGTTCAAGTTTGCTAATACT
CACAGGGTGGAGCCTCCTGCTCGAGCCGTGCCTGTCTGCGTATGGTGGGTGCACTACTTGGGGTTGCTTC
ACCACAGAGCGGCTCATATGAAGGCGGTCGCACGCGACCCGGCGGGGAGCGTGATCCACTTTACCCCCGC
ATGTCTCCCCAAGGGATGCATAGCCCAGGGGTTTCTGAACGCCGTAAACCGGGCTTACTNGTCTTATTGA
AGTGCCCAGCACACCCAAAGCGGACCCCCTATATGAGCCCCACGCCGGACAGGAGCNNAGAAGTCTGCGT
TCACGTAAGGACAGCACGTCTCTAAACACGTGAAGACCTGAGTGATACGCCCGAGTGCCCTGGGCGGTCA
GTTCAGAGTCCGAGCGGGCCTGTCAGAAAGTTAAGCAGCGGCGTTTCGGCCACTCGGCAGTAGGTGTAAA
TGTAAGCTATTGGATGTGCTCAAGGCCACCCGTTTTCTGTCGACCCCTCCGCCCCTCGGCGACGGATCGA
AGCGTTTTCGCACCCGGTATATACTCCGACATGCACCGGCATGTCNGCCAGCTCAGTACGACACCATGCA
AAGTGATCATAACGACTTCCCTCCCTCCCTAAGATAGGTCTCGCCCAGACTCGGGCCCGGNNGGCGAAAT
TGCGGCGATTNCCAACGGTCTGTGGGGCGCCGCGTCTATCTACTGGGCGGGCCCGATGGGTAGCCTCCAC
ACTGACCANGAGGGAGGTGTTCTANNGCACAACNCTTCTGTTTCTGGAGCCCCTCGGCTAAGTAATCAAT
CAACTAAGCTGCGAACCGGCGGAGGGTGCGGGGATAAGAAGCCATCATTGCGCCCGTACGACAGCAGTAC
AGACAGCAGAAGATATTTCATNAGCGNTAGNNCAACCACATCCACTGGNTAACTACGGGATCTCCGAGGC
CTCCACATCCCTCAATAGCAACTCGGNCTGCAAGCCGGCCGTGAGTGGCGCCTTCCGCGATCAGATCCGG
ATCTAGGTAGCGAGCGGCATACCCCAGGGTTGAGCGCATTCTAAGGCCCATAGGCCCAACGCCGCGGGGT
GCCGACGCTCACTTCTGCCCTGACGGGGCCGTGACGGGCGAGGTCGCGGTCCATACAGCTCCATGNNNNN
ACGGGCGGCGTTCAGATCGCCCCGGCCCATCGCAAATGGGCGGTCCCACTGCTGNGTCGACTTNACACGT
CNNNNNNNCCTCTGGAACACCCTTGTACTAGCCGAGCGGCAACACTAAAGGTCNGGGAGNNGCCAGATCA
AAACACACATGTGTGGTACGGCGGGCACGGTCAGGGGCTGTAATCGTGAACATGCGTCCCGGTGGTACGA
CGCTATAACAAGCGAAGCACCGAGTCCCGCACCCCTCGGTCGTGGGAAATGAGGGTGGCCGCCGACCACG
GGAGCTAATGACCGCTACGGAAGGGTTGTACAAACACCAGGGGGCACCGATGACTACCTTGGCGTTTCAA
CTGATTTACGCCGCACGACCGATCCCCAACGTGAATCATGTGTCGCCGTCATTCAATCAGCGTTCTAGTG
GGATTATGACTGTGGGTGCCTCCTTGCGAATATCCAGCCCATTTCGGATCGCCACATCCCACCCCTATAA
CGNNTGTGGTCGGCGTCATACTCTCGAGCGGCTTTCTGAATTTGGCTCTTGCTCGAGGGCCAGACTAGGA
ATCGGACATGTACATAGTTGATCCTCTGCTATCTTGTTTGGGGGTTTTGGCGTCACCCCCGAACGCGGGT
GAGCCATACCCTCGCCCCCGTGCCCGTCAAACTGGGCGGGGTGCCCCACGTATGGATATCAACCGAACGG
GGGGTCGCCGCAGGCCGCCNCGTGAAGGCAGCTTTAGGGGTCGGTGTATCGCGCCCCTCCTTGTATGGGC
GGCGCGGTGGCGGGGGTGCCAGCAGAGATGTATNCCGCNATTCGACCAAGCCCTTTACAGTCCGGCGAAC
TCCGATAGCGTTATGGAGCCTTCAGGACCGTAGCCATTAGTTTCCCGACATTGCAGGGTCGGTGCCCGCN
TTGAAGAACCCGTCACATAGGGACGGAATCCAGGTGGGTGGTTCGCCGGGGCGGAGACCATGAGGTGTTT
CCCACCCCGCCAGTGCAGGGGCCCCAATAGGTCAGATCGACGGGCGGCGGCTGGGACAGGACTGCACAAA
GGGCTATACTAAAGGGACTTGGAGGGCGAATCGGTATTGGGAATGTATACGCCGCAACCCGATCCGGAAG
AGCAGGTCGANAGTGGACGTGGGCATAATATCTCCGTGGGCGGGGATAAGCAGGCCCTTCCAGCTCTGCA
GTTCCATGGGGATGANGGACGTCCCTCTAGTACAGAGGCGCGAGTGATTTTGAATTCCCTGGACTTGCGG
CCCGCGGGCACGGTGCGCCGCCGCGCGGACGCGCTTTATGCGGTTACATGGGGGGCGANATACCTACCTC
GCACGCCATACGGTTGGGGACCGGGGGTGGATACTAGCACAGATGAAAGAACAGCCGCGGTGCGATCGCG
GGCGATGATAATTGGAGGAGCGGCAGGGTGTTCTTTTAACTTGCGCAGGGGCGGCTTANNNNAGANCCGC
ATACGGATGGCGTCTTACGCGAGANTCATGATGAGAGTCGCCCCCGNNNNNATGGCCCTGNAAGCAAGTT
AGTCGATTACCCGGCAATGACACCGCCCTGCTCTCCGCCGTTCCCAATTTTNAAGGGTCCAGTGGCGCCG
GAGGGGCCNGCATGGGCTGCGAGTCCCTGTAGGGGCAGNATGCGGGCACCGGCTAATTTCGCAGGGTCCT
CCCGCCGAGAACGCGCGTCTCGGGGTGGCGGCACGGCGGTCCCTCGAGCGATATGAAGCGTATACCCTGG
TNNNTGTAGACCCTACGAGGCCCCNGCGCTCGCGAACCTNCNGCATNNNNNNNNGGTATCAGTTTGCGCG
TCCCGCCGCGGCACTGNNAAGGCATCAACCCGGCCTCCCGTGGTGGGTAACTTACGGCTTACATCCAACT
AGTCTTCGCGNCTATCCATGANGCCTATTCGGAATTCGAGACACTTGGTCGCTTTCGATTTCATAAGTTG
GGTGAGTCAGTNCCTCACAGCCAGCAACTTTGCCGAANNNNNNNNGCACGCCCGACTCCCAATGCGACAG
TGTACTGGGTGAGCCAGACCAGCATACGCCGCCGTGTACCCAACGCATCTAAAAATCCAAGCGCAGCAAT
CCCGGGCCGCTCTACAAGAGTCTTGACTATACCGCATCGGCCAACCGTCGGTATGNGACGGCGTGCACAC
ANATAAGCGCTCCTCCGAGAAGAAAGGGAGGGTTACAAGTGAATGAATTTGCCGAGCACGTGCAAAACGA
CTGNNCCCNCGCGCACGGAGCACCGCAAAGCGTGCGCATGGTGGTGCCTCGGGACAGGGGAGCTTGTCTT
AAGCAGTCNTATCATAACCAAACAGGTTCCGCAGGTCCGTGATGCCACCCACTGAGCCTGAGGACGGTAT
CGCCTCCTGGTGTNAGGNACTACAGCCCAGNAAAGCCGGTACAGTGGCGGCCCCACCTTGGGGCCAATAA
CACCCCGGGGGTGCACTTAGTAGGACTCGGCGGACCTGACGNNACGCGCGCCGCTCGGGCCGCGGGTCCC
TTGTGAGGGGCACTACTNNNGNCAGACACTCGACAGCTCAGCCGAGGGCGCCGCCGCATCAAGACCATCC
GACAGCGNGTCGGGCAGTAGTCGGTGGTCGGGGGCCCCCGNGACCCGTCGCGACCANAGGCCGCCACGGG
GAACGGGAACCCTAGCTGAGANGAATCGGAGGGGCAGCTTCACCGCCTCGTAAGGACTATGGCNGNCNAG
CCCACGGGGTCTGAAGGGCCCCNAGATGGTATTCGGGCCTATGATACGGAGCTAAGAGTCGAGTATATAC
GGCCCCCCGTGATCCGGGGGAGCGATTGACGGAGGAGCGGTGCTTGAACATATCGCGTCTGAACTAGATA
TATATCGCGCTAGGAAAGCGCACTCCCACAGTCGCTAGTTGTTCGAGAAGACAAACGTAGCCAGAGAGAG
AACGTCTCTCCCTGTNGAGGGAGGCTGCAATGACTAGACTCTGCTAATGGATAAGCCAACCTCCAGTCTA
ACGGGTCGCACGTTCTGATGCATGCACTACTAGACTGCACTACCAATCGTCGATNCNGCNGGAACAACAG
TAACAGCCCAGATTCACGACCCCCTCCTAGTCTGCTGGTAACGAGCCGCCGGGTTTTGGCTCGGATCTGT
CTAACATCGNGCACAGGACTAGGCTACCTCGGGAGACGTGCCTCGGGTACTATCTGTGCTCGAACGGTGT
AGGCGGCTTGGGTAGGCGTTACATGCCGACGACGCGCCNGCCTTTAAACTATCTACGATATGCGGCGCCG
CGGCTATGACCATAAGAGGCCCACCCCCCCCGCAATGCGCCCGGGTCTCAATGCAATGCATACGACTNNN
NNNNCGAATCCGCCTGTAGGANAATGTAGCTCNNNGCCACCGGTGTGGGTCCGCCGCCTCTGTGCACGTA
NACACCGACACTTGGAATCGACGCTAGCTNACAAAGTTCTGAACGGGCCCGGNATATGGCTGTCCTCACG
TTGAAACTCGATTAGGGTTCGCGTGTCCCAGACTTNCCGGATAAGATGGTTACATGTGTTAATAANAGGN
NNNNAGAGTACTTCCATTGTACTCCATTTACAATGAGAGCAACACAACCTTCCGGCGGGCGGAGAGGCCC
CCAATNAATAACGAACTCGCCGCTACGACTCCCCGGGAGGTAAAGAGTCGAACGGGGGGAATGTAAGTTT
GGCTGACGCACCGTGAGACCCCGTCTATGAGCACTCAAAGAAGGGACCTTAAAAACTATGGGCTAAAGCC
AAGGCCATTCGGATGTGCCGCACGAATAATGTATTGCCGACGCCCAATTCTCAGCCACCCCGTCTGTTCC
TGCCCCGGGCACGGCACATAGTGAAAGGTCTAGCCGGGGTGTGAGGGGTCGGGTCGAATTGCGGTCCTGT
GCCTTTTTTCGTTGTCGGCGCAGGTCGGGGGTCTGGGTTACGTAGCGGGNGGCCACTGGGATCCCTACTA
TTTCAAGAACAAGCGCCCGCGAGGGGCGTGTTGATACGGCCACGGTCACCACCAGTGTTGAGCCTTAACT
CGTCGGCTCACACCATGGGATGGCCGACACCGCCCCCGAACCGCCCTGAGCCGGGAGCCGCCAGCCCCGC
TCCCCCATTTTCGTATGGCGCTNNNCCATTGTCAGTAAGGCTNANGCNAGNGCGGTTTACGCAGCCTATC
CACGCTACCTCAGAGAGGAGCAACGGATGGGTGCGATGAGGACGCGACCCCAGTACATAGCCTCTATGAT
GGGTTTGTAATGCACAACTGGGACATTTCTCGCGCAACCCCGGCGCAAGGCGGGCAGCCGCTTGGGAAAA
CGCCGTGCAGTGGTTTCTAGCGTCCCCGCTGACCAACCGAGTTATGAGAAGCGCCCTTGAGCCTGTGGGC
GATATAGCATTTACCGACCCCATANGNCATTGGCGTTAGCCTACGCGCGCCTATGTATCGCCCCCACGAC
GTACTCGTTGCCCCCTTACTCGCATACGCTAGCGGCATACNACACNCCCCGTCTGCCCTTCACGCCGGCT
CGGTAAATTTGCTCTGGTTGCCGACTGAAGCGTGACCCCCGCNGCGGGACGTCGNAAACTTGTTAGTCCT
TTTCGTCGCAGACTGGGGCGACGCTGGCGTCGGCGCCGACCCAAGGCGGGCTGCACGCANNNNNNATTTT
ACCGCGGNTAACACTCCGGGGTACCTTAGGGGCATACAATTTTGAATTTCTGCACCGGCNANACATTCAG
ATCATTGTCTTTGGATNTCCCCAGGGATGATCCTTGTCGTGGGTTAGAGGTGAATCCGCGAGCAGGCTAT
GATACCAGAGATGCCGGCCCGGCCATGGACGGCCACACTCACGCATTTCTTGGGGGGTGCCACACGTGTG
CTCGCTAACATCCATCACCATCCGATGTGGCTCGAGAGCATTGATTAACCATCGACCNNNNNNNGAACGA
CGACGNNNNNNNNGCGNTTTGAGCTCCTGTACGCTGGATGACGAGGTANNNNNNNAATAGACGAATGAGG
GTGCAATTGCGTTAGACGGCGCGACTTAGAGAAGACCGTGACCGGTTTGCNNNNNGCGGGGCTGAGAGAC
TTTGGCGGGCGTGTGTCCCACGCAGAGTCGTTAGAGGCGAGGTACAGCGTATATTTTCCTTGAGAGGGCT
GCCTCCACCTTCTAACGCGCTTCGGTCTTCAGGTTGGGGGGCTAGNAGNCCTGGCACGGCGCCGAGGCCG
CTGCCGGGTCAGGCAGAGCCGTGGACTCACGGGCGCAGGNGTATTCTGGGGTAGGTGCGTAACACCACCC
AACTGCAGCCCTGCACCCCGGTAGGACGTCGCCAGTCCTAAGCATAGTGCGCCACGCTGGACTATAGGCT
ACACGCCTGCATAGCGGGAAACGGGCTAAACGGGGGGCCGCCGAGTTAACATNAGTACTATGGAGTCACG
GTCCACCGGTATGTGGCATNAATCCCCATCCCCCAGCCCCGCAAGGTTGGAAAGGACGGCTTTAGCCTCA
CCTGAGAGGCGCCAGCATTCCACTAGCCGCGTGGTCTAGGGCTCTGACATCCNNACCGTCCCCCATAGCC
GCGCAGCCTGTTAACTCGACAAGTCGCGGCCACTGGTGGCCTGCCGGTACCGCCCTGTCGAACTGCGNCT
TANNNNNNNCCTCTCGACCGTCGAAGCGCCGCCCGGGACGTTAAGTGAGTACGAGCAAAGCGGAAACGGA
CCCAGCGGGTAACCGGCATGGAAAANCAGGCTGGTAGATCTCATGTCTTCCCACATCGGTGCCACAAACT
ACGTCTCGTATCGATCTAGTAGAAGGCGTCAGGGGGAATTACCGCGAACCTTCCCCCCCGTGTGGCTGCC
ACGTTGGGTCGACAGGAGGTGGCCGGCTAGGCTCTGTGATTNNAGACANNCCGTAACCTATGTGGCAAGG
ACACAAACCGGTAGCACGCCCAGCAGGCCAGCCACTGAAGGGAAAAATGGGTGAAGGGAGNNNNNNNNTC
GGAGCTAGTGTATCTAGCCGTAGTCGGATGGCCACAAGTTACTATGTGTTCGGATACCCAAAAGTCCGTC
CCAAAACGCGGTACTGTTGCCTTGATACAGCTACACCGCCGGAACCGGCGCGCCCGCGACCGNNGGAGGA
GCGATTATCGTGGCGGTGTCGTTTTAACGATAATTGTCACTTCCGTTAGGGGGCACGGGAATCGTCGCGG
CGGGGCGACTAAGAAAGTGGTGTGCTAAGGGGGTTGGCCGGATGCATAGCTCCCTGTCTGGGCTCCGGTT
TTAGGAAAACACCGTCGCAACAGCCCATGAGGTTCGGCGCCCGAGGGGATCACTGAGGAACTCACGCCCG
ACTAATGAGGGGCACTTTAGATCAGTTTTGGGATGTACGCGACTAGCACCTGTGCGCCGTCGAGGGAACA
NNNNNGCCGGCCGCCGACGCGTGGAACTTGGGTTGGCCCACAGCCGGAGGCGTCGGGTGGCACGCGCTCC
GACGAGTACGGGGTTTATATTAAGGAACATAGCGTAGAGTGTCACGTGCGTGAGGTTGNGAACTTAATTG
GTGGCTCCATTGCGCCCGCGCTCTCTGATCCTAACCACACGAGGGAGGCNNNNNNNTTGGGGGGAAACCC
AAATAATCACCCGGGTACGGTGATCCTGCCTCGNGGCCCGTCGGTTGAGGCCGGCCAACCCGGCCGGACG
ACCGCATAGCCCTTATTAATAATTCCGGCGATTCGCGCCATACTTAGGTCCGCGCAGGGCGGGTCTGGGT
CCATGGCTCGGCAACGGACGCGGGCTCCTCCACCCACACCNNNNNNGGGCTCCCTCCCGCACGCCGCAAG
GTTTGAGGCTGGCCCACACACGGTCCTTTCTGTGGGCGGGATCAATTAANGGCCTGCGCAGATTTGTCNG
ACGGCGGCCCTGCNCGGGGTGATGGGTTCTGACTCACNGTCGTAACTCCCGGCAATTCCGCAGCGAAGCC
CCACCTCCAGTGGTGGCTCCCAAAGCGCCGTCTTCANGCGCGTTCCGACCCTGGTGACTTAGCGACCGCC
GGCTGAACGCCCGGTTAGGGCGAAGCGTGTCGGAGACGCAAGTTCCCTCTATGTCCAATCCTTCCTAGTT
GTCCAGCCTGGGCACCTGCCCCCAACGTTCTCTACGTCACCTTGCACCCATAAATTCATTCCCGCNATGG
CGACTAGCTCCGGCCGGCGTACTGATATTTACTGGCTNNNNNNNNNNNNTCCAAAGAAGCAGNATTCGGG
AACTGCTGCCAGCTGACTGCGAGGAATGGTCGTGGCGTAAGATAAGGGAACCTCTCAGCCTCTTACAGGG
GCCACTTATCCTAGGCAGTGTCATTTTANNGATGTGAGNNNNNNNNNNNNNCTGGCGATATTTCACCGTC
AGGTTTGAACGTAGCCGCGCCCTCAGCAGACTTACAGATCGCCTCTGCTTCGCGTCGAGGACCTTATTTT
TGCGGCCTATCGTTGTTACACTAAGAACTAAGTGACTATCAGATGACAATTGTCAGTCTGACCGCGCCGC
CCGAGAAAATCTAGGTTGCACAGGGGAGCAGAAGACAGAATAATGCCTGTGAGTCTAACGTGGAACCGCG
ACGGTTACCATGCGTTAGCCGCTGTGCTCAGACCACAAGACAGTGCCNGAAACTGCGTCGTCAGGTGAAN
TAGGAGCTCCGATAACGGGGGTCTCGCCAGGAGTAGCGAGTCAACCCCTGTGGGTGTGCTGGCCATTACC
GCGNNNGATGGCGCATGCACGATCCTTTTCACTGATCGAGGCACCGGNNNNNCAGCCNCGNACCGCAGGT
AACCCAACACGCGGCATGTCCCGCTCACCGGGGCCANNNNGTCCTTTAACGGCGAATCGACAGAAACACT
GATTGCTGCTTCGCTTTGGAGCACGGCAGGTATTCGCCNGTCCCTACCCAGCCCGGATTCGTACAGGTAC
CACATCACTGACGTTGCCCCTCCCCCTTGCACGCACGACAATGCCCGACTNAATCGTAAGGGTTGTACCC
GGCACCTGCGTCAAGGCGGCCAGGTCCGCGCCCCACGCGTTAGCAGGACAGATGTGGGCTCGACCAGTTA
GGCCTTTCTTGGGCAGATGCGTCGCGACCTCAAGAACCCGGCCGGGTCGACGACCAATATCAGGCCGGGT
GTGAGATCNCAGGGTTCGTGCCCAGCCTGGAGGTGGACCGCGTTACGGGCCCTTCACCCATCGTATTTAA
TGGTATCGCGTCTCAAATACTAATGCCGGCCCGATTCCCGATCCTCGTCCTCCGGGTATANGGACTTGCC
CAAGTGGCGNNTGAAGACTCTTATTGATGTAATAAATAAGGACAAACACCTCCTCTATCCCCACAGGTCG
CCTTNNNNNNNGAGCCGGGCCCGGCCAACGGGGGNAGGAGGCGGGCGGGCGNGCTTTTTCCGACACACGT
ACACCACACTACGCCGCACTCTNGGTCAGCTGTCGTCGGCACCACTTCCTCTGTCCCGNNGTTCAGGCGG
TGCCTCGAGCGCCGTGGGGGGCGATCCCACCACCGGCGCAAGTTGCCATATTGACTAAGCCGCGTTTAAC
CGGTCTGTGTTGCCATTGAACATTCGTCGGACGAGCTCCTGCGGGGGCTCTGGGCCCTGCATATGTGCCA
CAACCCGGGGAACTTTACAACGCGCATGAGACCGGCCGTACCGNGGTNTAGTGGGTGCAACCCCAGAGCG
ACGACGGCGGGGAAAACGCACGTCCGGTCATCTACAANAATACGGGAGCCGACCATATCCTCCAAGTCCC
CCGTCCGGCCGNTGGCGATCCTAAGGGACTGGNCGNGAGCTCAAAGGACGTGCACTAACTACCACCTCTC
TCACTAGCCGCGAATCCCATCCGTCTCGGGGGGGTAGCGGGTGGCTACGGACGCGTGTTCCTTGCAGACT
CGGTATGTACATTGGTCCAACCATGAGGGGCGGCGGCCAATCGATCTCGAGCTCGGCGTGTAGGCTCGCC
ACGTTGCGCAGCCGACTAAAGGTCTGAGAAGTCAGTGGGCGCTTGGATGATCCCTACGGGAACGGGGGTT
AGAGAGCCCGATCAACCCCGCGGGGACGTCAAGCACGAATCGGATATACACCTGGGCCGCGCCCGCGCCC
GCCCTAANCGCCGGTTATTNNTACTTCCAGCTCTCGAAAGCAACTTCGGATCCGGNCNCGCATCTACAAC
TTACAGAGTGCCCGTCAGCTTGCGGGACNCTGGNNCATCCAGGTGCCNGCGCCCCGCCGCCCGAGACGGT
NTGCATTCGGNCAGCNGGGCGACTAGGCCACGGCAAGTTCGGTGAAGCTACAAGCTACACGCTGCGTAGC
GGGACGCGGTGTGGGAGGNNNGCGTGACCCCAAGAATCTAATGAAACTGACCGACCACGGCACCTAAGCC
GGAAAAGATGCCCACAGGCAGCGTCCAGCGACCAGGGNTNNNNNNANTATAGTTTAGTTCCCGCGCTGTC
CCACAGCTGGCGAATCTGGNGAGTTATGTTTACAGGCNGAGTCTGGTACCGACTCCGCACGTCATAACCG
GACCGGCAACCGCTCAAGGCTCTCCAGGTAAAGCNTAAACTGGGGGGGTTCCGGCCGGAGAGGTGCCTCG
GATGTCCGGTTGGCTCCTAGCTTGTCTNNNNNNNNCCACGCGCGGCGGACAAACGGAAGGTAAACGTGTT
TACCATGTGCGCATATGGGATCGCNNCCAGCCTACCTGAGCCGGGATCCATCCCNCGTNGCGCAACCGCG
TGACGGGCCCGCAGCGACACCTGGTCTGGCGGGCTGGGCTCCTGCTTCNGTGTCGATCCTCCNCACNTGT
CTCATGAGTTCAGGGGCGGTTGTCGTAAAGCAGTCTACATGNNAGAAGAGGCCTATCCAGGACTCCATAC
CTCCCTGCGAAGGCGGCCGGTTGCGGCGGGGTCATACGAGCGCCGTTGCTCGTTTGATCGCGGAGCAATG
ATAATGGGACGGTGTNGGGGGTCCTGGCAGCATTCAGTCTNCCCCCGTACGTAGGACCACTNACAGTAGA
ATGCACGTCGGAGCACGCGTCACCGATGGAGCGCTAATTTCGATTGTAAATGCCATGCCGCCAGCGGTCT
CTGAGCCTTTACGGGTNTAGCTAACTTCACTTGCCCTCGTCTGTGCCCCGGAAGCCCGATCCGCCGCGGT
AGTTCCNNNNTANAATCCAAATAGGGCCTGGTAAGGATGGGGGGCTCGGCGCNNNCGACNCNGGGNNNGG
ACGCCACCAGCGGTGACTCCTGGTCATATGCTTATCGTAGATTTTCCGACGCAAGTACCAGGTCACTAAT
CGACTGGANNNTTGGTCNNNNNNGTGCGAACGTGTATCAATAGACGAATNNNAGCCCGATCAGAGTGTGC
CCGGTGGCGCATGCGTCGCTTNNCCCGGTAAATGNNGGACCGCCCATCCTCGATGTGAACCCTNTNCNCG
CCCGCTACCCTGAAGGCAATGACCCAGGGGNNCGGGATTACGCCGAAACCGGCCCAGGGCTGGCACTAGG
GAGGGTGCCCCATAAACCGACATGACGTTCCGGGACACGGGACTGTCGGGCCACTAGAACGTGCGTTGCC
CCCTGGTCCATTAGATAGTGGCTCAGACGTCTTGACTTTACGGATTAGACTGGCGTGTTACCATGCAGTT
AGAAAGCGCGGATCGTGCCTATTGGAATTCACCAGTCGCATAACCGGGCTGGTCCAAAGTGGTCCCGGAG
AGTAACCGGTTGTACCGCNGCACCCGGCNGACTGCTGGGGTTACCGCGTCGCACGACCAGGACATCAGGT
GATATCGATTGTTCATGATGCCTAAGTTATGGTGGTAGTCGCAACGCGATGCACACCCCTTTTGCCTCCT
GCCNNNCACTCCCTGGTCACGCTTANCATCCACGAGCGCTCTACGAACCGGCGGATCGACTCATAATGCC
CTTTCCCGGCTCCCACCGTGTGCACACGGCTAAATTGAGTATCCACTCCTAGTGCTCTTACACGNNGNAG
ANAGACACCCGTACGGCGGGCACAATACCCCCCGTGGTTCGTAGGTTGGAGGCATACGAGNNNNNNNTCG
GGCAGGTAGGGTGCGGGTTATCCGTAGTCTGGCAGGGGCACCCGCCCGAACAAACTTACAGATATCTCCT
GAGCTTGCTCAGGCTGGTCGCCCGCTCCAAGCGTAGCGGACTAATGACTCTTCGGCCCNNNNNNNNGGTG
AATAGGCACTTCGAGAGCCCCCCCGCGTCACCCTGACGCAGCGGACCTGGCCACCGTCCTGATCGCGGGA
TGGGTACCGCCACCTCGGCTTGTCATCGCAGGTCCCTCCTCCTACTGTCCGTAGGGTCGGGTAAGAGGGG
TAAGGGAACACTGCTCTGGAAGCCATACATATAGGGTAGCGGAGCCCGTCGGGTTCCGCCCATTAGAGGT
AGAGAATACGCACTCCCTCCCATTGTCTCTGGCGTCCTATATGTCACACGAGGCTCTCGGCGTCACCCTC
GCGAGGCGGCACTNNNNNNCGCGTNGGGGTGCCGGGGCGTGCACAGACCGGAATAGCTGCTAACATTTAC
AACTTTAATAGACTGGGCGCAGGGAATCGCGNNNNATGNNGAGGCGTTTCCGGGTGTCACCGGCACGCAT
TCTAGCGGCATCCGAGCACCGAGCGCCCATTATCGCACGCCGCCTGCCGACCGCNNNNNNNNCGCGGNAA
GAACCTCTTGAAGCCAAGCGGTTCGCCCGCCCTATCCTGCTAATAGCCCTAATGGCAACTTGCTTCGCTA
CGGCAGCCGAGCGCCGGGCGCCCGGCGCGAGTCAAGTCCCCNTCTGGCGCCCAGGGGAGGGTGGGTGCGC
ACGCATCTGCCCCCGCCAACCCGTTCACGGGGGGGGCAGTGTAGGCGACACGGTCCCTCCCCCNNGTGGC
CGGGAAGGACAAAACTTGACAAGACGGTCTTAGTACCACGCACGCATTCAATATCGGTATCTTAAATGAG
CTCGAACTCTACGGGNAAGTCTCGCNNGCGTCGCTCTTACTGAACATGAAGAAGAGGATTAACGCGGTAA
CGACACCGGCACAAAGGCTCTGCTCGGNNGGCGTANGGGCCCGNCGNNATCGTAATACCACGTCATGACG
CCCCGAAGCCACCCCATCGGCTGGGGGCGGAGAGCAATGCTTTTGAAGTATCCCGCGTGGCGCAGATTCT
TCCCTGGCGTGTAATTCTCCACCNNNNNCGCGGACTGCGCCCCGAGGTCCGCGAGAGAGGAAGGGCAGTT
TAATACTGCATTCGGATAATCCTGGACCATATGAGTCGATCTGGGTGATNTATTATTTATTCGNCCCGCT
AGCATCGATGGCTACTTTAGCACATCAGGCAGTGANNCCGCGCGGATGCTGGCGCGAAATTAGGCCTGGG
CGACAGACAGATCTCCGGGCGACGCACTCAGTGCCGGCATTAGCACGAATTGCGCGGGAATCCCGGCAGC
GCGGCGCGTGTGGTCGTCATCGCAGGGGTACCGGGCTCCAGTTTGCAGACGGGCTTGGCGCGGTACACGC
CAGTGTCGGCTCTTAATCCCTCTATCCTTTCGGTATTGGAGTGAGTTACGAACCGTACCGGGAGGTCGGG
CGCGANGACATACAAGTACGCGCTNGGGACCATTGGANNNTAGTAGAGGCACGTTCCCTGACGCAAAAGG
ATCACAATNCTCATAGAGGGCGCACGAATCTAAACTCGTCTNGCGAAGAACGATAAGTCGTGCATCGAAC
GCGTGACAGTCAGTTGTCGGTGATTGGCGAGTTCTCGCTATCGTTCGAAGCTGGATTCGTGCTAAACTCC
GCGGTCGATTCCACCGCGGGGCGGGACCAGGCAATAACCACCTGCAGAGAGCGTCGTCCAACNAGCCGCG
CCCCTCGTACGGGATTAAGTGGTGGTTCCTATTCAAAANCNNAGTCTGAGCCGGATGGCAGCCGCGATGC
CTAAGGCGAACTCTCTCTGCGCCGCGCATTGTCCAGCGTGTCATCGGTCTCAACGACGTCCGCACTCTNG
CTGCCGCAGCATGTACAGTGGAGCGGACACGTCTTCGGAGGGTCGGCGGGTCGCCTGGCGATATATTTTT
CATTTANGTCGACGGCCGGAGTGATATTATAGCGTTACCCCAAGTACAGATACTGCTGACGAACGCTTCC
TGCGGCGACGCGACGGCCGGACTTCGTGNNGCGCCCCCGTCGCAACCGCAACGGAAAAGACGGAAGGGGA
CGAGCAATCCCCTAGAGCNTACTAGGCNGGCTCTTGGATGCGATAAATTATGCAGCATGGGCGTCCGCCA
CTCAGAGGGGCGGAAGNCGGGGAGCNGTGAGAGTAATTTTNNTNGNTTGGAGTGCGCCACCGTGTCCGCG
GCCGGGGGCNCATGGTGGATTATTCNNNNNCAGCGCACGTTCNNAGGCGTTATCGGGGCACCCGAGCGAC
CGGCTCTTGCCGCGGGCACGTGGATGGGAGCAGGGGCTGGGCTTAAAGAACAGCATCGCCACAAGCAGGA
GGGAGCCCCATGGAGTAGGCAGAGGGGGGGCCAAATTGAGCAAAGAGGGGCCTGGCGTCTANCTCCTGAG
TCGACCTGGTCCCTAGAGAACGCGGTGGGTGNCTCCCCGCGCCCACATACTGCGACATGGCGCTCGTGGC
AACTTGCTGACCGGGACCGGCTAACTGGCGCACAGAGAGAAAGTGCATGTGAGGNCATCTTCATGTACTT
GTCCATAACAAGATGTATTAACCCGCAGGGCGTGAGATTTGTTGGCACAAGGCCTACGGAGCCTGGAAAT
GCGCATGTCGCTACCCCACGCAAGCGTGCTCACTCTTATGTAGGGAACCATNTTGAACTGAGCGGTCACC
GCAAGCTGGGGCCTCAGNNNNTCTACCCAATTTCCATGGGGTTGATCTGCCCCACGGATGCAGGNNNNNN
NNNNNNTCAACCTCCAAGTNNGATTTCTAGCGATTAAGGGTGGACGGGCCGATCATNNACCTTGCTTGTA
GTTTAGCAGGCTCGNNNNACGGACGCTGGGTGCCTTTGAGAAAGTGGGCCCGCCGTGGGTGCGGGGAGGC
CTAGGTCCTCGGGCGCAGACCGAACATAGGCACGGGAGACAATCATAAGCGATTTCTTNNCCACTGCGCG
GTTTGCTGGTATCGATCGCTTTGAGTGAGCTTCTTGTTAACAGCAAACGAGANAGCCCCGTAGCCGGGGC
NNGGCGGTAGGGTGGGAAACGCGTCCGACTTCGCTAGGTGACACCCTGTTGCCGCCTAGAGTAGAGCTGG
TGGGCCTCGGTGGGGCCGCGGCGCGCCTGTGCCGTCCGCGCCACTCGGCACCCATACACAGCTCGGTGTA
TTTCTGAGTACCCCATAACCTAGGACCGAGCCGTTAGAGGACTACGCACCCTAGCCCGATCGGGACACGC
ATCGGACGCCCCAAATGAGGACTAACTCGNGGTAGGATATGCTTCNTCGCCAGTGCTCGATGACTTGGCA
TGAGCAAACCGGATCGCTACCACACGACTGGTCGAACTGTNCTGTCGCGGNTCATCCCCGAAGTTTCAAC
TGTTCGCAAAAGCGAGAGTCGGTTTAGAGTAGACAGACGGGCNNNNGGGGCGGACAACTCGAAATGATGG
GGGTTTCGCAGCGCGCGNNNNNGGTGGTGCNACCGCAAGGGGTTGTTCNNNNNNNNNNNNCTAGTCACAC
GAGATGACAACATTCGGTTAGTGGGGCGTGAGAATACTTTCGTCTTAAGTCGATGGGCGCGGTCTGTAAG
GGCCTTGCGAATGCCGGCCGACGTTGTGCTTCAGACTGGCTGGAACAGCTCTTGCCGTGCGTGACTACGA
GGCCGCTTGANCTCCGAGGAACGGGAGGGGCCGAGCAAGCAGGCGGACGCGGGTATCGGTTGTCGCGTTA
AGCGCTCGCGTGTGTACCACCTGCTAGGACGACACCGGGAGCCATGTGCAGCGTGTGGGATGATCATAGT
CCCATGCTGTAGGCTCTACGCGGGGATTTAATTTAACCGGTGCGAATCGCGACCCGGCCTCCGGTGGCTG
GGACTCGTTACCCGGGGAGGGCTCGACTCTTACGACTTCCTGCGCTTCACGACCCGCCGTATCGTTTAGT
GGCCGCTGGATGAGGTACTCGAGGCAAAGGGGCTTTGGCACGTAGAGGCGCCGCCCGCTGCGGCGCCTGA
CTACACCGCGATGAACTCCTCGAAATNNNCNNNTGAAGCCGCAGCAGTGTAATAGCAACATACAGGGAGC
GGTCAATGTAAAGATCGAATAAAATACCGTTTGATCCCCCCACGCACGCGGACGGCCGTACGGTGTCTCA
CTTGAGCGGGATGAGTATTGAATGCTGCGCGGGGCTTACGGGGGATTAGGGTCCCCTGCGCTCCGCGGGC
CTTATTGGAGTGGGGCGGGCGGCGACAACCTTGGTAGTATGTTGAGATGAGAAAGTAGGGGGCACCCATG
CCTATCGTTTTCATGGAAAAGCTGTTGTGGGGCGGGTGACAGACCTTTACGGGATCAGCCGCCCGATACT
GTCGGTGNNCATCAAAGAGCTTTGGCGTGGCTCCATTCCCTAGGATGTACCGCCGCCTATGTCGACGGGC
TCTTATGTTTTGGGTCATAGCGTATTGTGCTACACCTGCCCCATAGACGAGAACATAAACGCCGCGGTTT
CCAACCCAAGTGGGGAGCCGCGCGCTACGCCTGTTGGTGGAGACAACAATCATGTGGTCGTCCTGTAGCG
GTTAGGCGGGCGCGGGCGGCGCAGACCCTGCTTATCCTGTCGGTTTTTGGCCGANGGGTAATTGGCCGGG
TGGTTACNCCGGTAACTGAGATACCGGAGCCGGGGGACGTAGCGTTCGGGGCCCTGCGAGCTGGGACGGA
TTTCAGATGGTAATGCGATGCCTTAGTCGAGACTATGCCTACCACCGATGTACTTCGAAGCTAGAGGGCC
CGCACAATGAAAATTAGTCCTTTATGTGCGCGCATGAGTCGCCTGGCCCACTACGGTACGAGCACGCCGT
GCCCCCGGCCGTGAGTCTCGTTCGAAGTCTGCCGCCGAGCCCCGCGGCCCCGGGTCGGANNNNNNNGAGC
CTCTTGTGGCCATCCTACGTGCCNGCGCCCCTCNCCCGCCTTCGCCTGTCTCGACTGGCACTCTCGCTCT
GGTTCAGTCGCGACGGCGCATATTCCCGGACCGGCTGGCCGCGGGCCCCCCCCGGGCCAGANGGTTGCCG
CGGCTGAATCTGGCCGGTGTNAGGTGCTATTGCTGGCTAGAGCGTATGCGTGGCGTGACANCTGAGTACG
CCCGCTGTAGGTCTAGGTACCNGGGAGCGGGCGCGTTTAGTACGAGCTATGGTGCCTTCTCCTGGTGAGA
CTAGTGAANTGTCACTCTCAGGACGACCCTCGACGGATACCTGGAATACAGCGGGTCCCATGACTATGGC
TCACCNGACGTCCCCGTGTCGCGCTCCCGAGCGCNNNNGCAAGGGGGCGTATAGCTATGACTCAACATTC
TCCTTCGGACGGGCTACCGCGACACCCGGCGCCTCCAGAACCGGTGCCTTCTCTGGAGTCGTGCGGCGGT
GCCGGGTGTGGCGCAACCCCCGCTTGACGCTATACCTATTCTGTTAGAAACGGGAGCGTAGGGAGCTAAN
GCGGATTCCCCCAAATATTGACGTGGGACCTGCAGCCACAATGGCGGGTTGNGGGTGGACCAGCCGGGTG
NAGAGGCTCGCCTGGCTGAGACCTTTCCTGACGGGTTGCATGCGAAGGCTNNNGNTTTATCTCTTTCCAC
AGGGGAGGCCATACAACACTGCGGCGGGCCCATTTNCAGCGAATCAGGGCGATGAGTCCCGCATNCTGCG
GGTTAATAGGTGATCANNNNCTCGCCACGGTTGGCTGCCAGCGTGACGGCACTGAATATTTGACGCGAAG
TTAGTAGGCCGATAACCGTGCGTGTGTCACCGGGTCGAAGTTAGCATGAGGGCCAGCACCGGTTCNCCTA
GGTTCCCTCCGATTCAATGAAATACCAGTATGATCGCTGCGCACTATCCTCTCCCCGGTGTTGGCGTGGA
CGGCAATAAGCCGGCGTTACCTCGACCAATTCATCTATCGAGCTGGCGCGCCAATAGNTGCCACCGCGCC
GCCCGGGGCCGCCCAGCGGGGCATTCGCTAACCGGCGCATACCCACCAGAAGGCTAGGTNNNNTGCCACC
CCTACAGCAATTCGGTCCGTTCACCGGACGCTGTCGCCCTCCTTAGGCGGATACTCCCCGGCGGGCATCA
CCTCAGGTCGGGGCTGTGTAGCGGNNTCGATACCATGTCGTTCTACTTACAAGATAGGCACGTTACCATG
GTACACGCCCACCCCCCACCCTTACGAGGGCCTAAACTTAGGCCTCCGTATAGCCCCTGGTTCCTCAAAG
AACCCTTGCGTGGGTTCGNNNNNTCGCCGTGCCNGGCTTGCGTGCGTAGGATCATNNNNNGGGTGCTGGG
GCGGCTCACACGCGCGAGGCTGCATTTGATTCGGTGACGTCACAAATGTCCCGGGGCGCCGTTACGGTTG
AGCCGCGAGTCAGGAGCCGGACGCACGTGNATGCTAACCCACCNCGGAACACGGTTCACAAGCNCCCGCC
GCTCGTCGGTGATCCCANNTCTCCCAACGNGCACGTCCGGCANNTGGGACAGAGGCACACCAAGTGGAGC
CGGGCGGCATGTGCGTCCGCCGTGGTAGTGTTAGTATGACGTCCTAATTAGCCCTCTCCTTCTACGTTGA
TGCGATTCACGTCATCGCTNNNTGCATGGCTTGGGTGNNNNNNNCACGCAGAGGCCAAACAAGATGTATA
AANNCTGCCTATTCGGGCGATAAGCTNNCTCATAAGTACGGGGCGGATTCCAACGCGTCGGCCCACCNNN
NNNNGAGNATACCCGCCGANCCTTTTACATAGCCATTCTTATCCGTAGAGACTGGTTTATACAGTTACGC
ATGCAGAGGGCAGTACTCCCCGGCCTGCCCGCCGNNNNNNTTTCNNNNNTCCGCCTGCTGCACCTTCACC
CTCGGCCAGGGCGCTCACCCGCCCCGGCGGCCCGGGTCCCCCGGAAATGTACGGTCGTCCAGGGAAGCCC
CGCCCGAGCCTCTTCGGATACTGTACGACGACGTACATCGAACTNNNTGAAACTGATTGGCAGAGGGTTT
NAGCCGAATTCCGGAATTGCAGTGGCGAGTGAAGGCTGCCGGGTCATGCTTAGGTAGTAGAAGNTCGTTT
CCGAAGTTAGAGCCGCACGCCCGCCCCCTTCGCCGCACGTTCCTTCCTCTCCTAGGAGTATCACGNGAAT
TTTCGGTAGCATCTCTCGGAGGGCGCCTCAGGCATGTAAGTCAACTACGACAGCNNGCGAGCAAGATGCT
CGACTGTCCCGATGAAGGCGGATGGCCTAATCCTCTGTCAGCTCCACTACACAGGCCGCGATCTATCTTG
CTTCAGTGAATCTTGATGAGGGGGCCCGAATCAGGAAGGGCCTGTTGAATACCACGCAGCACAGGGCATC
GCGNNTCGCGGTGACGCCCGCCGGCTCACGTCGACGGCNTTATAGCGGGCTCTATGATTGCAACGTCACA
GCATGTGACCCACTCGGGAGCTTCTGTCGACGACCCAGTCCGACCAATTTCTCACGGCCCAGGGTACGGA
GCATTGGGGAGTGGTTTAAACCTGCGATTTTACCCGCCGGTGGGGGTCAGAGCCTGAGGAACTGAGCAGT
TTCGCTCGGGGCAGTTCACGACCAATCTGTCGGAGACCTGGCGCCCGCAGATACTGAGGCGTGTAGGCTC
CTCTACNCGCCTACCGAGACGGATTGAATCACAGGCCAGACAGTCGCACCCTGTACTGCCCTTTATTCGA
AGTGTTGCCCTCTGATCGGATCCGTCCAGGCTGCGGACGATATGACAGGCGCNNCCCCTTAGTATAATTC
TCAATTCACAGAGCCGAAAAGCTCGTTGTTCCAGCGGTTGACGGCGCGGAGTTGTCAAGGTAGCATGTTA
TATGAGCCACCCGNGCTCAGTCTGCAGTTTGTGGCCATTNCTAAGCAGGCGAAACCCTTCATCGCATTTG
ACCGTGTAATCCAGAAAGCTCAATCACCTGTTCGTATTCATGTTCTACACGGGCAACCCGTAGGGCCCTG
GCACTGCCATGGTGTCGGGCACCGGACCTAACTCGGAGGGNGCCGNTTAGAAACACGCCGCACATTGCGG
TCTGATCCCGGAGGNACCGTGCGATAATCTGGCCAAGTCAGCACANNNNNATCAGGCCAAGCATTCGCCC
NCGGTCGCCACTGCTTANCCATTAGCNACGTGAGTGTGGCGGCAAGAGCCCTTCTNTCNTAACATATCCT
AGACGCCTAATAAAGGAGATCTGCCACATACGAACATTAGAATAGATAGCGAACGTGAGGGCCCGGATTG
TTGTTAGGATCCGCTTCCTCTTGGGCGCCCGACGGCTCGACGGCTAAGGCAGCTTGCGCTGAATCGTCGA
GACCANCTCAGATAGATATAACCAACAATCGACGTTCGCTTTCGTGCAGCCCCAGAGCATGGGTCGTGAC
TAGTAGATTCCCCAGTACCTCGAACTGACAGCTATACCAAGACTGTCATTCCTCACAAGTGGCGGACGTA
CACGATGTACGGTAAATCCATTCTCGACTAGAAATAGGTTCTNCTCCTCGGGACGCCCCGGCTCTGTGAC
CAAGCAGGAGAGAGGTCCAACGAAGCCGCGCTTGNTCGACACATCCACACGGGCATTTGGCTTCACGGCG
CGCTGAATACTCAGTGACCATCAGTAGNTCACCACGATCCCCCTATGCCTCGCGTCCCGCAGAAGGCAAG
TCCGGGGGTGGGCGGGCCCACTGTGTGTGACTGGCATGAATTCGCTGGCCTCGTCAATATAAGTCTGNCT
ACAGCATCCCTAAAACCGCGAGTAGGTGCAGCCCCCGGAACCATGCACCCGTCTGACTCGAGGTTATTCA
TTCATGAAGTCTTCAGCTTACTCNTGTATCTCTAAAGCCTCCTATAGTTCTGGCTCCATCCAATGCGGCA
GCCGCCCCTCCGCCCGGATCGCGAGCCCGGCTAGCGTCCCAGAGGATATCGCGCGGTTATGAGCACTTTG
CGCTAGCCTTGCGCGTCGCTCGCAAATGGCGTACTGCATCTGCCGCCTAATTCGCCACCCGCGCAGCCCT
TGAGGTAGCCGCCTCGGGCGGAGAACCGAAGCCGGCGGAGCTGCACAGCTCACAGCAAATCCCCACAGTT
CCATTTGCCTGCCTGAACTTCATCATCGCTGAAGACTCCGCCCAAACATAAGATCCAANCTCTCCCGCGG
CTCCGGTCAAGCGCGACTTTTCCATGTACGGTTGCAACGCCCGCCCGCCACTCNCCGCGCTCACGCGTGC
CGGCGGAAAATGTTCGGCCTTGGGCGCTGCGGTCTCTCATTGTGGGGGTCCGGCCTACNTCTCGTCGGCC
CACGACCTATCTCGGCGGGTTGTCGCGCGCCCCGGCCACATTCTCTCGATTCAGCCAAACTTACCGGTCC
GCGTTGCCGCAAGTGTCATCCGGACNAGAGTCGACCCTAATGCACAGCGCTAGGTACCAGGGGTGCCGCG
TAAGTGCNAGGTCCNNNAGGGCAATGTCCTNGCGGGCGGTCAGGGAGATCCTCGCAGCGGGTCGCCCGAA
GGTGAAAGCCCNNCCGTGTACCTGGGAGGACAGAGGCAGATACGTACAAGCCTTGTAATGAGAAGGNNNN
GCGCCGACAAACATTGTGGTAAGATATAGCAAAGCAACGCGGNAAAGGATTAAACCGCGCCTGTGCGGCT
TGAGAGGAGCCCTAAAGCCGCCACGGTGCTGATCNAGGACAGCGCAACAAGTCGTCGTACACGGTNGTCC
GAAGGTGATGTTTTCGGATCAAGACGCATGAAAACGCACCGAATGTGTTGGTAATGAACGATCAATCGGT
TCTAAGANNNNNTTGTAATGTCCCAGCCCCCCCCTAGGCGTCCCCTCCGCGCCTTCTGTGGGCACGCTTG
CCACCGCGAGCCGTCGCNNGATACGGGGTACGTGACCAAGTCATAACCGTTGCCATTACGGGAGCGGCAA
TCTTCGNATTCTCCCACCCTGCGATTATTCCGNCGCTCTAACTGTAAAATTTAACCGACGGGCCTGTATA
TGATAGGAAGGGCCTGGCCCNCACCCTGCCCTCGCAGACGCCACCCCCTCTAAGCTGGCACTTGCATGTC
GTGCGGATTAGCCCTGAGCGCCCGCGTGGTCAGACGCATCGCCTCGGAAAACCTGGTGATCTCTGGCCCG
GCGATGTGAATGGGGNGTCGCCTCTTGGNGGCCNACTCGGCAGACAGCCGTGGGAGCGGGGCGCATCACA
GGGGNTCATCCCCGGGACCCCCGTCGCCAGAGCTGAGGTACGCTGACGCGCTGGAGGGGCCAGCGTACCC
CATTGGGCCCCTGTCAGTCGAACAGGCGTAGTCCAGGGCGCCGGCGCGATGGGCCGTCACTAGCCGTTTG
GGGGCGAGCCCGGCNGTGCGTCATTCCTCGAGTCGAGTGGCCCCGTCCACAGGAACCGGAGGCAGTGGTC
ATGCAGAGCCGAAATAGGGGCACCTCCCCGGGGGGAGCAGNNNNNGNNNCTCTCACTGTTGCCAAGGATG
CGGCTATCCGCACATAGTCTGTATATGCCTCCTAGTGACCACCTAGGTCTCGAGCTGAGCTTTCGGAGAC
ATGATAATCCNTGTCAGGTGTAGNNNGCCNCACGGATTTATCGCCGCTGACGGAGGCCGCGCGCCTCNCC
GGCCCGCCACACGGAAACCGTGTTCCCTATGCGGGAGGCGATCTCCAATAGGGGGGCCGAGGGACCTCTG
CACGCCGTTAAGCGGGGAGTAGGACCGCAACATGTATTTCTAATGGTCGTCCNNNTCCCGCATACTCGTT
CGCCCGGTCAAGTGCAGCNCATACGACCCCGTTAACGCNNNNNNNNNCTAGGTTGAAATTTCTNACGGTC
CACTCCAGGGTTCCCGTAGGCAGCCCCTTGTTCNCCCATCGCGCGACTCTTTGATGTCCCTCGAGGTGCC
TTGGGATACGCAGGTGGCACAACCTGCCCCTACGGGTCAGCCACAGTCCCCGAGGTGTGTCTTTNNNCNC
CATCTTGGCTTCCGGGCCATGCGGTAGACTGCCGACAAAGACGTCATNTTCGGCGCAACTGCCCGTGAGC
TCCTAGTGGANNNCACTATTTATCCTGCTCGCTGCCGCCCCTGGGGTAATTACCGGGTTCTGAATTCTTT
GAAACGATGCTGCGGTCCTAACGTAAACATCGGAGCAACAATTGGGGTTAGCCNATGCATAACAGTAGGA
CGCTCATCCGCCGTAGTGAGGCTGTTCCACAGCCACCCAGCTGCAAGCTCTCGGAACCGGGTTACCTTGT
CANNGTCGCGGTACCGGGAAGTAGTAGCCGCAACTAAGAGAAAGAGACCGTCCGCTTCGAGGGTCCCAGT
ACCCGGTACTTCATCGAGGTAGGCCGCACGGGCCACCGCCAGGATCCTGGTCGCGGANCTAGGTGATTGT
GTTGGCGTGTGCCAACAGGCGACCGACTGGNCTTGAGAGACAGTCATAGGAAAACCCGTTGGACCCGCAC
CGTTCTGCGCTCAAGTGGAGTGGGGTAGATGGTTGGGATACCCCTGNTTAGGGGCCGCGTTTGTCAGCCC
[truncated: 493,992+ more rows]
