# Supplementary material for: Genome-wide association study of leaf-related traits in tea plant in Guizhou based on genotyping-by-sequencing
Source: BMC Plant Biol. 2023 Apr 12;23:196. doi: 10.1186/s12870-023-04192-0 (PMC10091845; doi:10.1186/s12870-023-04192-0)
Supplement: Supplementary file 1 — Additional file 1: Figure S1. Dynamics of population structure under different K (K = 2-9) values of 338 tea accessions. Figure S2. The Q-Q plots and Manhattan plots of other models of 4 traits except the optimal model. (A1) MLZ-2019-cMLM-Q+K; (A2) MLZ-2019-GLM-P; (A3) MLZ-2019-GLM-Q; (A4) MLZ-2019-MLM-P+K; (A5) MLZ-2019-MLM-Q+K; (B1) MLZ-2020-cMLM-Q+K; (B2) MLZ- 2020-GLM-P; (B3) MLZ-2020-GLM-Q; (B4) MLZ-2020-MLM-P+K; (B5) MLZ-2020-MLM-Q+K; (C1) MLZ-2021-cMLM-Q+K; (C2) MLZ-2021-GLM-P; (C3) MLZ-2021-GLM-Q; (C4) MLZ-2021-MLM-P+K; (C5) MLZ-2021-MLM-Q+K; (D1) MLC-cMLM-P+K; (D2) MLC-cMLM-Q+K; (D3) MLC-GLM-P; (D4) MLC-MLM-P+K; (D5) MLC-MLM-Q+K; (E1) MLS-cMLM-Q+K; (E2) MLS-GLM-P; (E3) MLS-GLM-Q; (E4) MLS-MLM-P+K; (E5) MLS-MLM-Q+K; (F1) MLT-cMLM-P+K; (F2) MLT-cMLM-Q+K; (F3) MLT-GLM-Q; (F4) MLT-MLM-P+K; (F5) MLT-MLM-Q+K. Figure S3. The labeled complete gels of PCR products of six tea accessions using the dCAPS primer. Table S1. The quality control (QC) data of each sample. Table S2. Genotyping of 100,829 SNPs based on GBS in 168 tea accessions. Table S3. Genotyping of 100,829 SNPs based on GBS in 170 tea accessions. Table S4. Distribution information of 100,829 SNPs on 15 chromosomes of tea plant.Table S5. Information of 338 tea accessions used in the present study. Table S6. Statistics of the number and ratio of the accessions of species, and both cultivation status in five inferred populations.Table S7. Analysis of TEA005350.1 gene expression of 15 tea plant accessions. Table S8. Analysis of TEA027527.1 gene expression of 20 tea plant accessions. Table S9. Four leaf phenotypic traits (mature leaf size, mature leaf color, mature leaf shape and mature leaf texture) data and their assignment of 338 tea accessions in 2019, 2020 and 2021, respectively. [file 12870_2023_4192_MOESM1_ESM.zip › Table S3.xlsx]

## Sheet: Table S3
Table S3. Genotyping of 100,829 SNPs based on GBS in 170 tea accessions.
170 100829
>s279 | population:Pop_1 | locus:S1_161582, S1_161588, S1_161594, S1_161609, S1_161621, S1_161622, S1_161638, S1_161877, S1_161896, S1_161931, S1_884031, S1_884061, S1_1076400, S1_1076408, S1_1076660, S1_1076705, S1_1076715, S1_1101888, S1_1101914, S1_1101925, S1_1101939, S1_1101965, S1_1101969, S1_1101981, S1_1131107, S1_1131110, S1_1131123, S1_1131138, S1_1147468, S1_1147477, S1_1147489, S1_114…
69, S1_68390892, S1_68390900, S1_68390901, S1_68390909, S1_68390921, S1_68390932, S1_68390936, S1_68390964, S1_68390965, S1_68390981, S1_68390982, S1_68391077, S1_68391121, S1_68391269, S1_68391275, S1_68391276, S1_68391306, S1_68416199, S1_68416222, S1_68416231, S1_68416239, S1_68416250, S1_68416266, S1_68416291, S1_68519790, S1_68519791, S1_68519810, S1_68519818, S1_68519824, S1_68519829, S1_68…
1_112026289, S1_112026290, S1_112043283, S1_112200942, S1_112201001, S1_112437895, S1_112437908, S1_112437910, S1_112437917, S1_112437930, S1_112437954, S1_112437988, S1_112437990, S1_112437994, S1_112446519, S1_112446535, S1_112446543, S1_112446606, S1_112446627, S1_112475483, S1_112475484, S1_112475487, S1_112475497, S1_112475498, S1_112475547, S1_112475636, S1_112475649, S1_112475658, S1_11247…
1_167238358, S1_167238369, S1_167238375, S1_167238382, S1_167238401, S1_167416806, S1_167416824, S1_167416830, S1_167416988, S1_167417018, S1_167417073, S1_167528537, S1_167560769, S1_167560826, S1_167560848, S1_167589128, S1_168083077, S1_168083101, S1_168083107, S1_168124737, S1_168124765, S1_168124815, S1_168145086, S1_168173343, S1_168173372, S1_168173375, S1_168252701, S1_168252743, S1_16825…
3447605, S2_23447629, S2_23447663, S2_23452555, S2_23452556, S2_23452590, S2_23452602, S2_23452604, S2_23452606, S2_23452621, S2_23452759, S2_23525325, S2_23525370, S2_23525374, S2_23525428, S2_23530182, S2_23554203, S2_23562842, S2_23665166, S2_23665214, S2_23665219, S2_23758676, S2_23758692, S2_23758702, S2_23817183, S2_23817226, S2_23817484, S2_23835468, S2_23835567, S2_24090843, S2_24160588, …
8141531, S2_98141533, S2_98141549, S2_98611297, S2_98611300, S2_98611314, S2_98611333, S2_98611348, S2_98660094, S2_98660125, S2_98660140, S2_98660158, S2_98660159, S2_98660191, S2_98660192, S2_98660208, S2_98738254, S2_98738255, S2_98738256, S2_98738259, S2_98738270, S2_98738273, S2_98738317, S2_98738330, S2_98738336, S2_98738562, S2_98869094, S2_98869120, S2_98869142, S2_98869157, S2_98881399, …
38, S2_157120148, S2_157120194, S2_157263289, S2_157263298, S2_157263304, S2_157263330, S2_157263707, S2_157263729, S2_157312626, S2_157646630, S2_157646633, S2_157646634, S2_157646698, S2_157646712, S2_157646861, S2_157646915, S2_157646927, S2_157646930, S2_157646951, S2_157858601, S2_157858748, S2_157913938, S2_157913954, S2_157913955, S2_157913958, S2_157936297, S2_157936336, S2_157936337, S2_…
71106, S3_12571112, S3_12571193, S3_12717285, S3_12717312, S3_12787863, S3_13052206, S3_13052266, S3_13347526, S3_13442449, S3_13442634, S3_13442641, S3_13463384, S3_13463459, S3_13463467, S3_13483481, S3_13510435, S3_13510443, S3_13510496, S3_13510508, S3_13510522, S3_13681571, S3_13681632, S3_13763337, S3_13763387, S3_13763411, S3_13835052, S3_13835132, S3_13835150, S3_13835151, S3_13835152, S3…
29937, S3_94929949, S3_94938960, S3_94938961, S3_94938964, S3_94938988, S3_94939003, S3_94939009, S3_94939016, S3_94939019, S3_94939031, S3_94939041, S3_94939048, S3_95034387, S3_95045958, S3_95114686, S3_95114710, S3_95114727, S3_95114751, S3_95114759, S3_95114856, S3_95114860, S3_95114876, S3_95114885, S3_95114887, S3_95114893, S3_95114903, S3_95114913, S3_95114927, S3_95158019, S3_95158220, S3…
01919, S3_163401929, S3_163401931, S3_163401935, S3_163401941, S3_163401942, S3_163401961, S3_163436204, S3_163483760, S3_163483799, S3_163518861, S3_163518885, S3_163579813, S3_163579824, S3_163579833, S3_163580595, S3_163959575, S3_163959606, S3_163959620, S3_163959762, S3_164040731, S3_164040771, S3_164044118, S3_164044140, S3_164044154, S3_164044165, S3_164044168, S3_164044190, S3_164044196, …
_39621091, S4_39621095, S4_39621107, S4_39621108, S4_39621114, S4_39621129, S4_39621131, S4_39621134, S4_39627690, S4_39627711, S4_39627725, S4_39627733, S4_39627734, S4_39627739, S4_39627740, S4_39627746, S4_39709358, S4_39709461, S4_39709588, S4_39742112, S4_39768718, S4_39768750, S4_39769279, S4_39769431, S4_39769495, S4_39769538, S4_39769550, S4_40080902, S4_40080946, S4_40080968, S4_40080989…
, S4_101518137, S4_101588948, S4_101588953, S4_101589003, S4_101589009, S4_101589018, S4_101589037, S4_101589038, S4_101589077, S4_101589089, S4_101589148, S4_101589160, S4_101589197, S4_101589218, S4_101589246, S4_101589257, S4_101619962, S4_101699746, S4_101699777, S4_101699780, S4_101791122, S4_101791169, S4_101791194, S4_101791207, S4_101791216, S4_101791235, S4_101791241, S4_101791243, S4_10…
, S4_162979607, S4_162979647, S4_162979672, S4_163077795, S4_163077807, S4_163077814, S4_163077829, S4_163077842, S4_163077853, S4_163115663, S4_163115668, S4_163115674, S4_163115682, S4_163115683, S4_163115686, S4_163254386, S4_163254420, S4_163254432, S4_163254435, S4_163254456, S4_163254457, S4_163263614, S4_163263615, S4_163263625, S4_163263640, S4_163319955, S4_163319985, S4_163319989, S4_16…
163, S5_42530164, S5_42530169, S5_42530174, S5_42530195, S5_42530204, S5_42530323, S5_42530337, S5_42530359, S5_42530365, S5_42530369, S5_42530374, S5_42530391, S5_42530401, S5_42530408, S5_42530417, S5_42530425, S5_42530428, S5_42610554, S5_42610558, S5_42610564, S5_42610571, S5_42610572, S5_42610575, S5_42716175, S5_42716192, S5_42716282, S5_42716294, S5_42716298, S5_42716320, S5_42716381, S5_4…
, S5_126758971, S5_126758989, S5_126759020, S5_126759026, S5_126759029, S5_126759052, S5_126905875, S5_126905879, S5_127186892, S5_127186897, S5_127186899, S5_127186918, S5_127304019, S5_127304028, S5_127304065, S5_127304069, S5_127304078, S5_127304093, S5_127304097, S5_127304100, S5_127304123, S5_127308447, S5_127308573, S5_127308670, S5_127308756, S5_127308757, S5_127308919, S5_127308930, S5_12…
, S5_194340384, S5_194340394, S5_194340400, S5_194340404, S5_194340412, S5_194384113, S5_194384167, S5_194384174, S5_194390073, S5_194390103, S5_194390109, S5_194390129, S5_194401124, S5_194401125, S5_194401173, S5_194401195, S5_194401200, S5_194401210, S5_194401219, S5_194401227, S5_194401232, S5_194404096, S5_194404329, S5_194404408, S5_194404425, S5_194548523, S5_194548525, S5_194548588, S5_19…
88, S6_78944651, S6_78944757, S6_78944761, S6_78944770, S6_78944771, S6_78944774, S6_78944782, S6_78944798, S6_78944804, S6_78944814, S6_78944831, S6_79097482, S6_79097534, S6_79097569, S6_79228778, S6_79228792, S6_79303901, S6_79629636, S6_79629640, S6_79629848, S6_79629850, S6_79760135, S6_79760192, S6_79760211, S6_79760237, S6_79760249, S6_79804764, S6_79813703, S6_79813713, S6_79943370, S6_79…
7, S6_133454530, S6_133598337, S6_133598348, S6_133598350, S6_133651871, S6_133651883, S6_133651930, S6_133651937, S6_133651938, S6_133651952, S6_133716056, S6_133716293, S6_133812256, S6_133812257, S6_133812324, S6_133812333, S6_133812398, S6_134200409, S6_134200415, S6_134200455, S6_134200456, S6_134200495, S6_134247986, S6_134248016, S6_134248165, S6_134248180, S6_134248238, S6_134248324, S6_1…
25095840, S7_25095850, S7_25095872, S7_25095909, S7_25096136, S7_25096182, S7_25122533, S7_25364181, S7_25364204, S7_25364257, S7_25432897, S7_25432906, S7_25506598, S7_25559193, S7_25559210, S7_25560409, S7_25560445, S7_25560463, S7_25565332, S7_25565388, S7_25565982, S7_25566021, S7_25577554, S7_25577565, S7_25577743, S7_25701413, S7_25701477, S7_25701502, S7_25701514, S7_25701521, S7_25701523,…
96239155, S7_96239172, S7_96239181, S7_96239230, S7_96239231, S7_96239268, S7_96316980, S7_96317125, S7_96788557, S7_96925543, S7_96925558, S7_96925589, S7_96925595, S7_96925644, S7_96960930, S7_96960931, S7_96960936, S7_96960938, S7_96960940, S7_96960951, S7_96960955, S7_96960971, S7_96960974, S7_96960987, S7_96960993, S7_96961004, S7_96961013, S7_96961017, S7_96961018, S7_96961022, S7_96961023,…
57372462, S7_157796942, S7_157796943, S7_157796952, S7_157796960, S7_157796992, S7_157952249, S7_157975665, S7_157977255, S7_158032167, S7_158032171, S7_158032186, S7_158032202, S7_158032212, S7_158032236, S7_158032241, S7_158032252, S7_158032257, S7_158032271, S7_158032274, S7_158243478, S7_158243483, S7_158243487, S7_158243495, S7_158243511, S7_158243515, S7_158243536, S7_158243539, S7_15842170…
, S8_47787540, S8_47787549, S8_47809170, S8_47813354, S8_47813382, S8_47813397, S8_47857706, S8_47857755, S8_47857800, S8_47858008, S8_47858064, S8_47858066, S8_47858165, S8_47858182, S8_47862174, S8_47862183, S8_47862216, S8_47862230, S8_47862257, S8_47862259, S8_48121202, S8_48121236, S8_48121308, S8_48121313, S8_48121315, S8_48121336, S8_48215543, S8_48215547, S8_48215548, S8_48215557, S8_4821…
, S8_97831965, S8_97831972, S8_97831986, S8_97831989, S8_97831992, S8_97831998, S8_97928466, S8_97928471, S8_97928474, S8_97928478, S8_97928494, S8_97928517, S8_97928544, S8_97928548, S8_97928565, S8_97928572, S8_97928717, S8_97928746, S8_97928818, S8_98000551, S8_98000556, S8_98000561, S8_98000563, S8_98000567, S8_98000581, S8_98000586, S8_98190654, S8_98190831, S8_98190840, S8_98190845, S8_9819…
156180480, S8_156180488, S8_156180493, S8_156180500, S8_156180519, S8_156288171, S8_156388596, S8_156388605, S8_156497691, S8_156497698, S8_156497717, S8_156497735, S8_156497748, S8_156497755, S8_156497768, S8_156497769, S8_156507148, S8_156507169, S8_156507193, S8_156507194, S8_156507211, S8_156515618, S8_156515669, S8_156515672, S8_156515674, S8_156515701, S8_156591445, S8_156591499, S8_1567201…
5449, S9_65695519, S9_65695540, S9_65695542, S9_65695550, S9_65695558, S9_65695576, S9_65695593, S9_65695610, S9_65695645, S9_66277555, S9_66277561, S9_66277571, S9_66277573, S9_66277585, S9_66277588, S9_66277589, S9_66277596, S9_66410477, S9_66410580, S9_66410724, S9_66410771, S9_66410806, S9_66410811, S9_66432666, S9_66432681, S9_66432738, S9_66432748, S9_66432765, S9_66432769, S9_66432772, S9_…
9_137156890, S9_137156998, S9_137157005, S9_137157020, S9_137157024, S9_137164188, S9_137200799, S9_137200800, S9_137200814, S9_137200816, S9_137200828, S9_137200846, S9_137200848, S9_137200860, S9_137200874, S9_137200890, S9_137200891, S9_137200903, S9_137200934, S9_137200951, S9_137200963, S9_137200964, S9_137200966, S9_137200969, S9_137200982, S9_137200988, S9_137200994, S9_137201013, S9_13720…
4, S10_36341029, S10_36341031, S10_36341040, S10_36341047, S10_36341057, S10_36341073, S10_36341082, S10_36341097, S10_36341126, S10_36341131, S10_36576263, S10_36576284, S10_36576313, S10_36576628, S10_36593589, S10_36593606, S10_36593612, S10_36593673, S10_36593685, S10_36593879, S10_36593882, S10_36593902, S10_36593905, S10_36597749, S10_36597769, S10_36597810, S10_36597836, S10_36597851, S10_…
01676735, S10_101676755, S10_101676807, S10_101701424, S10_101701433, S10_101701434, S10_101701437, S10_101701439, S10_101701440, S10_101701467, S10_101701472, S10_101701473, S10_101701474, S10_101701477, S10_101701487, S10_101701495, S10_101701512, S10_101701529, S10_101857713, S10_101911978, S10_101912000, S10_101971095, S10_101971106, S10_101971129, S10_101971130, S10_101971146, S10_101971430,…
S11_5175272, S11_5398751, S11_5398915, S11_5398985, S11_5401115, S11_5401152, S11_5401160, S11_5401162, S11_5401174, S11_5432098, S11_5432100, S11_5527250, S11_5693923, S11_5694175, S11_5694252, S11_5904051, S11_5920813, S11_5920835, S11_5920843, S11_5921030, S11_5921075, S11_5921081, S11_5921130, S11_5921136, S11_5921140, S11_5921141, S11_5921142, S11_6014074, S11_6023414, S11_6023415, S11_60234…
877, S11_65847906, S11_65848121, S11_65990458, S11_65990475, S11_65990479, S11_66004352, S11_66004421, S11_66004433, S11_66180656, S11_66180679, S11_66180684, S11_66180686, S11_66180717, S11_66180736, S11_66297944, S11_66297977, S11_66352975, S11_66353011, S11_66353018, S11_66353200, S11_66353213, S11_66424704, S11_66424900, S11_66424962, S11_66425005, S11_66443627, S11_66443646, S11_66443708, S1…
1312, S12_3201324, S12_3201330, S12_3234463, S12_3234467, S12_3234483, S12_3234551, S12_3234565, S12_3234575, S12_3234582, S12_3244484, S12_3295548, S12_3295571, S12_3295573, S12_3295574, S12_3295587, S12_3295621, S12_3401635, S12_3445734, S12_3445759, S12_3544256, S12_3544563, S12_3544564, S12_3544573, S12_3544583, S12_3589770, S12_3589779, S12_3589985, S12_3954653, S12_3954664, S12_3954690, S12…
_63220339, S12_63220343, S12_63223636, S12_63223684, S12_63223709, S12_63223720, S12_63223888, S12_63223902, S12_63223903, S12_63223915, S12_63223983, S12_63224011, S12_63224064, S12_63224082, S12_63224085, S12_63492133, S12_63492156, S12_63492174, S12_63658533, S12_63658577, S12_63658583, S12_63658588, S12_63658597, S12_63660879, S12_63660904, S12_63660935, S12_63668085, S12_63668087, S12_636680…
29726364, S12_129786562, S12_129786568, S12_129786580, S12_129786589, S12_129786610, S12_130405436, S12_130405491, S12_130410885, S12_130410888, S12_130410910, S12_130410928, S12_130410941, S12_130410954, S12_130410977, S12_130411004, S12_130417451, S12_130417478, S12_130417498, S12_130417513, S12_130417529, S12_130417533, S12_130417574, S12_130417586, S12_130417597, S12_130417614, S12_130587758,…
1, S13_28770446, S13_28941370, S13_28941383, S13_28941391, S13_28941785, S13_29179318, S13_29845466, S13_29845485, S13_29845494, S13_29845499, S13_29845513, S13_30497159, S13_30497165, S13_30497233, S13_30523715, S13_30523725, S13_30523757, S13_30561007, S13_30561026, S13_30561039, S13_30561050, S13_30561057, S13_30561064, S13_30561078, S13_30596085, S13_30596101, S13_30596109, S13_30596145, S13_…
669034, S13_101669050, S13_101669059, S13_101669062, S13_101669105, S13_101879550, S13_101879551, S13_101879562, S13_101879579, S13_101879591, S13_101879604, S13_101879607, S13_101879609, S13_101879613, S13_101947754, S13_102017114, S13_102017162, S13_102017163, S13_102017166, S13_102017167, S13_102017173, S13_102095641, S13_102095658, S13_102095659, S13_102095661, S13_102095669, S13_102414513, S…
30124041, S14_30124048, S14_30124055, S14_30124072, S14_30124074, S14_30124079, S14_30124085, S14_30124095, S14_30124098, S14_30124106, S14_30124117, S14_30124118, S14_30124119, S14_30124121, S14_30588955, S14_30588986, S14_30589015, S14_30614903, S14_30614938, S14_30614959, S14_30615085, S14_30721888, S14_30722812, S14_30723048, S14_30723072, S14_30832773, S14_30832799, S14_30832810, S14_3083283…
94121715, S14_94121718, S14_94121747, S14_94121775, S14_94121809, S14_94121821, S14_94121824, S14_94161757, S14_94161769, S14_94161802, S14_94161815, S14_94161816, S14_94161826, S14_94161842, S14_94449567, S14_94451459, S14_94451467, S14_94451513, S14_94451523, S14_94617669, S14_94617670, S14_94617678, S14_94617684, S14_95118245, S14_95118255, S14_95118263, S14_95118265, S14_95118266, S14_9511827…
19969525, S15_19969574, S15_20027251, S15_20027344, S15_20170822, S15_20366961, S15_20366976, S15_20386163, S15_20386197, S15_20904836, S15_20904842, S15_20904985, S15_20905012, S15_20919859, S15_20919950, S15_20920108, S15_20968032, S15_20968168, S15_20977427, S15_20977623, S15_20982778, S15_20982910, S15_21239704, S15_21239744, S15_21319891, S15_21319899, S15_21319910, S15_21319965, S15_2131996…
80439730, S15_80439744, S15_80439788, S15_80677343, S15_80677361, S15_80677383, S15_80677384, S15_80677405, S15_80677423, S15_80677446, S15_80755358, S15_80755360, S15_80757177, S15_80757232, S15_80757252, S15_80757274, S15_80757275, S15_80757283, S15_80840408, S15_80840431, S15_80840442, S15_80840472, S15_80864960, S15_80864976, S15_80865043, S15_80893883, S15_80893909, S15_80893945, S15_8091288…
CONTIG110_81358, SCONTIG110_81416, SCONTIG110_215338, SCONTIG110_529607, SCONTIG110_529641, SCONTIG110_529654, SCONTIG110_529675, SCONTIG110_622790, SCONTIG110_622835, SCONTIG110_622900, SCONTIG1100_26347, SCONTIG1100_64451, SCONTIG1100_69522, SCONTIG1100_149038, SCONTIG1100_149039, SCONTIG1100_149048, SCONTIG1100_149051, SCONTIG1100_149053, SCONTIG1100_149062, SCONTIG1100_149076, SCONTIG1100_149…
_12539, SCONTIG1306_36356, SCONTIG1306_36994, SCONTIG1306_37675, SCONTIG1306_37680, SCONTIG1306_42002, SCONTIG1306_42025, SCONTIG1306_42047, SCONTIG1306_42067, SCONTIG1306_42087, SCONTIG1306_42095, SCONTIG1306_74903, SCONTIG1306_74911, SCONTIG1306_74919, SCONTIG1306_429005, SCONTIG1306_429121, SCONTIG1310_733719, SCONTIG1310_733727, SCONTIG1310_733765, SCONTIG1311_116757, SCONTIG1311_116818, SCON…
682, SCONTIG319_122697, SCONTIG319_122902, SCONTIG319_122986, SCONTIG319_122992, SCONTIG319_182876, SCONTIG319_182884, SCONTIG319_182911, SCONTIG319_182921, SCONTIG319_183118, SCONTIG319_183119, SCONTIG319_183151, SCONTIG319_183158, SCONTIG32_158643, SCONTIG32_158721, SCONTIG32_158722, SCONTIG32_158733, SCONTIG32_158734, SCONTIG32_158926, SCONTIG32_158936, SCONTIG32_158976, SCONTIG32_158987, SCON…
0, SCONTIG602_421335, SCONTIG602_421357, SCONTIG602_421360, SCONTIG602_421363, SCONTIG602_421364, SCONTIG602_421372, SCONTIG602_421390, SCONTIG602_421408, SCONTIG602_430359, SCONTIG602_430368, SCONTIG604_163759, SCONTIG604_163806, SCONTIG604_163815, SCONTIG605_20728, SCONTIG605_20737, SCONTIG605_20752, SCONTIG605_20763, SCONTIG605_100503, SCONTIG605_100603, SCONTIG605_327814, SCONTIG605_327831, S…
CONTIG872_231099, SCONTIG874_107954, SCONTIG874_107955, SCONTIG874_107973, SCONTIG874_107980, SCONTIG874_107998, SCONTIG874_108010, SCONTIG874_160346, SCONTIG874_160357, SCONTIG874_160405, SCONTIG874_160558, SCONTIG874_160567, SCONTIG874_160586, SCONTIG874_160655, SCONTIG874_163220, SCONTIG874_163228, SCONTIG874_163230, SCONTIG874_277562, SCONTIG874_277654, SCONTIG874_277748, SCONTIG874_386424, S…
CGGGCGCCGGCCTTAACGGCCCCTTTGCTCTCACACTNNNNNAATGCTNNNNNGGACGCGGGGCGGTGGT
AACATNNNNNNNGCGANACCGNNNNNNNNTNGCGCTTGNTCANNNNCAGAAANNNNTGGGCGTAGTNTCC
CGCCTTGGNNNNAGTNNNNAGGATNNNNCGNNNNNGAGCGNGGCAGCGNAACACCGCAACCNCATACGTC
GTAGGNTGCGGTCACTTTTCTCGAGTCGGGGATNCCTCCTNTATTGTCACGTCGCGGGGNNCAACCGTCG
CGCCTTCNNGACCCGCGGCCGGCAGTGCATGGNNNNCCCGCTCGCTTCGCGCTGTAACCGNNNNNAAGTT
CACCAGGTCAGCGCTGACCNTCNNTGTTTGCCTGGNNTGTGGATCCCTTCGTCCCAGAGNNNNNNNCNNC
AAGCGTTCGANNNNNNNACAGNNNNNNNNNNGGGTCNNNNNACTATNNTTGCNNNCCGGNNGGCCTGGAC
CNNGTANACGGGNGCTTTGTCNNNTCAGTGATTGCCGTTANATTGTGCAGACNATTGAAGGCCGNNNNCG
CATTTAGNNCGGAAGNNNNGTATGNNNGCCTGCCCGGGNNNNNNTGNNGGCCNNNNNNNNNNNNCAGCTA
GGTCTCGGAGNNNNTACGAACCTTTCATCANGCCTTGACTNNNNAGTTTGGGNNNNGTCGCCGGGGAGAT
GATGTCTCNNNNNNNNNNNCGGCGGGGGNTGGGGNNNNNNTTTTGGGGTCACTCTNNNGTTNNNNAGCGC
NCCCTCNAGATTTAACCGGTGCNNAGGACTGCGNNNNNNGTTGCAGCACCGTAACCCGCCCNNNNNNNNN
NNNNNNNNNNNNTTGAAAGATATCANTCCNTATTTGNNNTCTCGGTAGGNNNNNGCCGGNNNNNNNCGCN
NAAAAANTGGCGAGGAACGCTTATATCTTAGTAGGANCGCAGCAGGNNTCAAGGNNNNNGCTCTTGTTGT
CATNNGNNGGCCGAACGTCCCCCCCCGCCTCCCNCCNNAGNCCGGCGNNNNNNNNNNNNNNNNNNNNAGT
CCANCGGCAACCCTCGGCNNNCCNNNNNGCGCGACGATTTAGCGGGTGATGCCAAGCGNNNNNNNNNTGT
TCTTAGCGGTNNNNNNNNNNNNNNNNNNNNGGCGCGGCGCCCGGCCGACGACAGCGCTTCAGCTTCATGT
GAGNNNNNNNNGTGTTAATCGATCACGCCTGCNNNNNNNTAGGTTGGGCAAATCAGGAGCNGNNNNNNNN
NNNNNNNNNNNNNNNNNNNNNNNNTANNNNNNTTGCGCANNAGTCGCGAGCCCGGTTCAATAAAATCTTT
ATTGCGTCTCACTGNNNNNCNCATGACCNNNNNACCCATCCGTNNNGAACTCNNNNNNNCGAAGTCANNN
NNGACTACCTCTCTANCGGACCGCCTGGNNNNNNNNNNNNNNNNNNTTCNNNNNCCCAGGGACCACCGAG
AGCNNNNNNAGAGTGACATTGACGCTCCACATGANAGCCACNNTGCCCCGACNCTCGACCCGCCGGGCCG
TCNNNNTCGTGCGCTCCCGTCCGGGCGGACGNGTNCCGGTCGGGAGCACCCGCCGCNTGACGTTCGGGNN
NNNNNNNNNNNNNCAGCTCGGTGTCACGAGCGTAACCTGCACGTGCAGGCTANCCAGTTNNNNNNCCCAC
GNGNNNNCGAANNNNTCNCCGAGGCTTTGGCTGGAGGGGCCCTTTNNNNNNNNNNNNNNNNGTAATATTA
CNTNNNNCCCGCGGGACCNNNNNNNNNNNNGTCANGTGAGCTTGNNNNNNNNNGCCGGTTNNACCGGCGG
TGTNNNCCATTCGGANCGCCAACCTGGTNNNNNTTGACGACGCCAACNNNNNNNGNNCTCTGCCNNNCTA
GATGAAGATGACGCCNNNAGCCGCTTTAATTCNNNNNNNNNTGACCGGTCCCGNNCGTCGCGACTCCNNN
TCATTTGAGTAGCGNNNNNNNNNNNNNNNNNNTTNNTGCACACGTCGCTTTGTCTNNNNNNNNNNNNNNN
NNNNNNAAGTGNNCCGTAGGGCCAGAAAATGANNNNNNNNNNNNNNNNGNNNNNNNNNNNNATCCCTTCC
NNNNNNNNGGGGGGTTACCNNNNNNNNNGGCCATCTNCGTCNNGNNNNNNNNNNNNANNNNNNNNNNNNN
NTGGGGCACGCCGCNNNNNGCGGGGGCTGGACGGGGGTANNNNNNGCGTGGGCGAAACTCCGNGATTATN
NNNNNNNNNNNNNNNCGACCNNACGCCCAGTAACTGGANNAAGNNNNNNNTGCCCNCTCTANCTANNTAG
GCGCGAGCGGGNNTTGTGCGNNNNNNNNTTATCCTTCGNCGAANAAGCGCGCCCAACTCATTTGNNNNNN
NNNNNNGTAGCTTACATTCACGTGCCCNNNNNNNCGNNGCGCGAGACGGGCCGCGGGGCCCCACGCNATA
CCACGGTCNNNNNNNNNNNNNNNNNNNNNNNNNNGACTCCTACGTTTCTACGGTCGACNGCCGCCGCGTC
GGTGTGGCGNCNNNNNCGCTCTCGTCTAGCTGCACGACCAAAGGACTCCGCCGGAAGAGAGGTCCGNNNC
GGCGCCCCGGCTTACNNNNNNNNNCNGCGCCGTCCCTCCNCGGGCTCCGGNNNTCGGGAGCCCGGAGCCA
GGNGGCTGCCGGGCTCCCAGCGCCAGTATGANNNNNNNNNNNGGGGGTTAGAATNNAAACAGGATGAANN
NNNNNNNNGTGCGAATGAGGGCGTGGGTGTCGGGTATCAGCCCCTCGCACATCTCGCNNNNNNNNNNNNG
CCGCCCAGCGGCNNNNNNAGGNNNNNNNGTTCTTCNNNNNNNNNTNNNNGGGTCATAATCANNNCTCNGG
AAATANTGCAGACGNNGCGAAGGCAGNAACATGGCAGCAGATGNAGGGCTACCCTTCTGCGNGGAACCAC
NAACTCTGCCCGCCAACTAAGCTAATGCAATTNNNNNNNNNNNNCACTTATCGGATGCNNNNGCGGTTTC
AGAACCACNNCTNCTCNGATCGAGTTCAATCTNNNGGGCCCCATCNNNNNNNNNNNAGCGNGCGGAGNGT
ATCCCACGGANNTCATGTGAAAGTCCTGGAAGTATNNNNNAAATGAATGCATCTCTGAAGACGTCGGGGN
NNNNCGGCTNNNNNNNNNNNNGGCCCNGTAATGCACAAGCTTGGCGCCTGGCCAGGCTNNGCCNNCGGGT
AATACCGGTGTCCGTTAACTCCGCGNACTNNNNNNNNNNNNNNNNNGGTACTCGGCCCTTNNNNNNNNNN
NGTGTACNGAATGAACACGAGGNACCCGGTTGTGNNACCATACCCCCCGCGCCTGTGTGGTTAGGGGTAG
CCGTGCGGANNTTGGGTGGCNNCTCCGCCGGCCCGGAATTGCTCAGAACCGTGGCCTGAAGAGTGGCAGC
GGGCGCGGGGTGACCCGTACGGCTATTCCNCNNNGCACTATGTCCTGACCGGGGAGANGCCTTGAGGGTC
GTAGAAAAGTAAAGTCGATCNNNGCTAGNANGATGTCGCTTNCCACGACACAGCATCTGACGGCNNNNNN
NNNNNNNTGGTGGNNNNNNNNNNNNNNNNNNNNNNNNNNNNNNNNGNNNNNNNNNNNNNNTGNNNNNNNN
NNNNNNNCCTNAACGNNNNNNNNNNNNNNTTGNCCGNNNNNNNNNNNNGNTACCNNCTCGNNNTGGNNNN
NNNNNNNNCCGCGGGACTCAAGAGCGCACTGTCGATGGCCGCGCANNANAGCTGNNNNNNNNCNNNNGCC
GGAGAGACCGGCGGGCCNNNNNNNNNGTGAGGGAAACATNNNNNNNNNACCNNCACCGGCGTANNATGTA
NAGCGTTGAGNNNCCNGNNNNAGGNNNNNNTTACGCCCGACATNNNNNNNNNNNNNTCGCGTAAGCGNNN
NGTCNNNNNNNNNNGTCGAGCCTCGCGCGCCGNNTATCACACGTCCCCNCTGTTGCNAGCCTCTCAACTC
GGANNNNNAGCGCTACCGTAATTGGCACTTCCGCCAGCCGACGCGCGGGGTGGTGCGTNNNNNNNNGGCC
TTCGCGTCCCAGCTGNGNNNNNNNGCGCCGCAGGCGGGNNNNGCATCNNNNGAGTTCGCCCCTTTCTTCA
ACCAACATNNNNNCACGACCTCCCTGGCCTGACAGTCGTCNNNNNNNGGGTNNNNNNNNNNNNNNNNNTA
CNNNNNNNNNNNNNNNGGCAGNNNNNNNNNNNNNCACNNNNNGTGNNNNNNNNCTCGACTCGATTGCACC
TACNCCACGTCCCGTCGTTTNNNNTNNNNGGNNTCCGCCGNNNNNNNNNACNNNNNNACCNCCCGGTNNN
NNNNCNCGCAANATTTAAACAGACGAGAGGAAGGCNNNNNNNNNNNNTGNNCCGCGACCACGGCGNTANN
NACTCGNNNNNNNCGGCGCGTGGGANNNNNACTNGCGTAGGGAGCCANNNAAGGTAGGTGGATGCTCCAG
GTGACCCGCGTTGGGCCGACCCACNNCGGNNNNGAATCCTTNNGCCGGACTGAGGAGCAGAACTGCACCG
CGGAGGCGCCGAGGGGATCGCCCTCGAGGGGCCCCGNNNNTTTTATGGAGGGGGGAAGCCCCNNNNTCCG
CCGGTATGACGGCGCGAGCCGTCACGNNNNNCAATGCCACCNNNNNNNNNNNNNNNNCNTTCGACAGTAT
GNCCNCCCACCACAGCTNGCGNNNTCCCATCGTGCAGGTGCGGGCTNNNNNNNNNNNNNNNNNGGNNNNN
NNNNNNNTTGCGCGGCACGGCGACATNNNNCACNNGCGGNNNNNCCGGCGGCGCCNNNNGGGGGNCCAAT
NAGGCTTGANNNNGCCNNNNNNNNGTTTCNNNNNNNNNNNNNNNNNNNNNNNNNNNNCGTTNNNNCCGAN
NNNNNNNAGGGGGNNNNNNNNCTNNNNNNNNNNNNGTCAAGTNNNNNNNNNNCGNCTNNNGCAAGCNNNN
ATTGCGCGCNNNNGCCGATGCAGNGGCGNNCGGNNNNNNNNGCTACCCCCGANNGTCGGCTGNNNNNNCG
TCGCCGCCTCGCGACANATTCCCAACGGGAGGANCATAACACGANTGCCTCCCCCTAANNNNCTGATATT
TANNNNGCTNGNNNNNNNAGNNCCGCATTNNGGCCGCGTAGAATAAGCGCGTCGCGNNNNACGACAGCNN
NNNNCACCACCTAACGGNNNCCGAANNAGCNNNNNNNNNATGGGGAACGANNATNCTGGNNAGNNNNNNN
NNNNNNCNAANNNNNNNNGGTGCATAAGNNNNNCGNNAGGCCTGGNNNNNNNNNNNNNACTTGATAATTC
CACTCNNNNNCAAAGGCTACACGAACCGGGTNNNCGGTTGTCAANNGCNNNTCGTGAGTCTAGCGATGGA
TGGGGGGCCACAATGCGTGGAGGCTCTNTCGCNNNNNAACTNGACCCTTCGATTTGTGGTTTTNNNNNAC
CGNNNNNNNNNCGCTNNNNNNAGCCGGGTTACGCGTTGGGGGAAGCCTGTNNNNNNNAGTGGCTGGAGNN
NNNNNTGACGAGCATCNNNNNNNNGATGACTTCNNGCNCGNNNNCGCGCCCGCCCNNNNNNNNACAANNN
NCCNNATACCNGTCGTTGGCCACGCGTNNCTNCCTTACTATGNNNNNCGNNNAGAGCNNNNNNNNNCCTC
GGGGNNNTCTACCTCGGGCGNNNNNNTNTTGCCGGNNNNNGGTTCTCCGCTCCACCTCGTTAGACGCGGC
AAGGGTCCCCAACGAAGCGGCCCCCCTCGGATGANNNNNNNGCTGGANNGCACNNNGCGGNNNNGGTGGT
CCGGACTAAAGTGCGGCCCAGCACTTGTCCTCGAGTNNNNAGAACGCGTGGTNACNNNNNNNNCTGTNTT
TACTGCTAGCATNNNNNNNNNTACCAAGTCCTANNNNNNNNNNNNNNNNNGTGGGATCGCCGTACAAAAG
CATGGTGCACCGACTCCGCCCGNNNNCCGNNTCTATTAATCTGNNGCTTCCTACNTCTTGATGCGCATGN
NNNNGGCGTGGTGTCNGCAGATCGACCNNNNNNNCAATNGACCACCANCGCTTCACTGGAAGCTCCTCGT
GAGTGCTCTCCGAAGGCGCATNNNNNGAGCTNNTCCNACGGGTGGGGNNNNNCCCGAGCACNNNNGCGCG
AANNNNNNNNNNCAGAGCAAAGGCAGCNNNNNNNTNNNNNNNCATCNNTCCAACTGAAATGNANGTGTCT
GAGAANNTCATTAGGCCCCCCAGAGGGTATCCGACCACNNNNNNNNNNNNNNAGCCCCCATAAATGGNNN
NNNNNNNNNCGGTCTCCTCNGTTACTACGTGCCACGCATGCCCCCAGCTANTAAGTGGCTCCTGTCGNNN
NACCCCACAGANNNNNNNTCGNNNTCTCNNNNCGGAANNNNNNNCTGCACTGCGAATAAGTAANNNNNNG
CTTGGANNNTGATCCNCNTCCNGGGGGNNNAGGACGGACTCGGATGGTTATGGCGACNTAGGCCGTGTGG
CACTGGTGGAAANNGCGACCNGAGCNNNNNNNNAGCTAACCGCAGGAGCGCGCCAGCGCCGGGGGAGCGC
CCCCTACAGGCNNNGCCCCANNNNNNNNNTCTCNNNNNGCTCTTGCNNNNNNNNNNNNNNANNNNNNNNN
NNNAGGCGGGGCTAGACTCGACCGTTGGNNNNNNTGGGGGGGGACCGGACNTCGCNNNNNCNGGCANGNC
GGCATGCCCCGTTAATTGAGNCAATNNNNTTCGCAGGCCCCCGGTNNNNNNNNNTTAGCANNNNNNNNNN
GNACCGGTTGCGGCCGCCTTTCNGNNNNNNTCTCCCACGCGCGCACNNAGGTCGGGAGGGCCGCCGCCTG
CGGTGCTCCGGGATGCGTGTGCTCNCTTTGCCTCTTTGTGTNNNCTNCCNNNNNNNNNNNCTCTGCGAGC
TGTTAATTCCCGCGCCNNNNNCNCCGTGTATANTGCGCNNCCGTAATCAGNTCNNGTCCCGGCCCGCCCC
GNCGTACCGGANNNNNNNNCGACCACACANTGGGCGGCGCGCGNNNACTGNTAGCAGTGTCTCACGCTCG
CTGCTACTTNNNNNNCCTACGCCGNGATCAAANNNGCGTCNNNNNGCGGCCNNNNCTGACGAACAAGCGG
TCGCAGAACGAGCCTCCCAACGGNNGTGGACCNNNNNNAGGCGCAACCGGNCGGGTCTCTTNNNCATNNN
NNTCTCGGTTTNNGGGGCGGGGGAGCGATCACGTATACCGNACGCCTGGCTGCCCCNNNNNNGANGTATA
NNNNNNNNNNNNAGGCGCACAGCCGGCNNNNNCGAGGCAGTGCGCCAGCAACCCCGACGCACGTGAAAGA
GGACGNGTAAAGGTCGTGCACCCTNACGNNNNTCGGNATTAANNNNTTCTGACNNNNNNGAGCGACGCGC
NNNNNNNNNNTCGCCGCCANACGACTAAGGGCGGACGNNNNNNNNNCGCTTCTTCGGTTTTCACACNNNN
NNNNNNNNNNNNNNNCNNGACTGNCCCCTNNNNNNNNTAGGGCGAGATNNNNACGGGTGTTNNNNNNNNN
NNNNNAATCNNNNNNNCGNNNNNNCCGTCAGGGTCCCGCNAGGATCACGGAACNATNNGCCCCCGACCTG
GGCCGGCGGNCTNNNNNNNTGGAGCNNNNNNNTNNNACCTTATCATNNGTGAAGAGCGGGCCTTTAGTAT
NNNTGGTTGTGCGNNNNNNNNNTGTCNTAGGCCCCTCGGGGTNCAGAGGCNNTAGCGTGCACTCCCNNNN
NNCACGTGCTNNGGGGGNNNNNNNNNNNNCCCAGCAATGTGGNGGCTCGTATGNAGGCGGACTAAGGCAC
GATGTGCCCTCCCCTTCGTGGGNTCCGATGCAAGGTAGATGGNACTTGCGGAGTCATGACGNNNNNCNNN
NNTGGCCGCCATACCGGAGATCAGAGTAGACAGCGATACAGNGGNNCTGACCGGTGAGCCTGCATCACGT
GCTTGTTCNTCTACTTGTTGGAAGCGNNNNNNNNNGGGTGGCCTNNAGATCTACGCNTGGCGGTCGTCGG
AACACAACNTGCACACCCGTAACGNNACGGGTCTTANCCCGTCCATAANNCCGNNTGATAGAACCCCTTT
TCGGAGGCNNNGNCCGAGGGACTTTCGCCCCTGGGNNNCGTTCGANNNNGACACCAGGTCGTCGATGCTT
TCGGGCNAATNAGNNNNNNNGGGCGCGGANNNNNNACGGGAGAGGTAAGAACCGACCNNNNNNNTTGTCC
GGGCGCGGGCTGCTCTCNNNNNNNAANNNCCTGTGACACCCATGNNGCTAACGCNNNNTNNNNNNNNNNN
NNNCCGGGCAAGCGNNNNNNNNGGGCAGATANNNGCCTTTCGGGAGANGCTCTTGCGGTGTGAGCCGGCC
ACCCGCGCTTTACNNGTGGNNNGGGCTTTNNNTCCCCCTTGCGCGNNNNNCAAAGNNNAAAAACTGANGG
NNNNNNCGGGCNNCCNCCCNNNNNNGGCNNNNNNNNNNNNNNCACACCGAGTNTCCCCCATACTGAGAGA
CGCGANNNNNNGCTNAATNNNNNNNNCGCCCCTCGNNTAGTACTCGTACAATAGACTCTACTCTCCGAGC
NNNNNNTGCGTTNGANNNNNNNNNNNNGCCCNNNNAGNNNNNNNNNNGANATNNNNNNNCTGAGCTNNNC
NNNNNATTGTACGATTTCGCTAAATTATACANNGGNNCGNTNNNNANNNNNGTNCNNNNNNGCCAATATA
TTGTGGACTNNNNNAGACCGCCGGCCAATTAAAGCCGGCCNGGACCGCCAGGGGCCGCGGTCAAAGCGTA
TTNNNNGGGGGAGATGGCNNNNNNNNNNTGCGACCCATGCTNNNNNNNNNNNTNNNNATTTGCTAATACT
TNCGGGGCAGAGCCNCNNGCCCANNNNGTGNNNNNNNGNNNNNNNNNNNNNNNCTACCGGGAGTCGTATN
NNNACAGAGCANNNNNNNNNNNNNNNGCCGCNNNNNNNNNNNNNNNNNGTGCGTTTCGNTTTANNNNNNN
NNNNNAGCCCTGGNNNNNNNNNNNNNNNGCGTTTCTGAANNNCTTCAACCGGGNTTACTTGTNNNATACN
NNNGTCCAGCACNCCCAAAGCGGANNNNNNNNNNNNNNNNNNNNNCGNNNNNNNNCGCAGAAGTTTGCCT
TCNNGNGACGACATCGTGTCTCTAAACATGCGGGGATCTTGGNGNNNCATNCGAGGGCCTTGGGCNGTCA
GTTCAGNNNNNNAGCAGNCCNGTCAGAAAGTTGGGCAGNGGCGTTTCGGCAACTCGGCAGCAGGTGTNAN
NNNAAGTTGTCNNATGTNNNNNNNNNCACCCGTTTTCTGCCGANTCCTTCGCCTCTCGGCGANNNACCAA
AAAAACTTCGCACCCNNNATATACTCCGACATGCACTGGAATNNNTGCNAGCTCAATACGNCACCATGCG
NNNNNNTCACGGTCANTTTAATTCCACTATATGAAAGGTCTCGCNNAGACTCGGGTCTAGNNNNNNATNN
TGCGGNGGCNGTCCGCGNTCTGNNGGGTGCCACGCCAATCNNNTGGGCGCGNCTGATAGGCCACNNCNNC
NNNNNNNNCGNNNNNNACACTNTNNNGCACAACCCTTNTGNTTTAGGAGCCNTNNNGCTAAGNAATCAAN
CAACTAAACTGCGAACCGGCGGAGNGCGTGGGGATAAGAAGCCATCTAGACGCCTGTACAACTGCNNNNN
AGACANNNNNNNNNNNNNNNNGAGCGCTAGGATGCCCGCNCCNATTGGNNAATTACGGAGACNNNNNNNN
NNNNNNNNNCNNNNNNNNNNNCTCGGGTTGCAAGNNGGCCGTGTGCAACGCCTCCTGCGGTTGGANNNNN
NTCTAGACAATGNNCGGCATACCNCACGGTTGAACGCACTCTGGAACANATAGGCCCAGCGTCGNNNGGT
GCCGNNNCTCACTCCTGCCATGACGAAGCCGTGGCGGGCGATGCCGCGGTCTATACGGCCCCATGGCCTT
ACGGGCAGCGTTCCATTCGCCCCGGCCCATTGCNNNNGNGCGNNCNCACTNNTGGATCNNTCTCGCGCAG
CAAGCATCCCTCTGGAACACCCTCGTACTAGCCGAGCGGCCACACTNNNGTCTTNNNNNNNCCCAGANCA
GGGCATNNATGNNNNNCGCGGCGGGCACGGTCAGGGGCCGTAACCGTGANCNNGCATTCCGGTGNNNNGA
TGCTATAACAAGCGAAGCACCGAGTCCCGCACCCCTTGGCCGNNNNNNNNNNNNGTANCCGCCGACCGCG
GGAACNNNNNNCCGCTNNNNNNGGGCTGTNNNNNNNCCAGGGGGCGCNNNNTGCTACCCCGGCGTCCCAA
CTGATTCACNNNNNNCGACCGATCCCCAACGNNNNNNNTGCGTCGNCGTCCTACGATCNNNNNNNNNNCG
GGGTTTTGACTGTGGGTGCCTCCTTNNNNNNNNCCAGCCGATTTCGGANNNNNNNNNNCCACCCCCGCNN
NNNNNNTGGTCGGCGACANNNNCNNNNNNNNNCCTNCANATTCGNNNNNNNNNCGGGGGCCGGGCTGTNN
ATCAGACATNNNNNNAGTTGATCCTCTGCTATCTTGTTTGGAAGTTTGGGNNNNNNCCCCNNGCNCGCNN
NNGCCATACCCTCGCCCCCGTGNNCGTCGAACTGGGCGGAGTNNNNNNNNTNNNGATATTAACCGAACGG
GGGGTCGCTGCAGNNNNNNNNNNGAAGGCNGCCTCANNNNNNNGNGTANCACGCCCCTCCCCGTGTGNNC
GNNNCGGCGGCGGGGNNNNCAGCAGCGACGTATCCCGTTNNNNNNCCAANCTCGNNNNNNNNNNNNNNNC
TGTGGTAGGATTATGGAGCTNNCAGGANNNNGNACACCGGTCCNNNNCAATCACNNNNNNNNNNNNNACT
TTGAAGNNNNCGTCACATAGGGACGNNNNNNAGGTNNNNNNNNNNNNNNGGCGAGAACNGTGAGATGCNN
NNNACCCCGCCNNNNNNNNNNNCCCAATANGNNNNNNNNNNNNNNNNCGGCTGGGNNNNNACTGCGTGGA
NGGAATTGAAATGATAANNNNGAGGACGGATCGGTNNNGGGAATGATTACGCCGCAACCCGACCGAAAAG
AGCTGGTNNNNNNNNNACGNNGGCTGAGTNTCTCNNTGGGCGGGGATNNNNAGGCNNNNNNNNNNNNNNG
GTGCTGAGGGGATGAGGGACGTCCCTCTAGTACAGAGGGACTAGNNNNTCTGAATGCNNNNNNCTCGCNG
CCAGTGGGCGCGGTGCGCCGCCGCGCGGACGNNNNTTNNNNNGCTGTGTGAAGGGCGAGNNNNNCGCTTT
GCGCACTACTTGATCAAGGACNNNNNNNNNNNNNNTTANNNNATNNNNNACCNGCCNNGCGGTGACCGNG
GGGGGNGANNNNNNNNNNNACGGCAGGGCGCCCCNTTAACTCTNGCNGAGGCGGNATATATCNNNNNNNN
NNNNNNTCANNNNCCTACGCNNNATCAACAACNNNNNNCGCCCCCGNNNNNNNNNNNNNNNATTCANNNC
AGTCGATTGCTCGNNACTGANNNNNCCCTATCTCCTGCNGNTCCCAATCTNNNAGGGTCCAGTGGCGCCG
GGGGGGNNNNNATGGGCAGCAAGTCCNNNNAGGGATGCCATNCGGGCTCCAGCTGATTTCGCAGGNNNCT
CCCGCCGGAGACNNNNNNNNNNNNNTGGCGGCACGNNNNNNCNNCGAACGATATGAAGCGCACGCCCTGG
CGTCTGTAGGCCCTGCGAGGTCCTNGCGCTCACGAACNNNNNNNNNGAGGGCGGGGTANCGGTTTGCGCG
NCCCGCNGCGGCNNNNGTAGNNNNNNNNNNNNNNNNNNNGTGGTGNNNAGCTTGCGGCTTACATCCANNT
AGGCTNCGCGNCTATNCGCGNCGTCTGCTCGGATCTAANNNNGCTATGTNGCCTTCGGTNTCGTAAACTG
NGTGTGNCNNNNNNNNNNNNNNNNNNNNTTTGCCGAACCAACGGGNNNNNNNNNNNTCCCNNTACGACGA
CGCACTGGGTGAGCCAGANNNNNNTACANNNNNNTGTNNNNAACGCATCTGTGAATNNNNNNNNAGCGAT
CCCGGGCCGCTCTATGGGAATCNTGCCCGTACCGCNNNNNNNNACCGTNGGTATGGGACGGCGTGCGCAC
ANACGAGCTTTNNNNNNNGNNGGAAGGGAGGGNTACAANAGGGGGAACTTGCCNNNNNNNNNCAAAACNA
CTGGCCCCGCGTGTGCANNNNNNNNNNNNNNNNNNGCGTGGCCGCGTCTTGGGACGAGNNNNNNNGTCCT
CGGCGGTNNNATCANNNNNNAACAGGTTCNNTTTGNNNNNNNNNNCGCTCACNNNNCCTGAGGACGGTAT
CGCCCCTNGGTGTCAGGAACTACATNNNNGGAAAGCTAGTACAGNNGTAGTTNCNNNNNNNNNNNANNNN
NNNNNCGGGGGTNNACTTANNNNGGCTCTATNNNNNNNNNNNNACGNNNNNNNCTGGGGNNNNNGACCCC
TTGTGAGGGGCGCTGCTATCGTCGGACACCCGANNNCCCGACCNANNNNNCTGCCGNNNNNNNNNNNNCN
NNCAGCGCNTCGGGCNGTANNNNGCGGTCNGGNNNNNNNNTGGCTCGNNNNGACCNGAGNCCGCCACGGG
GNNCGGGGGTCCTGATTGAGANNAATCGGAGCGACAGCCTCACCGCCTCGTACTCCATGTGGCNNNNNNN
NNNNNNNNNNNNNNNNNNNNCCGNNGNGGTATTTGNNNTNGCGGTGTGNNTTCGAAAGTNNNNNNTACGC
GNNCCCCCGTGATCCGGGGGNNNNNNNNNTGGAGGGGTGGNNNNNGAACATAACGNGTCNGACACTTGTG
CGCGGTGCGCTAGGAGAGCGCACTCCCGCAGCCGCTAGTTGTTCGAAANNNNAAACGTAGCCGGAGNNAG
GACGTCGCNNTCTGTAGAGGGAGGCTGTGNNNNNNNGACTCNNNNGGTANGTAAGCCAANNNNNNNNNNN
NNGGATCGCACGTTCTGATGCNNGNNNNNNNNNNNTNNNNNNNNATTCGTCGATTCTGCTGGAANAACAG
TAACANCCCAGATTTGTNNNNNNNNNNNNNNTTGCTNGTANNNNGCCGCTGGGTCCCGGCCNNNNNNNNN
NNNNNNNNNCATGCAGNNNNNNNCTACCTCANNNNNNNNNNNNNNNNTACTATCTNNGCTTAAACGATAT
AGANNNNNNNNNNNNNNNNNNCATACCGANGACNNNNNGGCCTCTGGGNNNNCTGCGACGCGCAGCGCCG
CGGCTATGNCCTTAAGAGNNNCGCCNNCCNNNNNGTGCGCCCGGGTCTCAGNNNNNNNCGCGCGACCNNN
NNNNNNNNTNCGTCTGTAGGAGAATGTAGCTCTGAGCTACCAGTGTGGNNNNGCGTCCTCCGGGCACGTA
GNCACCGACACTTGGAATCGGCGTTGNNCAACNNNNTTCCCGACGGNNCCGGNNNATGGCCGGGCCCACG
TCGANGCTCGATTGGGGCTCGTGTGTCCCGGACTTCCNNGATGGGATCGTTACGCGNGATAGCGAGAGNN
NNNNNNNNNNNNNCCNNNNNNCTCCNTNNNNNNNGAGAGCANCACAACCTTCCANNNNGTNNNNNAACCT
NCAATCAANCANNNNCTCGCCACNACAGTACCCCGGGGGACGAGACGCCAAACGGGAAGANNNNNAGCCN
GGCCGACGCNNNNNNNNNNNCCGTCTANNNNNACTCTNAAGGTAAGCCCTGAAAANNNNNNNNNNNNGCC
ANCGNCCATGNNNNNNNNNTGACGGATNNNNNNNNGCCGNNNNCCAATTCCNNNNNNNNNCGTNTGTTCT
TGCNNCGGGCACGACACACACTGGGANNNCCGGCCGAGGTGTNCGGAGTTGGGNNNNNNNNNNNNNNNNC
ATCTNNNNTCGCTGTCGGNNNNNNNTGGGAGGCTNGAGGNNNNNNTGGGGGTATGTTAGGATCCCNNNNN
NNTNNAGACCNNGNGCCCGCGANGGGCGTGTTGATNCGGCTACGGTCGCAGCCGGTTCTGGACCNTAGCN
TGTCGNNNNNTTCCATGGGACGGCCGGCANNNNCCCCGGGCCACCCTGAGCCAAGANNNNNNAGCCCCGG
NNTCCCGCCCACACNNNGCGTTACTCCATTGCCNGTNNNNCTGACACCAGAGCGGTTTATGCAGNNNNNN
CACGTTACNNNNNGGGGGAGCAACGNNNNGNCCCGATGGGNGCNNGANGCCTGCTCATAGCTTNNNNNNN
NNGNNNAGNATACACNNCTGGGACATNNNCCGCGTAGCTCCGGCGTCAGGCGNGTTCNNNNNNGGGGGGA
CGTCGTGNNNNGGTTTCTAGNGCCCCCACNNNNNAACCGAGTTGTGAGGAGCANNNCCGGANNNGTNNNN
NNNNNAGCGCCTGTAGACCCCATACGCCATCGGTGTATGCCTTTGCGCGCCNNTGTGCCGNNCCCACGAN
NNNNNNNNNNNNNNNNNNNNNNNNNNNNNNNNNNNNNNNCAACCCACCCNGNCTGCCNTTCACGCCGGCG
CGGTAAACNNGCTNNGGTTGACAAATGTGGCGCGACCCCCGCTGCGGGTNNTNNCNNNTTTGTTGNNNCC
CCTCGTTGCAGATCGAGGTGGTGACGNTGTAGTCGCCGNCCCATNNNNNNNTATGTGTANNNNNNATNGG
TCCGCATCTAACNNNNCGGCAAACTCCGCAGGTNNNNAATCTTGAACCCCTGCGCNNGNCACACACCCAG
ATCATNGCCTCTGGATCTCCTCGNNNNNNNNCNNNNNNGTGGGTTAAAGGTGAATCCGNGAGCAGGCTAC
GGTGCCGNAGGCCCCGACCCGGCCGTGGACGGTCACGCTCGCGGNNCCCCCGGGGAACGTTGCATGCGNN
ATTGCTAACGCCCTNNNNNNNNNNNNNNNNNNNNNNNNTACCGGCNNCCTATCGACCCTGGCGAGGCCGA
CAGCGNNNNNNNNNCGGCCTGAGCTCCGGTGCGCTGGATGACGAGGTAAGGACCGNNNNNNNNNNNNNAG
GTGCAATTGCNNTTAGTGGCNNNNNCCGCAGGGGGCCGTGANNNNNNNNNATACGGCGGGGCTGAGGAAC
TTAGGCGGGCNCTTCTCCNNNNNAGAGTCGTTAGNNNNNNNNNNCANNNNATANCTTCTCTGAGNNNNNN
NNNTCCGCCTTCANNNNNNNNNCGNTNTCCAGNNNNNNNGNNTAGAAGCCCCGGTGCGGCGCCGGGGCTG
TCGCCGGGCCAGGCAGAGCCGCGGACTNACAGGTGCAGGCGNATCCCGGACTAAGTACGCTCTANGACTT
CACGGGGCNNNNNNNCCCCGGTCNNNCGTCGCCNNNNNNNNNNNNAGTGNNNNNNNNNNNNNNNNNNNNT
NNNNNCCTGCACNGNNNNNNNNNNNNNNNATGGGGGGCCGCCGAGCTAACATNAGTACTATGGAGTCACG
GTCCTNNNNNNNNTGGCATCNNNNNNNNTCCCCNNNNNNNNCTGAATAAGAAGGGANNNNNNNNNNNNNT
TCTGTAAAACGCCAGCATTCCGNNNNNNGCNNNNNNNAGGGCCCTGGCGCTGCCACCAATTCCCACNNNN
NCGCAGNCCNNNCACACGACAAGTCGCGGCCACCGGNNNNNNNNNNNTNNNGCCCTGCTGAGTCACANNN
NNCCGCGCCCCACNNNNNNNTCTTGGCGCCGCCCGGGACAATAAGTGAGCNNNNNNNNNNCGGAAACGGN
NNCAGCGGGCAACCNGCATGGGAANNNNNNNNNNNNNATCNCATNNNNNGCCGCATTAATGCGGCANACT
ACNNNNNNNNNNNACCTAGTAGAAGGNNNNNNNNNNNNNNNNNNNNNNNNNNNNNNNNNNNGTAGNTACC
GTNNNNNNNNNNNNNNNNNTGGCTGGCTCGGTACCGGAACTTGGGACATGCCGCATCCNATGCGACGNNN
NNNNAAANCGGNNNCACGCTCAGCAGGCNNGCCGGCGNAGGNNNNNNNNNNNNNAGGAANTGTCCTTGCA
GGAGTTGGNNNNNNNAGCCGTAGCCNNNNNNNNNNGNGTTCNNNNNNNTTCGGATGTCTAATCACCTGCC
CCAAAACGCNGGACTGTTACCTTAATACAGCTGCNNNGCCGGAACCGNNNNNNNNNCAGCCGCCNNNNNN
NNGNNNNNCAAGGCGGTGTCATCTCCACGATANNNNNNNNNNCCGNNNGGAAACACCGGAATCGTCGCGA
TGGGGCGACTAAGAAAGTGGTGTCNTNNNNGGGTTAACCTGGCGCATAGTTCCCTGTCTAGGCTCCGACT
CTCGNNNNNTACNNNNGCAACGGCCCATGAGATTTAGNGCCCGAGGGGATGGCNNAGGAANNNNNNNNNN
NNNNNNGAGGGGCACCCTAGATCAGTTTTGGGGTGTACGCGACTAGCGCTTACGNNCTGTCGGACCNTNT
CCCACACCGGCCGCCGACNCGCAGAACTTGNNNNNNCCCGCNNNNAGGGACGTCNNNNNNNNNNNNNNNN
NANANNNGCGGNGTTAGNGNNNNNNNNNNNAGCNTAGANTGTCACGTGCACGAGGTTGNGAACTTAACNN
NNNNNTCCACTGNGCCCGCGCTCTCCGCTACTAACCACACGAGGGANGCNNNNNNNTTGGGTGGTAACCC
GATTAATCANNNNGGCACGNTGGTCCTGCCTCGCGGNNNNNNNNNNNGNNNNNNCCATCCCGGCCGGACG
ACCGCACGGCCCTTATTAATANNNNNNNNGGCTGGCGCCCCANNNAGGTCCGCGCAGGGCGTGTCTGGGT
CCATGGCCCGGCNACGGANGNGGGCTCCTCTGNNNNNNCCNNNNCCNNGCTCCCACCCGNACGCCGAAGA
GATTNNNGCTGGCCCACACACGGTCCTTTCTGTGGNNGGGATCAATTAAGGACCNGCGCAGAATTGTCCG
GTGGNNNNNNNNNGCGGGNCGATGANNNCTGACTCATTGTCGTGACTCNTGNCAATTCCGCNNNNNNGNC
CCATCTTCAGTAGCAACTCCCAAAGCGNNGCCTTCATGCGCGCTCNNNNNCTGGGNNNNTNGCGNCCGCN
NNCTGAACNNNNGATTGGGGNNNNNNGTGTCGGGNNNNNNNNCTCCCACTNTGNNNNNNNCCCCCTAGTT
GCTCGGCCCGGGCGNNNNNNNNNNGTGNNNNNNNNNNNNNNNNNNACNCATAAATNNNNTCCCGCAATCC
TATTCTNCTTCNNNNNNNNTACTGNNATACACCAGCTAGGGGNCCCNCNTCCAAAGNNAGANTATTCGGG
NNNNNNNNNNNNNNNNNTGCGAGGAGTGGNNNNNNNNNNNNNNNNNNNNNNNNNNNNNNNNNNNGTAGAA
ACCTTACACCCTAGTCAGTGTCAGTTTATTGATGTGAGAGACCGGACCGTCNNNNNNNTATGTCACCGTC
ANAGTTGAACGTAGCCGCGCGCNNNNNNNGGTCACANNNCGCCTCTGCTTCGCGTCGTAGACCTTGTTTT
TNNNGGATGTTTCGCTTGCTCNNNNNNNNAAGGAACAATCNNNNNNNNNNNNNNNNNNTGANNGCGCCTT
TCGAGAGAACCTGGGCTGCACANNNGAGCANAAGANNNAGGCGCACCTGNNNNNCTAGCGTGGAACCGCG
AAGGGCNNNNNACGTTGTCCNCCGNNNCCAGACAACGAGCTAAAATCTNNNNCTGCGTCGTCAGGTGAGC
NAGNGGCTCCGAAAACGGGGGTCACATNNNNAGCGGCGGGTTATCCCCCGGGGATGTCCTGGCCACTACC
GCGGCGGATGGCGCATTCCANGCTCTCTCTGTCGGCCGNNNNNNNNNNNNNNCAGCCCCAGACCGCAGGT
AACCCNNNNNNCGGCACATTNCNCNNGCCGGGGCNANNNNNNNNNNNNNNNNNNAGCNNNNNNNNNNNNN
NGCCGATATNNCGCTNNGGAGCACGGAANNNATTCGCCCGTCCCTACCCAGCTNNNNNNNNCATGNNNNN
CACNCCGCTGGTGTCGCCCCTCCCCCCTGCACGCACAACAATNCCCGACTANNNNNNNNNNNTCCNNNNN
NNTCCCCNCGCCGGGACAGCCGGGTCCGCGCCCCACGCGNTTNNNNNNNNNNTGTGGGCTCNACNNNNNN
NNNCNNNNNNNNNGANGNNNNNNNNNNNCTCAANNNNNNAGCCGNNNNNNNNANNNNTGCTGAGCCGGGC
GAGAGCTCTNNNNNNNNANNNNNNNNNNNNNNNNGAACCTCGCNNTNNNCNNNNNNNNCATCGTATTTAN
NNGTATCGCGNCNCAAATCCTAATGCCGGCNNNNTNNCTGNTCCTNNNNNNNNNNGTATACGGACTCGCC
CAAGTTGNNTACGGAAAATTTNANNNGTGTAATNAATANNGGTGTACANNNNTGCTTTCCCCANNNNNNN
TCCCGCTCAAGGNGCNGGGCCCGGTGAACGGGGGNAGGAGGCTGGCGGGCGCGCTNNNNNTGGCACACAT
GCNCCGCGNNNCGCTGNNNNNNNNNCCGNNNNNNGTCGGCANNACTCCCCCTGCCNNGCCGTNCAGNNNN
NGCNNNNNNCGCCNNGGGGGGCGATCNNNNNNNNNNNNNAAANTGCTNTACTGACTAAGNNNNNNNNNNN
NNNNNNNNNTTGCCANNNNATTTTCGTCNGACGAGCTCCTGTNNNNNNNCCGGGCCCTGTNNNNATGCCG
CAACCCGGNNTGCCTTAGCACNNNTGCGAAACCGGCTATACNGGGGTGTAGTGGGTGCAACCCNNGANNN
ACATTGCCGAGNNNNNNNNNNNCCCGGTCANCTGAGGGAATGCGGAGGCCNNNNNNNNNNNNNNNNNCCC
CNNNNNNGCNNTNNNNNNNNCTGAGGGACNNGGCGAGANNNCGNNGGACGCGCATTAACNNNNNNNTCTN
TCANNNNNNNNNNNNNTCGCTCGNNNNNGGNNGATGGCGGGCNNTCAGNNANNNNNNNNNCTTGCAGACT
CGGTAGGTNGNNNNNNTCTGCCATGAGGGGCGGCGGNCCGTCATCCTCGGNNNNNNCGCNTNNNNNNNNN
NNNNNNNNNGGCCGNNNNNAGGTCTGGGAGGTCAGCGGGCNNNNNNNNNNNNNNCGNAGGAACGGGGGTT
GGAAAGNNNNNNNNNCCCCGNAGAGACATCGAGCNNGNNTCGGNTNNACGTCAGGACCGCGCCCGTAACC
GCCCTAAGNANNAGCTTNTAATACTCCCAGNNCTCGAAAGCTACTTCGNNNNNNNNNATNCANNNGCNNN
NNACAGAGTGCCCGCCGGCTTGCGGATTCCCGANNCATCCAGGCNCCCGCGCCCNGCTGCCCGGTACGNT
CTGCCTCCGGCCAGCCGGNNNNNNNNNCCACNNCNNNNCTAGTGGAGCTACGGGNCACGCGCCGTANNNN
NNNNNNCGATACGGAAGGCGCGCGTGNNCCCNAGAATCCNNNNNNNCTGAGCGNNNNCGGNNNNGGGGNC
NGAGAGGATGNCCACAGGCAGCGCCTNGNNACTGGGGAACGGTGGAATATAGTCNNNNNNNNNNNGCGTC
TTACAGCTGGCGNNNCTGACGNNNNNTATTCGTCGGCCGGACTTNNNNNNNNNGCTNTGTGCCATGGCCG
GTCTGGCAGTCGCCNAAGGCTCTCCAGGTGANGCTTGAACTGGNNNNNNNNNNNNNNNNNNNNNGTCGCG
GNNNNNNNNNNNNTCCCTAGCTNNNCTNNNNNNNNCCACACGCGGCGGACNNNNGAAAGGNCAACGTGTT
NNCCATGTGAAAAGCTGGGATCGCCACNNNNNTAGNNNNNNNGGANNNNNNNNCTCGTNGCGCAACNNNN
NNNNNNNCCCGCAGCGACACCTGGTCTGGCGGGCTGGACTCCTGCTCCCGTGACAANCCATCGCGTCNNT
CTCATGAGCCCAGGGGCGGGAGCCGNNNNNNNNNNNNNCTGNNAGAGNNNNCCTATNNNNNNNNCCNGTT
CCCCCTGCGAGGGTGGCCGNNNGCAGCGATGCCACACGNNCGCCANNGCNTGTNNNGCCGCGAGGCNNNN
NNNNNNNNNNNNNNNNNGGAACCCTGGCGGCAACCAGATTCCCCCCGCGCGAAGGGCCATCNNNNNNNNN
NNNNNNNNCAGGACACACCCTGCCAATANATCATTACTTCTGGTTNTAANNNNNATGTTGCTGGCGGNNT
CTGGNNNNNNNNNNNNNNNNCTAACTTNANNNNNNNNCGTCTGTGCNNNNNNNGCCCGATCCGCCGAGGT
NGNNNCATGTNNNAGCCCAAATAGGCCCAGNCNNNNNNGGGGGNNNNNACNNNNNCNACCCCGGNNNNGN
NCGCCACCNNNNNNNNNTCCGGGCGANNNNNNNNNNNNAGANTNNCCNGCACAAGNNNNNNNNNNNNNNC
TGACGGCANNNCCAACCGCAGCTGCTCGGTTGTGCGCTGGGATTNGAACGCTTNNNNNNNCGGAGTGTGC
CCGGCNNNNNNNNAGCCGCCTGCCCCGANNNNNGGGGGACCGCTCGNCNCNGGNGCGAANNNNNNNNNNG
CCCGCCGCCCCGGAGGTGGAGACTTAAGGNNNCGGGATTACGNCGAAGTCGACCCAGGGCTGGCGCCAGG
GAGGGNNNNNNNNNNNCCGACATAACACGTTGGGACACGGGACTGTGGGGCAGCTGGNNNNNNCGTCGAC
CCTTGGTCCATTAGATGGTAGCTCAGACGTTTNGACTTNACNNNNNNNNCTGGCGTGTTTTCATNNNNNN
NNGAAGCANNNNNGTNNNTTATCGGACCCCACTANTCGCATAACGGGACTGATCCGNNNNAATTTCGGAG
AAAANNNNNNNNCACCGNNNNNNNNNNNNNACTCGCGGANNNNNNNNGTTGCNCGGCCGGAATGTNNNGT
GACATCAATTGTTCGGGGTGTCTAAGCTACGGCGGTAGNNNNNNNGCGATGCACACCCCTTTTNNNCNNG
GNCTGGTACTCCCTAGNNNNNNNNNNCGATCGCGAGCNNNNNNNGAANNGGCANNNNNNNNCGTGATGCC
CCCTCCNNGCTTACGCCGTACGCACGCNNNCAAATTGGGTCCCGCCTCCTAGCGCTCNNNNNCGAGGNNG
CTGGGTGCCCGTACGGCGGNCNCAATATAGCACGTNNNNTACANGTCGGGGGCGCTTGATCTGCTGTTCG
GGCAGNCCCNATGTAAGCCATCCGCGGCCCNNNGGGGGCACCTGCNNNNNNNNNNTNNNNNNNATCTTCA
NNNNNNNNNNNNNNNNNNNNNCNNCTCNAAGCNNNNNNGACTAATGACNNNNNGACCCGGCAGCGTAACC
GNNNNNNNNNTGGAGAGCCCCCCCGCGTCACCCTGNNNNGGCCGGCCCGANNNNNNTCCTGACCGCNNNN
NGGNTNCCGNNNNNNCGGTATGTCATCGNNNNNNNCTCACTCCGAGACCCGTNNNNNCGGGTGNNNNNNN
TGAGCATACGCCGTTCCGAAAGACGTACANNNNNNNNNNNNNNNNNNNNNNNNNTNNNNCNNNNNGAGGT
GGGGANTACGCACTCCCGCCAGTTGTCCCTGGCGCTCCATACGCCACNNNNNNNNCTNNNCGNNNNNNNN
NNAGAACAACCCGNNNNGCCGCGTCGNNNNNNNNNNNNNNNNNNAGCACGGAACNNTCGCCANCATTTAC
AACNNNNATNNNNNNAGCNNNNNNAATCGAACCGCGTGCCGGGGCATTTCTGGGTGCCAGTGNNNNNNNT
CCCGGCGGCACCCGAGCACCGAGCGCCCACCNNNNNNNNNNNNNTGCCGGNCNCNNNNNNNNCGCNNNAA
GAATTTCCTGAAGCCGGAGANNTCGCCCCCTCTATCCNNNNNNNAGCCCTTATGGCNNNNNNCTGCGCCA
NNNNNNNNNNNNNCCGGGCGCCCGGNGCGTNNNAANNNNNNCCTTGGNNNNNNNGGGAGAGTNGGTGCGC
NNNNATNNNNNNNNNNCAACCAGTTCACANNGGGGGCGGTGTAGNNNNNNNNNNNCGCCCCNNGTGTGGC
CGGGAAGGACANNNCTTGNCAAGACNNNNNNNNNNNNNCGCNNGCACCCNCTACCAATATCTCTAACGAG
CCCGGGCTCTNNNGGNNNNNNNNNNTGGNNNNNCCCTCGTCGGANNNNNNNNNGAGGNNNNNCGCGGTAA
CGACNCTGNNGCGGNNNNNNNNNTCGGCGGGCGTAGGGACCCGGCGTAATCNNNACCCCCANNNNTGACG
CCNNNNCGCNNNNNNNNNNNCTGGGGGCGGAGAGCAATGCTTTTGAAGTATCCCTGACCCNNNNNNNNCC
TCCCTAGCGNTCGGCATATATTTACAGTCGCGGGCTNNNNNNCGCGGACCGCGAGNNNNNNAGGNNNNNN
NNNCACTGGCTTCNNANNNTNNNNNANNNNNNNAGTCGATTCGGATGATGNATTATGTGTTCGCCCCGCT
AGCATCGGTGGCTGCTTTNNNNNATNAGGCAGTGAGGCCGCGCGGATGCTGGCGCGAAATNNNNNNTGGG
CGACAGACAAACCCCCAGGCGACGCGCTCAGTGCCGGCGATGCNNNNNNNCACGCGGGAATCCCGGTANC
ACNNNNNGTGCAGCCACTATCGCAGAGGTACTGGGCACCANNNNNNNGNNNNNNNNNGCGNNNNNNGCGC
CAGNNNCNGCNNNNAATCCCTNNNNNNTTCTAGNATTGGAGTGAGTTACGAACCGTACCGGGAGGTNNNN
NNNNNGGNCATACAAGTACGCGCTNNNNNCCATTGGANNNNNNTAGNNNNNNGTTCCCTGACNCAAAAGG
ATTACAATTGTCNNAGAGGGCGCATANNNNNNNNNNNNNNCCGCGAAGAACGATAAATCATCCATTGAGT
GCGTGACAATTANNNNNCGGTGACTGNNNAGTTCTCACTGTCGTTCGAGACCGGATTCGTGTAANNATNN
GNGNNNNNNTNNACCGNNNNNNNNNNNNNNNNNNTAACCACCCGTGAAAGGCGTAGTCCCACAAGCCGTT
CTCCTCGTACNGNNTANAATGGTNNNNCCTACTCAAAANCNCNNNATGGGCTGAACGGCGGCCGTGATGC
CTAAGGCGAACTCTCTCTNNNNNTCTCTTTGGNNNNNNCTCCACAGGCNNNAACGACGTCCNCACTCTCG
CTGCCGCAGCATGCACNGTGGAGCGGACACGTCTTCGGATGNCGNGCNGGTCGCCNNNNGAGGTATTTTT
NNNTTNTGCNNANNNCCGGAGTGATATTATANCGTTACCCCAANNNNNNNNNNNNNNNNCGAGCACTTCC
CGNAGNGGNNNNNCGGCCGGANNNCGTGCANNNNNNNNNNNGTANNCGCGATGGGAGGNNNNNNGGGGGA
TNAGCNNNNNNNNNNNNNCTACCAGGNTGGCTNNNNGATGCGANNNNNNAAANNGCGTGGGCGNNNNNNA
NNNNNCAAGCCAGGGGCNGNTTAANNNNNNGATTNNNNNNNNNNNNTTGGGGNGCGCCGCCGCGGCCGCG
GCCGGGGGCGCANNNTGGGCCNTTCNGCGACNNNGCACGTTCCCGTGCGTCGTCGGGGCGCCCGAGCGAC
CGAGTCGNNNNNNNNNNACACGNNNNNNNNNNNNNNNTGGACTTAAAGAGCANNNNNNCCACAAGCNNNA
GGGNGCCCCANNNNNNAGGCAGAGGAGGGGCCGANNNNNNNNNNNNNNNNCCCGGCGTCAANTCCCCAGG
CNGATCTGGTCCCTNNNNNNNGTGGTAGNNGACNNNCCACGCNNNNNNNNNNGGACATGNCGCTTGCAGC
AGCAGGCNNNNNNNNNNNNNNNNACTGGCGCGTAGAAAGAAAGTACATGCAAGGNCATCCTCATGTACTT
GNNNATGGCANNNNNNATCNNNNNNNNNNGCGTGANNNTCGTTGGAANNAGNCNNACGGAGCCNAGANNN
NNNNNNNNNNNNNNTCNACGCAAGCGCACNNNNNCTTACNNNGGGANCNATCCTGAACTGAGCGGTCACC
GCAAGCCTGGGNNNTCGACGNTGTACCANNNNTCCATGGGGTTGATCTGCCCCACGGATGCANNNNNNNN
NNNNNNTCAACCCNTAAGTGCGATTTNNNNNNNNNNNGGGCGGNCGNGCCGACCATGCACCTTGCTTGTA
GTNTNGNNNNNTCGNNNNGCGGACATCAGGGGCCTTTGANNNNGAGGGCCCGCCGTGGATGCGGGGAGGC
CTAGGTCCTCGGGCGCAGACCGNNTATAGGCNNNNGAAACAATNNTAGGCGATTTCTTTCCCAACNTTCG
GTTTGCTGNTNTCGATCGCTTTGAGTGAGCNNCTNNNNNNNAACANACGNGNTTACTCNNNNNNNNNNNN
ATGNNNGCGGNATGGGAAACGCGTCCGNTCCTATGCTGTGATGCTTCACACATTGTANNNNNNNNNCTAG
GNGGCCTCGGTGAGGCCGCGGCNCNNNTNNNNNNNNNNNNNNNNNCGGTGCNNNNNNNNNNNNNNNNNTG
NTTCTGAGTAACCCATAACCTAGGACCGAGCCGTTAGGGAGCCGCGCACCCNNNNCGANNCGGGACACGC
ANCGGGCGTCCCAAANNNGGACCGGCTCGCGGTCGGACCTACTTCTTCGCCAGTATCCNNNGANGGGGCA
TGNNNAAATCGAACCGCTACCACACGACTGGTNNNNTCGTCCTGTCGCGGGTTATCNCCGAAGTCCGGCT
TGGCTGCAAAAGCGAGGGTCNNNNNNNAATAAACAANNNNNNTCCCGAAGTGGACAACTCGAAATGNNNN
GGGNNNNNNNNNNNNNNNNNNNNNNNNNNCATCCGCGAGGGGCNNNNNCTATTGCCTAATNNNNNNNNNC
GAAATGACAACATNTGGGTAACAGGGCGTGAGAATACTTTCGTCTTAAGTCGATGGGCGCGGCCTGTAAG
GGNCNTGCGAATACTGGTCTACGNNNNNNCCNANACTGGCTGGAGCGGCCCTCGCCGGGCNCGACGACGA
GGCCCCTTGACCTCCGNGGATCNNNNNNNGCCGGGCGGNCAGGCCGNNNNNGGTATCGGCTGNCACACCG
GTCNNNNNNNNNNNTACCNNNNNNNNNNNCGANNNNNNNNNNNNNNNNCAGCGTGTGGGGCGGCCGAANT
CCNNTGCTGTAAGCCCTACGNGGGGATTTAANNNAACCGGTGCGAGTCACGACCCGGCCTCCGGTGNTNN
NNNNNNNNNNCTCGGGGAGGGCTCAGCNNNNNNNANNNNNNNNNCTTTACNNNNCGNNNNNTCGTTTNNN
NNTTGCTGGATGAGGTACCCGGGGCACGGGAGCGGTGGCACACTGAGGCGCCGCCCACTGCGGCGCCTGG
CCACGCCGCGATGCNNNNACCGGAANTCGCCCNTGANNCCNNANNNNNGCGGAGGCGGNNNNNNNNNNNN
GGTCTAGAGAACGANNGAACAAAATACCGTCTGATCCNNNNGCGCACGCGGGCAGCCGTACGCCGCCTNG
CNNNCGCGNNNNNNNCACTGNNTGCTGCGCGGNNNNNNCGGTTNATNNNNNNNNNCTNNNNNNNNNNNAN
CCTGNNNNNNNNNNGCGGGCGGNNANGACCGAGACAGTATGTTGGGGCGAGAGGGTGGGGGGCACCNNNN
NNCATCACCTNNNNNNNNNNGCTGTNGTNNNNNNNNNNNNNAACCTTTACGGGATCANNNNCCCGNNNCA
NNTGGNGGGCCCCAANNNGCTTTGGCGTGGCCCCGCTCTTCAGAGCATGCCTTTGCCTACGTCGGCAGNC
CCTCATGNNTNNNNNNNNNNNNNNNNNNNNNNNNCCTGCCCCATAGACGAGGACATAAGCGCCCGGGCCA
CCGGCCCANNNNGAAAGCCGCGCGCTGCGCCCGTNNNNNNNNACCACAATCACNNNGTCGTCCTAANNNN
TTNNNNCGNGCACGGGCGGCGCAGACNNNNNTTANNNNNNNNGCTGTCGCNCGAAGGCTGGTNNNNCNGG
TGNNTACCNNNNNNACTGTNNNNNNNNNNNNGGGGGACGTAGCGTTCGGGNNNNNNNNNNCTGGAACGGA
TTTCGGAGAACGGAACAGTACCTTGGTCAGGACTACGCCTATCACCGATGNNCTTCGAAGCTAAAGAGCC
CGCACAATGAAANNNNGCNCTTTACGTGTGCGCNNTAGTCGCCTGGCCCGCTACNNNNNGAGCACGCCAT
GTTCCTGATCGCGGGTCTCGTTCGAAGTCTGNNNNTGAGCCCCGCGGCCCCGGGNNNNNGTCCGCAGAGC
GGCTTGTGGCCATCTCACGCNNCTGCTCTCCTCGCCCGCCTCNNNNTGCCCCGACTAGCAATTCGGTAAT
AATTTAGTCACAACGGCGCATATTCCCGAGCCNNNNNNNNNNNGGCCCCCCCCGGGCCAGAGGGTTNNNN
NNTCCGGGTATGATCGGTGTCTAGTGCTGTCNCTGNNNGGAGCGTATGTGCAGCGTGACAGCTGAGTGCG
CCCACTGTGGGTCTAGNNACCCGGNNNNNNGCGCATTCGTTACGGATTANNNTGCGTTCTCNTGNNNNNN
NNNNNNNNGNNTCANNNNNANNNNNNNNNTCGACGGATANNNNNAATACAGCGGGTCCCGTGGNNNNNNN
TCGCCNAGTGTCCCCGTGTGACGNTCCCGAGCGCGTCCGCAAGAGGGAGCANNGCTNNNGCTCAACATCC
GCCTTCGGANNNNNNNCCGCGGCATNNNNNNNCTCCNNNNCCGGTGCCNCCTNNGGGGCTGTGNNNNAGC
ACCGGGTGNNNNGCNATTCNNGCTCGGCGTGGCANCTACCCCGNTACANNNGAGANCATAGGAAGCTANC
GCTAACATTCTCGGACNNNGACGCTGNNNNNNNNATCGTGGCAGCGGGNNNGGGATGGCCCAGNNNNGCA
CGAGGGCCCGCGAGGCTGGGTTCTAACCCGGCGGGCCGNNNNNNNNGGGGCGGGGCCNGNNCNCCTCCGC
GGGGNNNGCCACATAACGCCATANNNNNNNNNCCCNNNNNNNNNNNNNGCGGTGCGTCCCGCGTACTGCG
GGACCAGGGGTGGTCGCGTACTCNNNNNNNTTGGANGCCNNCGNNNNNNNNNNNGACGTCTGACGCGNNG
TTAGNNNNNNAACATCCGTGNNNGTNNNNCCNNNNNNNNNNNNGCGCGAGGGCCAGNNNNNGNCCGNNNN
NNTTCCCTCCGACATAACGAAGCANNAGNNTGNNNNNCGCGCACNNTCCCCTCCCCGNNNNNNNNGTGGA
CNNNAATANNNNNGCATTATCTCGACCAATTCACCNNCNGNGCTGGCGCGCCAATANNTGCTACCGCGCC
GCTCGGAGCCGCNNTANATGGCGTTTACTAACCAGCGCANNNNNNNCANNNNGCTAGGCNNNNNNNNNNN
NNTANCNTAANNNNGTNNNTTCGCCGGGTGTCATCATCNNNNNNAGGGAATAANNNNCCGGCGGGCANCT
CCACNGGCCGGGGNNNNGTAGCGGAGNNGATAGTATGNNNNNNCGCTTATAAGNNNNGCACGCAACNNTG
GAACNNNNNNNNNNNNTACNNNNNNNNNAGNNNNNNNNNNNACCTGCGTATAGCCCCTGGCTGANNAAAG
AACCCTTGCGTGGGTTCGAACCGNNGCCGNNNNNNNNNNNNNNNNNNNGGNNNNNNNGCNGCGCACTAGG
ACAGCCCTCANNCNNNNNNCTNCACCTGATNCGGCAGCGTCAGAAACACCCTAAGACAACGTTACGGTTG
AGCCGCGGGCTGGGGGCCAAGCGCGCACGAGCGCCGGCCCGNNTNNNNNNGCGGCNTACCGNNNCCCGCC
GCTCGTTGGTGTCNNTNCNTCCCANNNNNNGCACGTCCTCNNCGCGAGGCGGGGGCATACCGAGCAGGGC
CGGGGGGCATTTGCGTCCGTCNNNNNNNNNNNAGTATTACGTCCCGACCGGCANNCNNCTTCTACGTCAA
AGNGATTNNNNNNNNNNNNCGGNNGGCGNGTTGGATGTAGGCTTCACGCAGAGGCCAAATATGACGCATN
AATCCTNNNNNNNNNNNCGACAAGCTTTCNNNNNNNCACGCCGCGAGGTCCAACGCGCNGNCCCNNNGCC
CAGCGTGGATTCCCCNNNNNNNNTTTNNNNNNCCNNNNNNNNNCGTANNNNNNGGTCTNNNNNNTTACGN
NNNNNGGGGNNNNNNCTNNCCGGCNTNCCCGTNNACNNNNATTTCCTCGTCCANNCGTCGCACTCCTGNN
NNNGGCCAGTGGGCTNNCCCGCCCCGGCNNNNNNGGTGCCACAGNGNCGNNNNNNNNNNNNNNNNNNNNN
NNNNNNNNACTNTTCNNATANNNNNNNNNNNNNNNNNTCGAACCGNCCGGGTTGGGGCGAGAGACTGCCA
ANNNNNNNNNNNNNNNNNNCAGTGGCGNNNNGNNGCNNCCGGGTCGTGTCGAGATGCCGGAAGATCCTTG
NCGNNNNTAGGGNNNNANGCCCGNNGCCTCCANNNNNNNTCCCCCCCCCNNNNNNGAGNATCACGCGAAA
CTTTGACAACGACTCTCGGAGGGCGCCTNANNCATGTAANTCAACTACGTNGNCGCGTANNNGAGATGTT
CGACCNNNNTCGTGAANGTGGATGGCCTGGCCNNNNNTCGGCCCCGCCACGCAGGCCGCGAACCNNNTNN
CTCCGGAGAGTCATANNNGGGAGGCCCGAATCAGGGANGGTNNNNNNNNNNNCGCGNNNNNNGANNCGTC
NNNACCCGTAGCGANNNNNGCCAGCTCACGTCGACGGCGTTATAGCGGGTTATATGACCGCTTCGTCACA
GCTTNNNNNNNNNNNNNNCATCCNNGCCGGCGGCNNNNNNCGACTAGCCCTTCACAGTCTCGGGNTTGGA
GCNNTGGNGNNCNGTTTAAACCCGCNNNNNNNNNNNNNNNTGGCGGTCAGAGCCTGGGGAACNGACCAGT
CTCGCCAGGGNNNNNNNNNNACCGGNNNNTCGGNNNNNNNNNNNNNNNNGATACTGANNNNNGNNNGCTC
CTCNGNNCGCCTACCGAGACGTATCGTGNNNNAGGNNNGANNNNNGGTTTGTACATTGCCCTTTAGANNN
AGTGTTNCCCTCTGATCGNNNNNNNNNNNNNCGCGTACGANACGACANNNNCCGCCCCNCTGCGNGGTCC
TCGGTCCACGAANNNNNNNNNNNNNNNGTCTCAGCGCCTGGCAGCGCGGCNNTNNNGAGNCACAGCGGAA
CNNAGNNNNNNNGGGCTCCCTCTGCAGTTNGTGNNNGATACTGGACGAGCGAGACTCCTGACCGCATTTG
ACCGTGTNAGCCANNANNNNNNNNNNNNNGTNNNNNNNNNNNTTCTACACGGGCAACCCGTAGGGCCCTG
GCACTGCNNNNNNNNNGAACACCGGACCTAGCTCGGAGGGGGCTGNCCAGGAACGTACCGCGCGCAGCAG
CCAGGCTTNGGANNAACCGCGCGATAANNTGGCNNNNCCACTGAGNNNNNNNNNNNNAAAANNNNCGCNC
ATNATCNNNGCCGCTTATCNNNNNNNCNCNNGAGTGTGGCGNNNNNNNNNNNNCNCCCCNGACATATNNN
NNNCGCCNNGCNNAGGAAATCCGNNGCATACGAACGCTGGNNNNNNNGGAGATCGTGTGGGTCTAGATAG
CTGTNAGGANNTNNTCCCCCTTGCNAGCCCGACGGNNNNNNGGCCCAGGCAGCCCGCGCCGGGCCGCCGG
GACCAGCCCAGGTAAGTCCTGCCAACGATCGNNGCACGCTTNNNNGCCGCCNNNGGGCATGGNNCATNNN
TAGTAGNTTCNNNGATNNNNNNAGTCACAATTCAGAATANNNNNNTNACNTCTCANNNGTAGNGGACGTA
CNNGACGTGCAGTAAATCCACTCGCGGCCAGAAATAGGTTCTCCTCCTCGGAACGCCCAGGCNNNGTGGC
CAAGCAGGAGAGAAATCNNGATAAGCCGCGCTTGNTTGACACATCCACACAGGTATTTGATTTCAAGGCG
CGCAGAGTACTCANTGACCATCAGCGGCTCGCCGTGGCCCCCCTNTGNNNNNNNNNNNNNNGAAGGCAAG
TCCNNNNNNNGGCGNGCCCACTGTNTGTGACTGGCATGAATTCGCNNGCCCNNNNGGCGNAGGCAAGNNN
NNNNNNTCCCTAAGACCGCGAGCGGGCACAGCCCCCGGAAGNATGCATTCGTCNGACNCGATGTTATCNN
CCCGTGCNNTCTTCNNNNNNNNNTGNNNNNNNNAAAGNCTCCTATNNTTCTGGNNCCATNNNNNGCGNCA
GNNGNCNNNNCGCCTGGGCCGCGAGCCCGGCTAGNGTCCCANNNNTAATCGAGNNNNNNNNGGCACTNNN
NNNNAGCTCCGCACGGCGCTCGCAAGTGGCGTACCGCACCTGCTGNNNNNNTCGCCACCCGCGTANNNCT
TGAGGTAGCCNNNNNNGGCGGAGAACCGAAGCCGGCGGAGCTGCACAGCCCACAGCCGGNNNNNNCAGTT
CCATTCGTCTGCCTTAGCTCCATCATCGNNGAANNNTNCGCNNAAGAAAGNNNTCCACACTNNCTNNNNG
CTTCGATCAAGTGCGGCTTTCCCGTGCACGACCGTAGCGCCCGCCCGAGACTCACCGNNNNNNNNACCNC
CNNNNNGANANGTTCGGCNNNNNNNNNTGCGTTCCCCCATTGTGGGGGTCNNNNNNNNNTCTCNNCAGNN
NNCNNNCTATCTNGGCGGGTTNNNNCGNNNNNNNNNNNNNNTCTCTCGANNNNNCCAACATCGCTGNTCC
GAGCTGCCGTGGTTGCTATCAGGACGAGANNCGGGCCTAATNNNNNGTGNNAGGCACCAGGGGTGCCGNG
GANNNGCCATTTTTGTGAGGGTANNGTCCTGGTGGGCGNTCAGGGTGATCCACGCANCGGGTTGNNNNNG
TTCTNNNNNNNNNACGGATGGGTGGGNGGTCANNNNNNNNNNNNNNNNNGTTCTGCANNNNNNNNGCTGG
GCGCCGACNNNNGTCGCAGGNAGGNNNNNNAGAGNAACGCGGTAAAAGATTNNACCANNNNNNNNNNNNN
NNAGAGNNNNNNNACANNNNNNNCGNCGCGGATCCGNNNNNNNGNNNNNNNNNNNNNNNNNNGGTAGTCC
GGAGGTGGCACCNTCGGNNNNNNNNNCGTGANAGCATGCCGATTGNNNNNNTAATGANNNNNGAGCTGGT
TCTAACGNNNNNTTGTGGTATTCCAGCCNCCCTCCNGGTGNNCCCTCCGCGCCTCNNNNNNNNNCGCTCG
CCGCCNNNGGCCGCCATNGGAANCGNGGNNNNTNGNCACNNNNNNNCCTCTGCCATTATGGGGNCGGCAN
NCNNNNGTTCCTCCCGNCCCGCAAATATNNNATNNNNNNNGTTTTAAANNTNANNNNNNNNNNNTGCATA
TGATAGGGNANNTCTGGNNCCCGCNNNNNTNNNNNAGACGNNTCGCCCTTAAANNNNACGCTCGCANNNT
GCGCGGATTACTCTTGANNNNNNNCGTGGCNNNNNNNATCGCCTCGGGAAGCCTGNNNNNNNCTGGCCCG
GCGATNNNNNNNNNGGGTCGCCTCTCGGCGGCCGAACCGGCAGGCGGCCGCGGGGGGGGGGCGCATCACA
GGGGATCGCTCCCNNNNCCCCCGNCGCCGAAACNGGNNNNNNNNAGTGTATTGAGNNNGNNGNCGCGTCC
TNNNGGGCCCCTGTCNNNNNNNNNNNNNNNNNNCAGAGCGCCGGCGCGGNNNNNNNNNNNNNNNNNNNNG
GGGGCGAGCCCGGCCGCCCGTTACTCNTCNAGTCGAGTGGCCCCGTTTGCCAGGNNNNNNNNNNNTGGTN
GCGCAGAGCCGGAGTTGGGGCACCCCCCCGGGGGGAGCGGGTCCGGGCCCTCCCGNCNNNNCCAAGGNNN
NNNTTATCCGCATGCGGTTTGTTTNNNCNNCNNCGTGANNNNNTGAATCGCNNNNNNNNNNNNNGNGGAC
GTGNNNNNNNCTGTCNNNNGTGTCCCGTCGTACGGACTTATCGNNNNNNNNNNNGGCCATGTGCCTCGNC
GGCCTGCCACACGTAACCCGTACTNNNTACCCNNNNGNNNNNNGCCATTAGGGGGGCCGAGGGANNNNCG
CACGCCGCTAAGTGGGGGTTGGGNCCGCAACNNNNNNNNNNGNCGGTTGTCCCAGTCCCNCATACNCNNN
CNCCCAATCAAATACAACACATANGCTTTCNNNNNNNCAACAAACTTGTANNNNNGAATTCCTGACNNTC
CACCNCAGGGCTTCTGCAGGCGACTCCTTGCTCNNNCGTNNNACTNNNNNNNNNNACCCCTCGAAGCNCN
NNNNNNNNCGNNNNNNGCACNCCCCGCCCCTATGNNNNAGCCACANNCCCCGAGGTCTGTCCNTCCGCAT
CACCCCANTATCCGGGCCATGCTTCAGACCACCGGCCGGGGCGNNNNNCTCGGCGTAANNGCCNNNNNNN
TCTCGGTGGAAGGCGNNNCTNNTCCCGCTCACTGCCGCCCCTGGGGTAATTAGCGTGTNCCCNNCCTCCN
TCAGANNNGCCGCGGNNNNNNCGTAAACGTCGGAGCAACAGCCAGGNTTAGCNNCAACNTAACAATANNN
NNNNNNNNNGCCGCACCTAAACTACATTGGGTGCGTCCGGCTGCANNNCNNNNNNNNNNNNNNNCCTTAA
CATTGGCGCGGTACCGGAGGTANNNNNNNNNNNNNANNAGAAAGGAACCGTCCGCTCCGGGGATNCCGGC
GCCNGNNGACCCGTCAAGACGGGTCGTACCGGCNNNNNNCGGNATCCCAGCCGCCAGGNNNNNTGATTGT
GTTGGCGTGNNNNNNNNNGCGANCGACTGGCCTCGAGGGTCGGTNAANGGAAGACCTNNTNNGCCCGCGC
NNNNNTACGCTTGAGTNNNGTNGGCTAAGTGATTGGNNNNNNNNNGNCGGGAGGCCGCGCTTGCCANNNN
NCNNNNNNNACAAATACAATGGGCGAGAATAAGGGTGGGTTNNGGNNNNNNTGGGTNTGGTNCTNGTGAN
CGNCGANNCCCGACGCGNNNNNNNCCCCCTGGCTTCCTCCACTGCCGCGNNNNNNNCCGCNCNNTNNCCG
CANNNNNNNNNNCGGGGAGGGCNNNNNNNNNNAGNGNCGCGGGGCCAGGGGGCCACAAANNNNNNNNNNN
NNNNNNNNNNNCTACATGTTNNNNNTCGCACGAAACCANNNNNNNNNNNNNNNNNACATCCNTCNNNNNG
TNNNANTTCCCNNNNNNNNNNNNNCTCCGGNNAGAGCGGCCTTGGTTCTACCGCGGNNCGCTACCCNNNN
NNNNNNNNGCNNNNATNTGCANNNNNCTNNNNNNNNNNNCACAGCGGTGTAGTATCGAGAGCGNGNNNNN
CNNNNNNNNNNNNNNNTCCCGTCGAACAGGGTACACCNNNGGCGGCCCGGGCCGACTCTGGNGGCCTNNN
NNNNNNNGGCCGGCAGCGCAACCCNAGGCGCAAGTTAGTGCGGGCGGCANCGCGAGCNCGNCNGAGCCCA
CGGGGANNNNGGGCAGCNNNNNTCACGANCGGGCCNNNNNTCGCGGGATTNNNATGCAGTTCNNNNNNNT
CNNNNNNCGCCTNNNNNNCNNNGCGGGCCTCCCCCATTNNNNGACATGTTTNNTNNNNNNNCGGCNNNNN
NNNNNNNATCGGCATCTGCGCCTGNNNNTCGGCCCTNNNNNNNNNNNNNNNNNNNNNNNCNNNNNNNNCC
TGCAACATGNNNNNNNCNNGANACGGCNNNNNNNNNNNNNNNNNNNNACGAGGGGGCGNAANNNNNNNNC
CGNGGGCCCTGCAGACGATTAGNNTTTGGTACAGATATACGGCCACTCTTCCNNCGGGGAANNCCCTGTA
ATGCGCAGAGGGATCGCCGGCCCCCCCCCTGNNNNTCTCTACACCCTAAGAAGNGANCANGCCGTGGGCT
NNATGATCGCCACNCCCNNNNNNNNNTATTTTCACNCCCAACAGCCCAGCCGCTTGTGTTCTACANNNNN
NNNNNTTCGNAGGGCNTCTTCACNNNNNNNGTGNNNNNNCGGNATNNCCTNGTGCAATTACGACCTNNNN
GGAGACNCNAGCAAACCGAGCNGGNCGGNGCGGAGATCGAANNNNNNNNNNNGGTGACNNCCAGCCGCCT
CANNANNNNNNCNNNTCGGGCCCAAAGTGCGCGCGGTGTTGCCGGAGGCTGANNNNNNNCGNCTCCCCCC
ANNNNNNGCGGGNNNNNNNCCGCNGCNNTGNNNCTAGCGACGNNNNAGCNNNNCACGANCNTCCCTGCCT
GGNNNTGACTAGTNNTGCGGCGCTATGATNCGGGCGCACCATCACGTCTTCGTTGGCGGCCGCTACCACT
CGTCCCCCCGAGCGGCTACCGTCACNNGCTCCNAACNNNNNNNNNCGANNGCCCGGGGAGGGGNCNNTGC
TGCGGGCGAGTGCGGNNNNNNNTNGGGTGACCCCGCACGNNNNNNNNNNNNNNNNNCTCAGCGACTCCCA
CACTCGTNNNNNGGCGACGCGGAGCGCGGGCGCCTGGTGACGGGCCGGNNNNNNNNNNNNNNNNNNNNNN
NNNCCGCNNNNNCCCGGGGGTCCGAATGGCGNGCATCTAGGGGGCTNNAAAGGAGGGATCCACCGGGCGG
CTCCCCCGAGGCTCGCNNNNNNNNNNNNNTGCTTNANNNGCNNGGCGCCTNNNNNNNNNNCGGCGGCCAG
GGGTGGGATGGNNAGNNNCGTATTTNNNNNATNNNNGGCTTCGCCGGGGGGAAGCTTCGGNNNNNNNNNN
NCACCGCAGCGGGCCNNNNNNNNNNNNNNNNNCGTTATACTCTAGNTCGTATTAGACNNNANNNNNNNNN
NCCTGGAATCGCGNGGGTCNCNTTCNNNNGGACNTAGTCCNATAGACACCTGNCANNNNGTTACNNNNNC
CTTCACCTGATGGCGGGGAGGTCCGGCATCCCAGNCNNCNNNCGCACGCACTGTAACTTCNNNAGTGGCT
GTAGTAACACNNNGGGGCNNNNNNNCTGGGGGTGGTCANNNCNNNNNAATGGTCNCNCAAGCGGGGAGNN
NNCCCNNTACCCCTNCNTNTNNNNNNNCCTCAGCCAGCGCGCCAANNNNNNCCTTTATGCTCCATNGTGA
ACAACGCCGCGACCCCATNNNNNACCCNNNNNNNGAAAGGANNCNACTGACTNTGNNGTTGTAGCCCGAC
TCNNNNNNNNNCNNNGACGGTAAAGNNNNNCCATTCGTGNNNNNNNNTCCAAGNNNNNNNTANNNNNNNN
NNNCCTTACCGTCNNNNTTGCGCCGGCTGTTTAATAAGNNTACANNNNNGNNNNNNNCCCGGCCCTANNT
GATNNNNNNNNNNNNNNNCACNCCCAACCGGGGCACCGCGNNNNNNNNNNNNNNCGGGCTCCCATTNNAC
ACGCACAAGACCATCTCTGAGGCGGGACCGNNNNNNNNNNNNCAGNNNGNTNGTNNNGTAATNNNNNNNN
TNNNNNNNNATTANCACCTCCNNNNNNNCCGACCGAGGATCGCTCGGGTATGTTNNNNCTANTACAAGGA
TCNNNNNATCCCNNNNNTGCACGTTTCAGNGNNNNNNNCANNNGGCCGCTTACCTACCCACGCCCCCCCC
AGGCTNNNNNNNNNNNNNNNNNAAACACCCAGNTCGNNCNATACTGCAGGAGCAACTGTGGCATCGCAGC
CCCCNNNNNGAGGGACTTANNAGCAGCTNTCCGTTTTTTNGGCGGGCCGCCTGATGCCGTGGGGGACANN
NNNNNNNNNNGCCCCGCCNNNNNNNNNGTCCAGGGCGTNAAAGTCATTTNNNNGAAGCGGTCCTGCACGT
GGGAAGACTCTCNNNNNNNNNAGAAGAGCANNNNNNCGAGANNNNTCTGAGTCGNNNNGGGTACGGGCTC
TTTNNGTNNCGGTCAGGCCCCCGAAGTCCGATCTCGCGATNNNNNNNNTGACGCGANNNNNNNNNNNCAA
TCCGGCGTGCGNNNNTAGCAACCCTCAAGGGTAACACTGNGGGCGCAGTGTCCGACGCGCGCTGGCCCTC
GGATTTTNNNCTACCCGGTCCGGGCCGNGGGATNNNNANCCAAGGCTCATAANNNNNNNNNTAACACTGC
GGTTTACAGGCAGCCTACNAACCCNNNNCAGGANNCTCGCACCNCCCNCCNNNNACCATCAGGCCCTTCC
TGGGCNTCNNNNCCNNCATNNNGCCCACACCTCACNNNNNNCTANNACTNNNCGCGTTANGGCATCGAGG
ATTTCCATACNNNNNNNNNNNNNNNNNNNNNNNNNNNNNNNAAATGACATCTCCCCCAGGATCANNNNNN
NNTCCNNNNNNANCCGCGNGGTTTTCGNNNNCAGCACNNNGCGCCGCCGTCAAGTNNNNNNGNNAGNANC
ANNNNNNGAGTACAAGNNNNNNNNGGGCNNNNNNGAGCTNCGTACTAACCAGAGCGCGCGAAGGGCTTCG
NNNNNNNNNNNNNGNGANNGTCCGCACTGCTGGTCCACTCCGNCCGCGCGATAGCTNNAACCCACCTGTA
CCGCGTCTCGATCCGCGCACCGCGGGCGTCAACCAAGGGAACCTGTGATGNNNNNNACGGGACGNNNNNN
NNNATGCCNNNCCCTTCNNGCTGGAGGCGGCCACCNNNNNNNNNNNNNNGGACTAGCCAAATCAGAGCCT
TTCCGGGAGTNNCGTCCTNNNCNNNNNNCCATGACGTGNGCAGAGGAGGNNNNNNNNNNNNNNTCCCCCA
AGAGGCCGCCTAATACGTGCGCTCGCCTNAGTAGAGGCTGAGTTNNGGGTGCACCGNCAGAGNNNNCGCC
AATCTGNNGGAATATCGGCGTCCCNGGGCAACGAGNNNNNNNTTCACTANNNNANNNNNNNNNNNNNNNN
NNNNNNNNNNNNNCCACTCTGCGGTNNNNTATTACNNNNAGTANATTTGANNTAGTTANNNCCGNNNNNN
NNNNNNNTCGAGNNNNNTTATCTTACNGGACGNNGCANNGGTTGATGATGNNCNGGTTATTGCACCCNNC
TGCACCGACGGACCGCNNNNNNNNNACGAAGNNNCTCTAGGCAGCCNGATCCNCTAGTACTCAAANNNNN
NNNNNNNNNNTCANNNNNNNNNCTTTGGCNNNNNNGNNNAATGNNNNNNNNNNGGTGCAACCGATNNNNN
NNNNNNNNATGCAACNNNNNAAATTCGTGACCGCCCCNACGTCCGCNAAACCGCGGCGGNANCCNGCNNN
NNNCCTACNCGCNGCGTCNNNNACTCTAACCGGNNNNNNNNNNNNNNGGTGAGATGCTTATAGAGATCCN
NNTGTAAGNNNNNNNNNNNNNNNNNNNNACGCNNNNNCCGGTNNNNNNGGCCGGGCGACGCCGAGGGCCG
GAGTAGGGGGCATATAGGNAAGGGGCNNNNNTGTGNNGNNNACGCGCCCGACATAGGNNNNGCCGTAAGG
NNNNNNNNCGGNGAGGCCCCAACAGCAGATTGAAGCAAGGGAGCGCTGTGCGGGCGAGGCGCCNNNGACG
CGCAGANNNNGNNNATGCAAAAACGGCAAAAAGCGNNTCATAGCCTNCGGCCTAGGNNNNNTGGTATCCN
NNTAGTNNGGCCTACCGCGNNNAANNNNNNNNNNNNNGGGGGGTACAGNCCGCGCCCGCCTGCCGCCGTG
GCAGGCGAGCCCCNNTGTAAGAGGNNNNNNGTACCTCGAGAAATGTGCGCGGCACCTCCATTANNNNNNC
TTCCNTAATCCCCGCANCACACGNATTGNNCGGACTCCGGCGAGCGNCCNGGACCCNNNNNNNGATANNN
CCTTACGGCCCCCCTGTGNNGGGCGCCTCGCCCCTGACAGTAGANNNNNNCNTGATCCCCGGGGCCGCAA
TCGTTNNNNNNNNNNNNNNNNNCGGGTGTAGTCCGNNCTTTCAGGGNNANNNNNNNNNNNTATTGATTAC
NNNNNTCGCCCGCTGGGAGGCTCAACTAAGCGAAATGGGAGTTGGGNNNACTTNNCGAGACGTCGATTCA
ATCTCCGNNNNNNTNNNNNACATACCNNNNNNNNNNNNNNNNNNNNNNTTATTCTACTACGCAGAGGAGC
CGTGGCTGCCCACGGGCGGGTCGGCGCTGGCNACTANTCAAGCGATAAACCCGATTTGATCGTAGGGNCG
AAAGTAGCTNACCGGTANNNNCCGGAGGGAGGNNNNNNNNNNNNNNNGTTTGANNNNNNNNNNNNNNCCT
ACNNNNCATTANNNNNNNNNNATTCCGCGTCGCGGATNGGGNNNNNCCAGNNTACTCTGCCGCGTTATGG
CNACTCTCNNNNNCCCCCCCGCNNNCGGNNAGCCNNNGAACCAACANGANNNNNNNNNGCGCGCGACGGG
GGCCGCCACNNTCTCTATTGNTGNNNNGNNNNNNCCGTNGGTTCGCGGGCCAGTTCTGTTCGCGCCGTGT
AGGGACCAAAACAACNNNNNNNCCTGCCTCCNGTATGTGACGGCGGTCGGCNNNNNNNCACANNNNNANC
TGGTNNNNNNNNNNNNNNNNNNNNNCNNNNTCGNNNGCGACNNNNNNTGAGCACGGGAANGGATCGTNNN
NNNNNNNNNNNAAACGGAGGCTTGACTAACTACGGCGCCATTCCGCCGTTCCGCCANNNNNNNNNGCATG
GGNNNCATTGTCGANNNNGCACTACNNNNGGAATAAGCCTCGTTNNNNNNNNNNNNNNNNNNNNNNNNNN
NNNNNNNNNNNGGCGCCACGAGCNNCNNGAAGNNNGGGACGGNNGCGGGGTGCGNNNNCATCGNNGCGNN
GNNNNTCTATANNCAGGGTGGCAATGCGACCCCACGCGGCANNNNNNNNNTGTCNNNNAAGTTAGGTCNN
NNNNNNNTGGACTTNATTCNNNTGTGGCCNTGGNNTGCNNTCACGTGNNGNNNGGNTNGTCCTCACCAGG
GCCTGGNNCNNNGGGGGGGAGGGGCCNNNCCAGCNNNCAGCTCGGCCAGGNACATAAATCTCGTCTCGTA
NNNNNNNNNCCAGCNNNNNNATGCTAGANNGTACTCNNNNNCCANNTCAGNNNATTANNNNNNNNNNTGN
NGANNNNNGTCCTCAATTNNNTTGCTCCTGTTACCAGNACACGCANGCTCCGAGGCACGGGNNNNCGCCC
TCAAGAGTCGCGGCGACCAGTNNNNNCGCGACTGTGCCATAACGTAGGGTCTAAATNNNNNNATGTCCCC
CCTTTCGATGGGGTGCTCCTNNNATTCGNNGNTTCAGTGCCAATGACAGCCCCCGNGNNNNNGCGTGCGA
ACCATCGGAAATTTNNATACATAGGCGTTTCCACAGTGACCCTGCGGGGCCCCCGCGCGGCCCCGNGNNN
NNNNNNNNNACAATCTGGCATGTGGGNNNNTTTATCAAGCCCAATNNNNNNNATGTGGGGGTATGGCGAC
CCCGCTCGCGAATTGGGTTCTGGTTACGTGTGGGGCNNNACNNNNNNNGTAGTTTCGTGTNNNNNNNGNN
NNNNCATGATTCCCGCACACNNNNNNNNNGCGTGCCCGGCGGCCGCCCTCNNNNNTTNNNNACCGGGGAA
CGCTCGCGTNNNGTCAAGGAGNNNCACTGGGAAGTCCGATAGGCGNNCCTCTCATATCTAACACATACAC
GGCAACAAACCACGGGGAGTAAGGCAGTCGCNNGCCNNNNNNTCCCTACCGGCCGGCGGANNNNNNNACN
NNNNNNNNCNTGNNGTTCNAAAGTNNNNTAGCTGCCCTGCGCGTCTTCCCGGCAGCCCGACGNNNGTGCG
ANTNNNNNNNNNNNNNTGGGGGACCCGTGTGCTCTCCGGAGGTGGACTCGGGTACCGAGGGGTNGTACAG
CGNAGGGCCCCNCNNGGCNNNNCCGNNNNNNNAAAGGACGTCCGCAGGTCCGTGCCAGGGTCCNNCCGTA
CGCGGCCCACAGCCNNNNNAAGCAANNNNNNNNGTGTAGGCNTGNAAGTCGGCGTCCCGCAGCACCGCNN
GGCATTGCCAATCAACAAANGGCGCNNNNNNNNNNGCACCGCTNNNNGGGANNNCGTCAGAAANGGCNNC
AACCACCCCAGCNNNAGGGTCGACAAGGNNNNNNTTCGCTGAGCCTNNNNNNNNNNNCGGCAACACGCGG
CGCNTCATGCGGTCGCNNNNNNNAGGTAACTNNNNNNNNNNAACAANNNNNNNNAGGGCGCCCCNANNNN
NNNNNNNNNNNGAGGTCGATCACGCGCNNNNGCGCCTGAAGGTCATCGGCTNCCGCCGGCGNNNNNNNNN
NNNNNGCCCTCCCAAGTCTNNTTCTGAAGTGNNNNNNNGCACTCCCGCTCAGGGCTCGACAGNNNNNNNC
TTCGTTCGACCNNCGGNTCGGANGGCCCCGAGGACGGGCATCCGCAAATCGAGTGTCCCCCCGTACTTTG
AACCGCGGCCATTCGACGATACNGTTCCGNNNNNNNNNNNNNNNNNNNNNNGTCAGACCCCGNNGGNNNN
NNNNNNNATGGGAAGGGGATTGATGCCCCATGNNNNNNCTCTNNNNGTGGGGCGTNNNNNNNNNNNNNNN
ATCAGAGTCCGGAGGACGAAGGTGAGTAACACGCNNNGAGGCNNNNNGACGCGCCCCAGCNNCTTGCCCC
CAGTTAACGCCGATGNCGTGAACGGGCGATCCGGCNNNNNNNNNNTCCGGNNNNNNNNNNNNNNNNNNNN
NNNNNNNNNNNNNNNNNNNNNNNNNGGGCGNNTACGAGCNNCCGCTCGCTGGGCTTGCGATAGGNCTTAT
GGCGCAGGACCGGGGNNNNNNNNNNNNNNTNCCCACCTGCGGGNNNNNNCTCGNGTGGCGGCCCCGCNNN
NNNNNNNNNNNNNNNTCCTCCGGAANNNNCGNNNNTTATACCGAGTTTAGNNNNNNNNNCCNNNNNACGG
CGGTCCGACCCTCTCGATCAACGGCCCGGGGGCACGCCGACGGTCCGCTCTCTTGTAGCGCCCGTCGCCC
AGCANNNNNNTGGGTNGCGAGGGNNNNNNNNNNCNCNNNNNGTTAAGGGTCTTTANAGTGCCCCACTGGG
GGGACACTGCGCTTGTTGTTACGNNNNNNNNNNNNNNNCTGCGATTCGCCAGCTNNNNNNNNNNNNNNTT
TGCACNNCCAGTGTACCNNNNNNGCCAAGCGGGCNNNNNTTACCAGGTGAAACGCGCTTNNNNNNNNNNG
NNNTGCCNNNNAGTCGTCCGATNNNGCCTTGTGTGATCGCACCCCCGGCCGTGTGANNNTGCGANNNNNN
NNNNNNNNGGAAGACATCNCGCCGCNNNNNNNNNNNNNNNNNCCGCTGTGCNNNGGGTCCGCANNNNNNA
TAGTGGCNNGGCGCGACANANCTGTACCGGNNNNNNGTGTCNNNNNNNTGNNNACGGCGTTCGGAGTGAC
GATGTGGCNNNNGCGGCCAAGGTCCGGCGAGGCACGTAGAAATTCGTGACGTGATCTACTCGCNCCGGNG
GAGTCTGCTACNNNNNNNNNNNNNNNNNCGCCGTAAGNTGCGCTCTCGCTGGAAAATNNGAGCTGGGGTT
CNNATTNNTTCTTGGTCTNCCGGNCNNNNNNGTGTCGAGGCGNNNNNNNNNNNNNNNNAAANCGCGTTAC
GTAGNANTTANNNNNNNNNTACGGGNAATTGGCATTACGCACGTGCCCCAAACGAGTCTNNNNNCACTNA
TGAAGCACGACCGGGACGAGGGGTNNNNNTGGGCCNNNNNNNNNNNNNNNNNNGGGGGGGNCGNTGAGAN
NNGGGCGCCGCGGTNGCCCCGGCCTTCCCCCNNNGGGTGNNCGTCTNNCGGCCCTCGTTATCTGGGCCCG
ACTGNNACTCACGAGAGGCAGTTTGCCAATTGGTAANCCACGATAGTAAGGTCGATCGCNGNGGTCCCGT
GCGTACNNNNNNNNNNNNNNGCCGNNNACTTTCCCGGAGCCACTAGCGCCNNGGNGTGCNGTTAGNNNNA
GAAGCAACCNGCNNNGTCCACGGCCACACTGCTNCACGCGCGAGCGGTCTNNNNCCCCCACGAGGAGAGC
TGGAGAGACTTGCGGGCCCTTGCCTGTATTTANNTCTANTGGTGCNGCGCTGGAGGCTTCGCANATCCNN
NNNGCCTCTTGGGCCGNGTCGCCGCNGNTAGAGTGNNNNNNTGGTTCGCAGCANNNAGACTGCTAGCCAG
ANCCTGGTAGANNGCTTNNNCAGCNCTCNNNNNAGAGNNNNNTCATCCGGCAGCTNNCGCCCTGGCCCTC
GTTCCCGTGAGCGCAATCCNGGTGAAGCTAGCGCCCGGCCAGTGCCGNNNNAAGGNGATCGCTGAGGGCT
AGGAGCCCCTACCGCCGGNNGCAAGTGATCTGACGGCCCCGTTCCCCATCGTAACCCCTCCGTCCCGAGC
TCTTNNGTACGGACCTGTTACCCAGCTCTTAGGGACAAGTGTNNNNNNNNNNCGTCGNNNNNCCCCGAGA
GTACGANAGATAGACCTCGGGTCGCTGTACNNNNNNNTTACGNNACNNGGGACTCNCCTGCCGCCCGGCG
GCCCGGTTACCNNNNNAAATACCCCAANTGGCCGACGTAAGGGGNNNNGACGCGNNNNNACAATACNNNN
NNCCGCCCGAGCCANNNNNNNNNNNTNNNNNNNNNNNNNNNGNNCGNNNGGTGGACGGCCTGAGACCCCG
GGGCCGAGGGACCACACGNNNNGGNGGANNNNNNNNNNNNNNCAACCCCAGCTNNNNNNNNNGCGTATGC
CNGTAGANNNNGGGCCNNNNNNNNCAACTAACGTCCCGAGGGTGGTTAANNNNGGCCTCCAGNATACGTG
GGCCGCCCGCGCAGAGCNAAGCCGGGCTCAGGGCGAGCGTCGNNNNNATCACGCCCTGCNNNNGTTCCGC
GAAAATNNNNNGAAGNNNNNNNNNNNGCAATTNNCGCTCCACGGCGCTGGTCAANNNNNNNCGGGCGCCC
GAACCCTGGGGNGTGGNTNGCGCTGGCGTCCTGNATTGACAANNNCTTNCGNNNAGGNGAACAAGGCAGT
GTGGCATCGCATGTTGGANAGTCAAACCATGTTGCANNNNNNNNNNNGGGCCAANNNNNNNNNNNNNTTG
CGTCTTGNCNNGCGTCNNNNNNNNNNNNNNNNNNNNNNGACTGTATGNNNNNCTNCGCGCAGGAAGCCCT
TGAGCGACAGCGCGANNNCCCCGGAACATGACTCGTGAGTAGTAATNNNNNGANNTGTNNCCGTACCTNN
NNNNNNNNNNNGAGGGGNNNGCGCCCGCACNTGGTGCGTCGAGCNNNNNNAGTGNNNNCTGGGACCCNNN
NANNNCNNNTGCTCAGCTTGTGGNNNNNCCCAAACGNCCCACCGAAGGTGCTTTTNNCGCATCGCCGCAC
GNNNNNNNNNNNTGCCGCNNNNNNNNNNNNNNNNNGAGNCNGCACTGGAGCGNNNNTCCCTANNNNNNNN
NCGGCNNNNGNNNNNNTGGTAGGNNNCCGNNNNNNGGACTGCGGCGNNNNNNNCCCTGAGATCAGCGCCA
GCCCCCGGNNNNNNNNNAGCCGCCACTCCGGGGGGCGGTNNNCGTGGCCGACTNACGGCCANNNNNNNNN
NNNNNNNNNNACATCGCNNNNNNNNTTCTGATCTGNGGNNNNNCGGCNNNNNNGGGANNNNCGCNNNGGA
GGNNNNNNNNNNNGAGGGGTCNCACTAGCAGNNTCTTCAACTATCCATAGTGCCCCGCAGTTACCTTAAC
TNGGCNNNNNNNNNACCCGTCGAGTCGGCACGATCGGATAGCGGCCNNNNNCCCATCTGACAAGGGGGGC
AGCGATCATGCCGTTTGTNNNNCGACGGNNTAGNNNNNNNNNNNNNCACCATNNNNNNNNTNNNNNNNNN
NTCAANNNNNNNNCTNNNNNNNNNNNNGGGATACAATATATTCCAGGCNNNNNNNNNCGCCAGGNGNNGN
TGAACCAACCACGAAANNATACTCGTATCNNNNCGCGGNGCTAGNNNNNNNATNNNACTGNNNCATNNAG
TTGCGCGAACGTTTCGGCCANNTTGTCTAGTACNTGTGACCCNCCCNNGCCTACNTTGGANTCGCAGANN
NNNNNNTCGCTGGACTAGGAGAGACACTGTGNGTCGGCGCNNTANNGTCGACCTAGACTAANTGGGNNNN
AGTGCNGCCAANNNNCGGTCCANTANNTGTTCACGNNNGGCCGGGTAGGCTCGTGTGCGCTGCCNNNNNN
NNNNNNCGGGNNNNNNNNNNNNCGCTGACTCTTCTGGGNNNCCTGAGCGGGCGAGTNCTCCNCCCAGAGG
ATCCGACGGNNNNNNNNNNCGNNNNATTCGGCCATGNNNNNNAGAACGTGNNNNNNNNNCCNNNNNNNNN
NNCGNNNNGNCNNNNATTCTCNNNCTTGGCAGTCGCCGCCCGGACGCNNNCTATNNNNNCNNNNNNNNNN
NGGGAGCCANNNNNNNNNNNNNNNTGAACCAGACNNNNNNTCAGTTGAGNNNNCCTTCGCACGCCNNNNT
NANNTTGAGACGNNNTAACCAGCCGGCCGGNCATGAGGAACTCGNNNNNNNNCGTGGGCCCANNCGNNNN
NNNNNNNNNNNNNNNAATTTCCTGTCGTAGCCNCACGNNNNNNNNCNNNNNNNCCACGCNCNNNNNNNNN
NNNNNNNNTGGCGTNNNNNNNCTACATTTGGTGTTACGGAAAAGCCCCGTGCNNNNGNNNNGNNNCCGCC
GCTTNGGTCTTCTGCTACCCCAGTNNNTACTGGGGCCGCCCGTCATANNNNNNNNNNTGNGTCGANCANN
NTGAGGACAAANNNNNNNNNNNNAACATCCTTCNNNNNNNNGGNNNNNNNNNCNNTGCTTTNNNNCGCNG
NNCCCGCGAATGCAANNNNNNNNNNNNNNNNNNNNCCCGCTNNNNNNAGANGNNNNNNNNNNATGACNCC
GGGTCCNGCGCAGGGCAACNNNNNACCTCTCTTGTGGCTAGGCGCTCGTGCTGGCGCGCGNNAAANCGCA
GTAAAANTTGTGGCCNNNNNNACGNNNNNNNNNNCCTGCTGCACTCGCGTCCGCGAGCCGGCNNAGCCGG
GGCACGATTGCCGTCATTNGTAGCGGCNNNCTGGGNNGACTCNTGNNNNGCACGTCGAACGNNNNNNNNN
NNNGAGTNNNNNNNNNNNNNTGTTNNNNNNGAGGNGGCGTGACGGNGCTATTGCGGGNNNNNNTACNATT
CGGGCTAGGACTCCGTCCCATGACACNCNTTAGGTNNTGCCTAGCTGGCTTGGTCGGGTTTNCCNNCTAC
TNNNNNNNNNNNNNNNNNCAGNNNNNNNNNNGCGGTNNNNNNNNNNNGCNNNNNNCGAGNNNCGCGCCAC
CGNNNNNNNNNCANNNCAACCCTACCAACCCCGTCCGGGCGTAAAGGCCAAGGTACGCTGCCCGGCGCTT
CGTGGGAAGCGGACAATTNNNNNNNNGGGAGTAGCGAATATGAACGTNNNNNNNNATCNNNGTCCTTAAG
NCCGANNNNNNNNNAGTANCTANNNNNNNNNNNCCACGGGNGCGCTGNNTNNNGTTTTNNNNNNCCCGAG
TNNNNNNNNCTNTTATTAGNAATCTCGACATNNNCNGCGTANNNNNNNGGTCGCTTGTGACCCGCNNTCA
GCTACNNNNNGCAGTCNNNACCCTGTTCTAGNGTCGCNTGTGGGNNCGTTGAGGAACACGTCGGCTGACC
CGNNNNACAGANNATTGGCNGNGANNNNNNNAGTAANNNNNCCCCGCCCNNTCANNCNNGACGACCAAAG
GCTACNNNNTCCATCCCCNNNNNNCACTCTGCTAGACNNGCGNCGNCCCGTTGNNGCGANNNNNNNNNNN
NNNGGGGAGGCNNNNCCGCCAAANTCCTGTNNNNNNNNNNNNNNNNAAGCTTCCGCTCAGATACTCGTCA
TCGAGCAACCCGTTCCCTGCAGTCNCACACCAGGGCCCGGNNGGGGNCGCTAGGGCCCCNNNNNCNNTCA
CANNNNNNNNNTCGTNNNNNTCAAGTNNNNNNNNNNNNNCGGGCNNNNNNNNNNCNTCCCNNNNNNNNNN
NNNGGANNNNNNNNNNNCTGCACGGTAAACGGTNNTTAAGGAGTNNGGGAGNNNCNNCNAGGTAGTNNAA
CACCTTGTACGAGAANGNNNNNGCTATNNNNCGNNNCGGNNNNNGNGACACCCGACGTANGCCGGACACA
TACGATGACTTATCGCCGTGTGCCCGCCGGAGTTGACCGCNNNGGGGAGCGGCNGGCCGGCGCCCTCNCC
GGGTATCTNCTGAATAGCCACCCGCCCACCGCCGGTCTGCGCCGTAGAGGCATATGGCCCGCCGGGGAAC
ACCTACNGNNNNNNNNCAGGCCGCCGCCCGAGCCNAATGAGGNNNNNNNNNNNNNNTAGGTGCTGGCAAG
ACGCAGCATTTCAGATCCTATTATTGGTGCTCCGAAGACGGCGAGCAGGGACGGGATGCGGGCCGCCGGC
CGGATACTCCCCTCCTCATACCCCACCGCGCTNNNNNGTTTCTCGGGAGCANNNNNNNNGATGCTTTATC
GTNNNNTGTTGTCATTGTGCGTAGGCGACACTTAGATCCAGGTGGCCTCTTATGACTCAGTAATGGTGTC
CCACNNNNNNNNCGCCGNCTCNNNNNNNNNNGCNNGGNGTGGGGTCCGCGCAANNNCCGCCCGGGNTAGC
NNNNNNGANATTAATCGCGGCCCGATTGCCGGCCGGGGGNATGACGGAGCGCCGGACGCNNNNNNNCTCC
GCCGTACATCCCAGTCCGGTAGNCCAATCCCANNGTAAGANNNNCTNCGTGCGGGNNCNNNNNNNGGNGN
NGCCGGGTNGCCTGTCNNNNNNNNNNNCGGCCGNCAGGGCTATNNNNGGCTCCGCAGGGAGNANNCCCGG
CGNACTGGACGGGGNGCCCAAACGTCACTGGCNNNNNNTCCACNNNNNNNNNNNNNNNNNACCTGCTGCC
GCGGGTCTCTAGCCTCGNGTAGGCCCAGATGCGGACCAGNGTGTTCCCGGTGGCCGCCGGGAGCGACCCG
GCNNNTACGCGACCGGCACGNNTTCNAGCGTACGNTGGAGTCAGCCCGACAGGTGGNNNNNNNTTCGCGN
TTTGTTNTAGCAAGCCCNNNNATACCNGNCCNGGGNNNNNNAGGGCGGNNNNNNNCGCGCGANACATTTA
GCAGCGCGACNNNNNTCCTNGTTCCTACGGNNNNNNNNCACGCCGGCGTGCCCGTGGCGGTCGCCCTTNN
NNNNNNNNNNNNNNACNNTATCTGAANNNGTNNNNNCACCCCCCGNNNNNNNNNNNNNNNNNNNNNCCAA
ATCATCGTGCGATCTNNGCTGNCGGGGTAGAGGGCCCGCCCNNNCCCTNNCNCGTCGCACCATGGACCCC
GGGTAANNNNCGCGNTGCTGNNACAGACGCGGTCGCCGCCGAACNGNNNNNNNCTCGCGCCCCNNAAACA
TTCCGGCACGCTCAGAGGNNNNAACACATCNNNNNNNGCCGGCNTTCNNNCANGTGCGCCCTCCGCCCCG
CGCGNNNCCGTAGCTGGNCAGGCCTAGCNNNNNATGGAGAACCTAATTTTTGGAACATAACCATCAGNNN
NNNNNNNTCTGGCGGCGNNNNNNNNNNNNNNCGCNCGCCGNNNAAAGATTNNNGGAGCGCGAGCCGACAC
ACGGCAGNNNGCGCAGACGTATGAAGTCCNNNNNNNCCCCGAACGTGGCACGANNAGCCTACCNNNTAGA
CGTCTGTACGTNGAGCTGGATATCCACAGCNNNAGCGCNNNATCGCCNNNNGGAGAGNNNNNNNNTAATG
NNNNNNNTGAANNNNNTGCTCATTCGCGGTCTGGNNNNNNCCCTACGCCGNNNNNNNNNNNNNNNNNCGT
CGCACGGCNNNNCCGGATTNNNTTCTGGAATCACCCCCCTCCGCCGTCCNNNNNNNNNNNNNNNTGTATG
TATGGGTTTACCNNNNNNNGGCAACACTNNNNNGCCNAANATCGCAGCGCCACCATCTATCAGGTTGCGT
CTGACAAATCTCNTTGCNNNNNNNGGTTCTATACCTAAAGTTTGCCAGCTCTACGACCGCGCCGGCGAAG
CCCCGNTNGCGAGAGTNAANNNNNNNNNNGNNNNNNNCCTAATGCGCCNNNNNGTTATACCCCAAGGGAT
GCGGNCGNNNNNTTAGCNNNNNNNCAATCGGTCGCCTGGTTCGGGGNCGCANNNNAGCGATGGTAGGCNN
CNNNNNNCCGTTCTGAGCNCTCACGGNNNTGTGCTACGTNNNNNACNNNNATGTGCCGGCGGGTGTTACC
CTCCCTTTTGCCCTCCGANAGTTAGGTGGGCCCGCCGCCCCGNGCTATCCACGCGGTGNNNNNNNTTTGC
NGCTCNNCCNNNNNNNNGCCTTCCCCCAAGGGGGCGATCGCCCGCTTATTTCCGGCTACGGGCGGATCTG
ACANNNNNNTAAACAGACAGNNNNNNNTACAATNGTCAAACCTCNNNNNNNNNNNNNNNNNCCAAGCTTG
TGGNNNNNNNNNNNNNNNNNNNNCTCGCGGGCCCTNCCNGNNCGGCGAGGGCNNNNATATACGTAGCGTN
NNNNNNNNNNNAGGTCCGCGGNNNNNATCGTTANNCGGTANNNCNNTNNNNNNNNNNNNNAGTCGCCGNN
GCGGCCGCCCCCAGNAGCCCACTAGACCCCACGGGATGAGGTACAACTNNNNNNNNNNNNNNNNNNNNNN
NNNNNNNNNNNNNNNATCTGGAGGCCTAGGGGCCGNNNNNNNTATTCNNNNTCTCGTNNNNNGGGGCATC
CTATGCCAGGGNNNNAGGGCATGACTTGGGGGGANNNNNNNTACTCTCANGCCGGGACTGGCCGCNNNNN
NNNNNNNNNNCGTTGCATGGGCTGCTTNTGCCGTCTAATAAGGGATGGCNNAGTNNCCAGGGANNNTCCA
NTNNNNNGCCCNNNNNAAGTCCAACTGCGGATAGCTTTGCGTCNNNNNGGCGGCCGNNNNCACGCATCCC
ATAAATCCCCTGGGCCCGGCCTCGGCCTCANNCATGAACCTACCTCCGGCCGCGGNNNNNNNNNNNNNNG
CATGNNNNNNNNTAGGNNNNNNNNNNNNNNNNNTCNGGCCCGCGTNNTACCTANNNNCGGCANGCAGTGC
GGTAGTNNNNNNNNNCTCCGGCCCCTGCATACCTGGTCGGTGTGGGGATACGGCGCGACTTCGGTANNTT
ACGTCCGGCCGNNNNNNNNNNNNNNNNNNNTGGGTAGCANNNNNNNNNNNACTCCCCCGCCAGCNNNTCG
AGGATCNGGCCACGCNNNCAAATGAANTNATAACAGTGTCCGTGGTACTTCNNNCCGAACACTCGANNNN
CGCAACAACACCCGTTNNNNCGCGCACGTCAGNTCTCGGGNNGGCACCTACACAGTGNNNNNNNNNNNNN
GGGCCTAANNNGCAGCGCTGCTCCCCGCGTCGTCTCGAGTGCNGTTGGNNNNNNNNNNTNGANNNNNNNN
ANNNNGTTCNNNNNNNGGGTCGGCAACGGTCCCCATGCGGCCAAGCACGACAGANACCCGGGGGCCGTCA
CTGNNTGAGATAGGGATCCCNTACGAGGGCGGCGGCGTACNNANNNANNTGTCTTTTCTATGGGGGGAAT
GTATTAAACNNCTCGTTTGCNCTAGGAGCGAAGCCAGAACTCCCAGACCGCATGACGGTNNNNCGCCGGG
TTNNNCNCNCGCANNCNNNNNNNCNCCTATCGCNNNNNNNNNNNCACCTAGGCGCTCGNNNNNNNCGGTC
ANNNNNGTCTCGGCTACCAGGGCCGCGCCGACAGGGNNNNNNGCAGACTTCCNNNNNTGCCNCGTGGNNG
NNNNNNNNNNCTTTTNNGNNNNNGNNNCATTCTCCGNGNNCGGNGNNGCNTGAANGAGTCCTGCGGGCGG
NGCCTCTGNNNNTAGACGGCGNANNNNNNGNCGGGCGCAACAAGACGGCTGGACTATCGTNNNNNNCATA
TGNNNNNNNTCCTAAGGGGTCGCGCGGGNNNNNNNNGGAATATNNNTCGNNNNNCNCCGGCGAGNNAGCA
GGGGCCATAATGNNNNNNNNNNNNGCCCCCGNNNNNNNNNNNCAGGGCCCCCTCCCGCACACTNNNNNNC
CCGGAGNNNNNNNNNNNNNNNNNNNNNNNNCCACCTGAACACNNNNNNNNNNAGCTCGNGCGGCCNNNNN
NNNNTGTTTTGATCCTCACACNNNNNNNNNNNNNNNNNNNNNCNNNNNNCCGTCACNNNNNNCCTCTTCT
CNNNNNNNNNNNNCGCCGCATGNCGGGCCNNNNNNNNNNNNNNNNNCCGTATGGGGANNNNNNNNNCCNG
GCCCGCCGTACGGGGGGACCGNNANCGGCAGNNNNNNNNNCCGGATNNNNNNNNNNNCNNNNNNNNNTGT
GGNNNNNNNNNNNGGGNNNGCNANGCNGNAGNNNNNNACGTGCNAGCGACCGCCGCANNNNNNNNNNNNN
NNNNNNNNNNNNNNNNNNNNNNNNNGCAATCACGTNAGCTAGTTAGTCCCCGGTGCCNNNNNNNNNNNNN
NNNNNNNNTGCCTNNNNAGCTGNAAACCTTAGCACCTCNNNNNNGAGTGGGCNNNNNNGGTCCGGGNNNN
NNNCGTAGAGTGCTCGNNNNNNNNNNNNATACTTCACANNNNNNNNNNNCATCCGACGGCGCAGGTAAAC
AGCCAAGCCCCGGGGATCGCGCCGANNNTAGNGGAGCNNNGAATATGGGTTCTTTCCTTGACNNNGANGT
TTAACGCCGTCCTCGGNNNNTCCCGAAACCGCGANNNNNNNNNNNNNNNNNNCGTCGTATGGATANNCCN
NNGNNNCTGNNNNNNNCGGGGNNNNGGNNNNNNNNNGTACTCGNNNNNNTGGTCGTNNACGCGCAAAGAG
CCTAACTAANNNNNNNCTGCCAGGGTTGAGCCTACCCNNNNNGTCGTTTTTANNNNCTGNCTGACGNNNN
NNNNNNNNNNNNNNNNNNNNNNNNNNCACGTGCAACGCGCCCGTNTCGNCCGGNNNNGCGTCCACCCCGA
GACGGGGGACCGNTCGGTCANNNNNNNGGATCGCCAGGACGCGTGCTCTTCCGCCCGGCGCGCTGGCGCC
ACGGGGGTGACGGGGTCCCGCCGGCAACCTGGGCTGAANNNTCGNCGANANCNCNNNNNNNNNCCGNNNC
GTATCACTNTCNNNNNNNTGCACCGCGGTATGATGCCTTGAANNNNNNNCCCCAGAGCCTCNCGCGCNNN
GGACCAGTTNNNNNNNGGCGCGGCGNNNNNNAGCGNANNNGGGGTCTAGTNCTATGCAGGGGGCCCCGTG
GCGCGCATCCGCAGTCGCTNNNGGCCCTCCACAACCGCNNGCCGGCTGACCCCGNNTNNNNNNNNNNNNN
NNNNNNNNNNNCGTCTTCGTNACCACGNNNNNNNNNNNNNNNNNNNNNNAGGCGTNNAGGGAGNNNNNNC
CGCAACGCCTGGGANNNNNNNNNNNNGACGACCGGGCATGGTNGGAGANNNNNGGGCGATCCCCCTNNNN
NNNANNNNNNNNNNNAGANANCGNCCNCCNNNNNNNNTGCTCCGACCAATCCACGACCNNNNNNNNNCCC
GGTGGATGGGCGTCAACTGGATCTGGTGCAACGGGTCGTCCTAGACGAGGNTCGCAGCGATTCCCGTCTC
GTTGGCTNNNNCGGCCCCACTCCCTCGACGCCCCGCGCGCACGGAGCGTGGATGGCGCCGGGTCGGTATT
ANNNNNNNNNNNANNNNNNNNNNNCGGCTCTGAATCTCCGTATAGCGACNNNNNNNNNNNNNNNNNNTCT
CGCGCCCCGCNNNNTAGCGCANGCNGCTCANAAAANNANNNNNNNGGNNNNNNNGATGGGAGGTCCCATG
AACGGGTCCNCCGTTCGACCTAGGCGGGCCCGNNNNNNCCGGACATNNNNNNGNNNNNNAAAGGGCCGTA
CGCGCCCCCGCCGGCNATNCGCGGGNNGNNGATAACCAATGTGCGCGTCGCACTGANGAATTCCCCCCGA
GCTCCGNACTGAAACANNNNNNGGCTGGATGGCAACCGGGAAACTGTGATCGATTTAAANGAGNCNAGNC
ACGAGCGAGCNNNCTGCCACTGGACCACCCCCGTGACGGGCNNNTGACATCCGTTCGCGATCATTGNNNN
NNNNNNNNNNNNGCCGTGTCGGATGAGTCGCGGTGCNNNNNNGANACGGGGGCCAGGGGGGGAAGCCCCG
CCGCGCNNNNNNNNNNNCGGGCCCGNGNNNNCGCAACNNNNTGGGCNCNNGGTCAGAANNNNNNNNNNNN
NNNNNNNNNNNNNNNNNNNNNACCTGCGCTGANNNNNNTCCGCGAGCTGGGCGGTGCCCNGNNNNNNNNN
NNNCTAATCGNGGTANCCCTTCCGACAGAGGTGGGGCCGANCAGGGTGTTACTTGGAGGCGGGCTTACCG
CCCGCCCGCNNNNNNNNNGGNNNNAANNTAATCGCNNNNNNNNNNGACAGATTGAGCGTGCNNNNNNNNN
NNNNGGCACTGTGCGCCGGCTNGTGNNNNNNNAAANNNTTTCGTGGGGCCNNNNNNNNNNNNNNNNNNNN
NNNNNNNNNNNNCGGCTGGAACGCCGAGCGGCGCACAGCGCCNNNNNNNNNNNNNNNGCNNNNNNGANTG
CCAAATGGGCATGCCGGACCCTCGAGCGAGNNNCGNNNNNGCNCGTCNATGANNNNNNNNNNAGTNNNNN
NNNNNNCCGNNNNNNNNGNNNNNTCGATACCGGCCGTTTTGAGAGGTNNNNNGCTACGGGGGGGTCGCCG
CCGGCGTCGATGANCTCGNNNNNNNNGAGCCGTCCCCGACCACTGCGCGACCCGGAGCACACCGTTCAAT
NGACGTGCGCCCCCCGGCTNCNNNNNANNNNNNNNCTTGAGAGTNCNCAGNNNNNCTNNNNNCGGGTTAG
AAGACCCCAGNNNNNNNNNNNANNNNNNNNNNNNNNGCTCCCTTCNNANNNGNNGAGGGNNNNNNNNNNN
NNNNNNNGGTNNTCNNNAGTTTATCTACNNNNNNNNNNNNNCGCGCTCANNNNNNNNNNNNNNACGCCGN
NNGATCGCAGGGCCGCGAGTCNNNCGGGGAGCGTGCGTCTGCTCTGTCACAGCCTTNCCGTGGGCGACGG
CCCCGGNNNTGNGCCCGGGCGANGNCGGGGGANGCNNNNCNNNNNNNNCGAGNNNCCGNNNNNNNTATAG
TANTCCCCCCNNNNGTCACGCCCCCCAGNNNNNNNNNNNNNNNNNNNNNNNNNGTGTAGAATCNNNNNNN
NCGCCAGGCACCGCGGCGNNNNNNNNNNNNNGCCTGCCTGCNAGCNNTACCCGCGANNNNNNNNNNGTGG
GNNNNNGCGAGTNNNNNNTTTACCNTNCGCGGCAAGCAGAGCGCCCNTCCGGNNCNGGCGTCGNTCCCAN
NCCGCCGCNNNNCTTTGACGGGCNNACCGTGTNNNNNNGNNNNNNNNNNNNNNNNNNNNNNNNNNNNNNN
NNNTGCTGTCTCCGAACTTANGCCGCTCCCCAGCGTCTGGNGCGCTGCACCCACCCGCTGATNNNNNNAN
NNNNNNNNNNNNNNNNNNNNNNNNNNNNNNNGCATCGNNNNNNNNNNNNNNGGGANNNNNNNTTCAACTT
CATGGTAGGGCCNNNACTTANNNCCTTCGATTTCATTCTGCCCACGGTNNCCTCCTNNNNCCGTCCGTGG
ACTNNNNNNNNNNCGTTAACANNGNGATCGGAGCATGTCATGGCCNCCCTGGACTCTCGCCCCGCGGNNN
NNNNCAAACNNNNNNNNTNNGTATTANNCNNNNNNNNNNNNNNNNNNNNNNGGAACGGTGGTGGCACGAA
CACCCANTTNTANNNNNNTGCCCGGNNTGAGAATCCGTCCTTGCGTCCGCTNNNNNNNNNNNNCCGGNAA
AACGCGAATAGGAGTGGATTNTACACTGCTCCTGACGAGCTCNNNNNNNTGCACCCGCAGTGGGCCCGAN
NNNNNNNNNNNNNNNNNNNNNNNNNNNNNNNNANNNAGCTTCAGNNNNNNNNNNNNNNNGCAGGCAGGCG
GGGAGTAGCATCCGNNNNNNNGCATNNNNNNNNNNNNNNNNNNNNCGNNNNNNNNNNNNNNNNNNNNNNN
NNNTCANNNAANGCNNNGNACGGCNNNNNNNNTGTCAGATTTGCNAGNGCCGCCTTCCGNNNNNNNNTAG
TANNNAACGCGTTGNNNNNNNNNNCCTGGCAACCCTATGTCCATTAATCNNNNNNNNNGGCGGGCGCNNN
NNNNNNNNNNNNNCGGTGAANAGCACTGCAGCGNNNCAGGCATGGACGAAGGATGGCGTTTGCCGCGNNN
NAATGCNNNGTGGCNNNTGACTCGTCGAACATCAGCGGTTCTTCACACGNNNCGAGACACCCTAAATGCC
GGCACATCAGAGCTTGACACAACGGGANNNNNNNACTACTTNNACGACCGNNNNNNAACTNNNTGTCCTN
GNNNNNNNNNCNCTNTNGGTGTCCNNNNNGAAGGAAGNATCGTAAACCCGCCGGAAAACNNNNGTGGCTG
NNNNNNNNNNNTCGCGTTTAGGGACCGGCNCCGGNCCACNCGCGGCGCNNNNNNNNNNNNNNCCTCANNN
NNNNNNNCACNNNNNCTCGACTTTTACGNGGCGCGAACGCGNNCCCGCAACGTCGGCCGGGCCCGCTAGG
GGGTAACGTCCGCGTAACTTCCTCGNNNGGGGCNNNNATNNNNNNCNNNNNGNGNNNNNNNNNCAAGGTT
CGCATGTCCANNNNNNNNGCANNNTGTGGGNNNNNNNNGAAGGGCGAAGANNNNNNNCCTCACCTACNNN
NNNNNNNNNNNNNNCNNAGTACACNAGCGNNNNNNNNNNAAGGCTCCGGGGGCCGAGCCCANNNNNNNAG
GGGTGCAGGGCCAGCGGTTACCGCGACAGTACCCATCNNNNGCNNNNTAACACATCCCCGGTTAGAGTGC
TGCAATCTCNTNNGGCGCNCGTTTCGNNNNNNNNNNNNNNNNNNNNNNNNNNNNGCCCGCACGGCNNACG
CGCCCGCGTGTCGTTCACCGAGNTAAAATCGTGGCCCCCCGANNGGTCGAGTTTTTCAACCGNNNNNNNN
GGCAGTACTGTTACAGCNNCTTGACAATCCAGNTCGNNNCTGTTAACCGAGANNNNNANNNNNCGNNGAC
GACGTGTGGTGGNACCCNCCTCGCNTANNCGCGGCCTAATCGCCGCGTCNNNNGTCGACGGTCCTGAATC
NNGCCCACTCNGCGCTCTNNNNNCCCCCGANGGGGGGCNNCCGCNNNNNNNNGCAGNCATCNGCAATTGT
GCCCTCCGTACCNNATNNNNACCCCCCGCACCCTCACTTGTTGAGNNNNNNNNACTTAANNNNTCCGAAT
NNCCAAGGCCAGNNCCCCANNNNNNNNNNGTTAGCGTNNNNNNNCCATGGCNGANTGTCGACGCNCAGTN
GCTTTTATGCTGGAANGACGAACCCTNCNACTTTNNNNNNGACCCGGTACGCCNNNNGCNACTGACTCGA
NNNNNNNNNNNNNNNNNNNNNNNNNNNNNNNNCGATCCCAGCNNNGCCATTATTGCCGCTNNNNNNNNNN
NNNNNNNNNNNCGCCAGGCNNAAACGTACAACCANTAGGTTATNNNNGGANCCTCAGGCNGGTGTACCTG
GGGNANNNNNNNNNNNNNCNNTTGCTTGGAGTATCGAGGCGGACCGCAGNGCTGCGGGCNNNCACTAATA
ACCGCACACANNNNNNNNNNAGGGGTGAGGNNNNNNCCCTCCCAAAGGCACCCCATCATAGGCTTTAAAG
ACCACCGAACCTACGNNNNCGCACTCGCGACTGGGCGCGGNGTCGGGNNTACANNNNCNNCGGCNNNNNN
NTGCAGGCACNNNNAGGTTTGNNNNNNNNNGACCAGATAGCNTCGNAATAAGGACAATCACNNNNNNTTA
GAGTGGTCCGCGTACTAGCTCCGCGAGAGGAGCACCTCGANTNANNNNNNNNCGCGCTGCCACGGTNACC
CGTGCAGTGGCCGTTTGANNTGCACCCCATGACAGCCACGACGCCCGCNNGCGGCGTTTGCAGTGCTNTC
GGGTCCATATGTGGTGATATATAAGCAATAACGCCGNNNNNCANCGATCGNGGCCTCACCACNGGTGAAG
GNNNNNNNNCCAAGGCTAAACCGTGACCNNNGGCCGAGGTTTAACNNNNTCNNNNNNNNNNNNACNNNCG
CATTGCTTNNNNNNNNNNGANNNTGTCTCTCANNNNTAACGCTGCCTTAGACCNNNNTGANNNNNNNNNT
GACGATAGATTTNNNNNNNNNNNGCCCGNNNNNTGCNGGTCGAGGTCCCGCGGTAAGAGTGCCCCNNNNN
NAGCGACCGNCTGCCAGGGGGCGCTGGATATCAATACCNNNNNNNNGTGNNNNNNNNNNNNNNNNNTANN
NNNNNTCTNCGTTATATTAANGGTCANTATCACGGNGCAAGCACGNNNNNNTACCGCCTGGGCTGTGGAG
TGAATGGNNNNGTTTTCATCTNNNNNNNNNNNNNNNNNNNNNNNNNNNNNNNNNNACAGTACTCCGGGAT
CNNCANNNNNNNAAAACCTCATCGGGNGGGNCGCCTTGNNNNNNNNNGAAGACAACGTCGCACAGGGCCG
CGGCTATTTTGGCAAAACGGGATAGCCATGTGGCTCNNNNGAGGGTGTACCACNNNTTCTACANNCCAGC
NNTACNNNGGNNNACGGTACGGCCTNATTCGCTTGCCGATNNNNNGGGTAGTCAGCAATGNNNNNGTTTT
CGNGTNCAANNNNNNGNNNNNNNNCGGCCCAGCTCCGNNNNNNNNCCCGAGGACGCTTTNGTACAAAATN
NNNNNNNCATTTANNNNNCGNAGTNCCGGCTCTCCTGNNNCCCACAGGNNNNCCACTNGCGACCGCGGCC
GGGGGGCCCACNCCNGGCNNNNNNNNGGNNNNNNNNTGTCATGCTCTNNNNNNCAGCGGGNNNAATGCCT
NCNCCATGGGGACGGCCNAATGCNNNNNNNTAACANNNNNNNNNNNTCGCGTCGGGACGCTGTGNNTGCG
GCCTCGNNNNNNNNNNNNNNNNNNNNNTACTNNNNNNGCGGAGGNNNTCCCATGATCACGTCCAGAAGGC
TGATGNNNNTAANCCCCNNNNNNNCATCGCGGCGCTTCCNNNNNCACCNNCCTNNNNGTNNNNNNNNTAG
TCCANCTTCAACAAGTGCGCCANNNNNNNNNNNNNGTGTCTCGGAATTNCAGCATCAGANNNGGGCGTNN
NGAAGATTCGANNGATNATATCTCTNCAGAAACAGTATGCGCTGGTGTTACACCGCATTTGCCNGGCCTG
ACGGACGATCTCCGCCNNNGATNNGTCGTACGGAANCGCCGGTTGCGCGNNACATCCGCATAGGCTAGAA
CCNACAGCCGGCGCCAGACGCGTCNCCGCCGGAGGGTAGGGACCGTNGGTGANNNNGCTTAGTNNNNNNN
CTGTGGGAGAGCNNNNNATAATGGCGTGGACTTGGCCGCATCATNNNCAATCACGAGGACNNNCACANNN
GCGGCTGAGNNGCTCACGTCTCGCTGCCCTGACNTTATGCNNNNNNNCCTGGGCCGTGNNNNNNGCGGCG
CCGNGTNCAATATNGAGTCAGGTCGGTCCCGTTGGGATACGCGTAGAGTAATCANNNNNNNNNNNNNACG
GCACGACAGCCAGGCGTTAACGCAGCGGCGAGGCGCGGCAGGCCNNNNGCCCTGTGGCGGCCTGGCANNN
NNNNNTGACCTTTGCTATTCGTCGAAACATCATNACAACCACCCGGCGTTGGNNNNNTTNTTGATCCTAA
CTGTGGCANAGGAATNNNNNNNNAGTCGTGCTNAAANNNNNNNNNNGGNNACCCGGNCNNNNACCGTTCG
CAGGCGGCTGCTNNNNCNTTTGATGAGCCCCNNCCTTTTGGGACGGCACGGCAGGGGTTCGGCCGGGGGG
AGTGCGATGGGGGATTGAACNCCTAAGATNNNNGTCGCCCGCATCAGCNCCTAGGGCGACGTTTCCCGGC
ANCCCGAGNGAGGGTGGNANTTCACAGGCTTTGGGGANNNNNNNCCAGTGNNGNNNNNNNNNNNNNNNNN
NAGCACCGCGCATTGCATNNNGGTTGTTAGGCTTCCCGTTTNNNNNNCATATANCTGGCTCANCCGTGGT
ACGCGGNCGAGACCGTATACGCGGAGCCGGGGCCGGGCCGTCNGGTTGAGCCAGGGTCCGGNNTNACGAC
CTAGGCAGTNTGACCCCGTGCTGCGGCTCGCGGCCTGTGCNNNNNCGGGCCCGTCGCGAAAAGCGCCTAT
TTACTGACTGTGGCGGAGCGNNNNNGCGCCTACTAATTTAACGNNNNNNNNNNNNNNNACCGCACCCTTN
NANNNNCNNGGCTTNNNNNNCTGGTGCCCCTGCGGCANTGNGCNGAANNNNNNNNNNNNNGTTNNNGAGT
ACTAGTACTCCTCACATGCCGCCGGGATNGNGCGCCGAGGGCGTAACGCTGAGANNNNGTTTGATNNNNN
GAAGGGGGGCGGCGGCCCNNNNCGTACGCCCGCGCNGGGTTTCCTCATGAGTGGTAGCANNNNTTATGGT
NNNNNNNTNNNNNNNNGACGNCGGGGCCAGGCCGNTNNNNTANNGACGGNNTCTTGNNNNNNNTGCCAAG
CTAGTTAGNNNANNCANNTNNCNNNGTGGTCTACTNNNNNNNNNNNNNTTACAGGGATCAGNGCCAGGAA
GGTGAGCGNGNNTCATGTACAGCGCGCCAGGGCGCGCTGNTTNNNNNNNNNNNNNNNNNNNNNNNGNNNN
NNNNNNNACNAATTNNTTAACGTATTAAGCCCGCGCGCGCGTAGCAGAAAATTTTCNNNNNTGGACAACT
TCCTGCCTGGGNTGGGCAGCGGGCGTAACAGGGTAGCGGGTGCACNNGACGTCTCCGCCCCGGCCGGNCC
CTACCCACGANNNNNAGNGCGTGAGGNNNNNCGCAAATAGTCCACACCGGCCCCAANGCTNNNATCGCNN
NNGAATAAGGACAACCTGGCGCCACGCCCAGTCGTCGGCGATCACGNNNTACGTCCAAANNNNNNNNNNN
NNNTGAATACCAGCTCAGGATGCTTGTAGTAGGANNNNCGGCGNNNNNNGGGCGCCGAAGCGCCTTATNN
NNNNNNNNNNNNTTATGTNGNNNGACCANATGATGATAACNCGGATGGCGNNNNNNNNNNNNNGGAGCGG
TCGTAGTGGGTNCGTGNGGCGGGAACANNNGCGNNACGACGCATCNNNNNGCTTTTGCCNCTGTNCATAC
ACCGGTNGCGCAGGCGCGAACCTTCCGCCTCGNCGCTTGNNNNNNCCGTCNNNNNNNNNNNNNNGCTCGG
NNNNACTANNGGTGAGNANTTGCTGGATAATCGCGGTCGCGGGCCCANNGGTACCNNCAGCGCAGGTGAA
TTGGACTCTTATACTNNGGCCCTGGGCCCCCTTACTCCTTACCTCAGGTACTGGCGAGCTTCGGCGCCCG
CGCNCTGNCNCATCCACTACCTNCTAGGTCCGGNNNNNNNNNNAGATNNGCATNNNNCCGCCGGATCCGC
TCGAANNAAGTCAGACGGAGAANNNNNNNNCGGNCNGCNCCNNNNAAAANNNNNNNNNNNCGTCGGGNNG
GCGCGTACAGGGACGGNTCAGGCACCAGGCTGAGANNNNNNNNNNNNNNNNNNGAGGCCCGCAAAAAGGA
CGCCGTNNNNNNNNCAACCCCNAGTNNNNNNNNNANTCCGGTTAGCGTGGTTCTTAANNAGGATATNTCC
TGGGCCGTTTGCGCGGAGGNAATTANTTCNNNNCCGGANTAACCATCCGTNNTGGTTTCGCGCTTTGAGT
NAGTCTTATCAGCNNNNNNNNGCCGCGNNNNNGACGCCGGNNNNGGGCTTGCCNNNNNNNNNNCNCNCCG
NCGGCCCGGGTGATACGTATACTCGCAGCAAGCACCCCGCCGGTGATTTGGACGGTNGCNCGATAATNNN
NTNNNNNNNNNNNNNNNNNNNCTGTCAAACTTNNNACCCTTCGGTTCGCGGCAGTAATGTCATAGGCCCT
GGAGTGGAGTTNNGCCCNNNNCCCTGGNNNNNNNNNAGGGCGGGAAAGGGCNNNNNNGNNNNNNNAAGNN
NNNNNNNNNNNNNNNNNNNNNNGCCTAACCACCACNANGCGGGCCGTCGATATNGCTCANNNNNNNNCNN
NTGGGTGGGACTAGCGACATGCATGCGCACGCCATGCCCCCTGTGNNNNAGAGCGGCANNNGCGTAGGGG
CGCCGCNNNNNNNNNNNNNNNNNNNNGTCGNNNNNNNNNNNNCCGGCGCGGCCGTTCCGGCCGNNATCCC
CCGTGCGAGTCACCGCTATAANNNNCANGTTCAACCCTCTGCTNNNCGAAAGCGTAGATCAACGTAGNNN
NACCGNACTNNTGGCATGCGGACCCTCGNTGCCACCCCAGCCGTTGATACAAAAGGCCNNGCNGGCGGGT
GGCCGTTGCCACCGNCCCCCCATCTAGGGTACCGTTTGNCACNNNNNNNNNNNNNNNGGNTCTCTNNNNN
NNNNNNNNNNNNNACCTGTTCNGGNNNACCACGTGAGACAGGAAGTACTCACGNNACTAAATTANNNNNC
TGACCCACTGCAGCTAGCGNTACGCGGATNNNNNNNNNNNNNNNNCACCGCACGCCTANNNNNNAGCGGG
GCNNNNNCAATNNNNNNNNNNNNNAACATCCCCNNNGNGTGGGGACAGAGCNNNNNNNNNNNNNNNNNNC
AAACCTTCGAGCGCGTGACAGGGTTGCTTGATGTGTATGGTCACCCACTTCGTGTNAGTNNNNNNNNNNN
NNNNNNGCCAGCTTGCGGGTCGCTCACGGCCGGCCGGGTTAGACGAATCAACGGATGGTGGGTACCCCCC
CGAACGCGCGCGCCCAGGTNNNNNNGCNNNNNNNNCCNCCATCAGGGCGAGTNCGAAACNNNNNNGCNNC
CTTCTCGATTTTAACGNNNGTCGAGGTCTAGGGGTGTGGACCTCACGGGGGAAACTTAAGTACCAAAGGG
TANNNNNTANNGCCTCCTNGCNNNNNNACAGACTGGGACGTGCCNTTGACGTGANNCNNNNNNCCCAGNN
NNNNNCGGTCGGGGCCCGGGTCTCCAGCCAAACGCTGCCCGAGAGTTGAGTGGGCCTGAGCTCTGGGCCT
CGTACAGGGGGNTTCCGGANNNNNNATCCTTGCGCGCGGATTCCCGTGTCTCCGATTGTGGCCCGTGCGG
GCGGCCCCTGGCCCGCGTTNNNNNNNNGCCCGATTCCGACGCTCCGCCTNGCTGCGCCCGCNNCNNNGNG
NNGGGAGGGGTCTAAGGGGNCACAAANNNNCTTCTCAAAACCCATCCTGTGNNNAAGGACACCCCGANCG
NGGGNANGCCNGACGCTGTCTANNNNNCGCGCGGNAAAACCATCANNNNAGGAAACGCTNNCGGCTCGCT
CNGCCAAGTCGNNNNNNNNGTTANCNNNNNNNNCCCGCCANNTTGCCTTCTAGGNNNNNNCGAAGAAGAT
TTGATCGNCCCGGGCAACNNANNCGCNNCGNNNCCCAGTCGTGCGNNNNNCTGGTCGATCGGCCGGCNNN
NCGGGGGGTNNNNNAGGNNNGNTGCGGTCAACGCATATTANNNNNNCGTAACGCCGCACACGGGANTGCC
GCCNGCNNNNNGGGNNCAGCGCCGNNGCATGGCATCTGTCCGCCGGCTACNCCGCCTGGGGAGCCCCTCG
ANNCCCACGGNNCGATCATACCCAGGGTTNNNNNNNNNNGTTAACCNNNNNNNNNNNNNNTTAAACGCGC
GNNNNNNNNNNNNNNNNNNATAACTCNNNGNCNNNNNNNNGGGGCNNTGGAGAGNGGGTAGACCCCNATG
CCCGTGACAGTCNNNNNGGTCACCGCNNNNNNNNNNGCNTAACACACACGGGGCNCTCAGANTAAAGCGT
CATTGGATTGTCTCGNNNNNNNNNNNNNNNNNNNGGNCTGNNNNNNNNCGCTGGCGNNNNTCGCGTGNNC
CNCCACTTGGCCATACACTAGCCCCTGGCTGGGATAGGCCCGCNNNNNNNNAAGNNNTNNNNTNNGAACC
CNNNNTGNAACAACACCGACTCAGTTNNNNCGAGNGNNNNGNNNNNNNNNCGCTTANANNCCTCAGCATA
CTGGGGAACCACACGGCCCCAGCGGTATCTGTCTGNNNNGCNNNNNNNNCGGCACGTAATTTAGGAACTC
GGCGTGGACCNNNNNNNNNGATCTCGCACTTCGNNNCCGCGGTCGCGCGCCGGGGCTTCGACGNTNNNNC
TTATNNNNNNNNNNNGATACAGCCGCTCAGGGGGACGGCACTCAAGGGNGCTAACGACCNNAATAATAGG
AGGCCTCGCAGCGACGGNNNNNNNGAGGNTTTTGACANNNNCAAAAAATGTATCAGGCGTACNNNNTCAG
ATGCNCTTGCGGCGCGTAAGATTNNNNNGNNNNNNNNGAGGCTCCAGAGAGCAGNNNNNNNGGCCNNATG
GCGACATACNNAGGGTGNNNNNNNNNGNNNNNNNNNNNNGGGAGCCGCCGCTTTATACCNACNNCGTACC
ACCANCNNNNNCNNNNNNNNCCCGGCCATTTCNNCNNNNCGATTATACTCAGGATCTTTGCTAAGGNNNN
NNNAGCCNNCNANNNNNNNNNNNNNNNNNNNNNCGATCGAACCCNNNNNNATGCTNGCAGAGCCGCCGTG
ANNNNNTGAGATNNNNNNNNNNNNTTNCCCCTATCTTCAACCGTCGCGGCCCGGGGCGTACTGATCTAGG
TGGGGCGNAGGCCGACCACCACACCGGGAGNNNNNNNTGAGANCTCAACANNGGCCTCATTAANNACNNN
NNNNNNNNNNNNNNNCCCCACCNNNNNNGCCCTCCGCCGGCGCNNNCCAAATGCGCTCAGCNNNNTAGGC
CCCACTGTAGGCTNNCTCNNNNGNNCGCACGAATGGCAGGCTAGCTCAGGCTGGCCTAGTCCCGACGCCG
CACTCTAGCCCCTGGCGTNNNNNNNNCNTGNNNNAAANNNCCCCCNNNNNGGCCGGCGNNNNNCCCGCTA
ACGTCCTCCCCGCCGGNNANGNNNNNNNNNNCGGCGGCGCGGCGCGNNNNNTTGAANGATGCCATGACGA
TNCCGGGGCGGGCCGATAGCAAGAACGCTCGGAGTNNNNNNNNNNNNCGTGGGCTGTNNNNNNNNNTTGT
CCAAGNNNNCCCCCAGCGTGGGGACCGNNACCCGAACTACCGGACCCNNNNNNTTCCTCGNNNNNNATCG
GCCCCCCACGCGCCTCATATGAGGNNNNNACANNNAGGCGTAGTTATCGGNNGACCAACGAACTGTNNNN
NNNNNNNNNNNNNNNNNNNNNNTTAANNGGCACAGCGAGGAGGCAACTGGGGGGTGGANNNNNNNCGCNN
NNNNNNNNNNTGCTGNCNNNCCTGTCCCGCCACNCCACGGATCACGGCTCAGNNNGCTANNNNNGAAGTC
TACATGAGGGCGGTAACNNNNNNNNNNNNNNAGCNNNNNNNNNNNNNNNNNNNNNNNNGGGCCCTAGGTC
TGNNAGTCCCGTGTCNNGGTCNCACGCNNNTTACTTGAGANCNNNNGGCCTGGCGCGCCTCCTGTTGGGG
NNNNNNNNACCGCAANNNNNNNGGGGGAGGGGCAGACTCTTTGGAGNNNNNNNNNNNNGTGTAGCGACGG
CGCGNNNNNNNNNNNNNNNGCNNNNNNNNNNNNNNTGTTATCCCCTCAGAAGCCGATTCGCACNGNNNCT
AGGNTGCGCGTNCCTGGTAGTNNNGGCTGGNNNNNNNNNNNNNNGCNNNNNTCCGTGGCAGCGGTTGNNN
NNGATACGNNNCTTGTGCANNNNCGACCGCNNNCAGTGCGCGACAGTCATCGCCTATNNNNNNNNNAAGN
NNNNNNNTACNACGCGGGGCCTTCCCANNNNNNTNGCAGCCCNNNNNNNNNNNCGGCGCCTTATCTGGNN
NNNTAGACCCTTCTGCCGATTCACATAGCCACCANNGCANGNCNGGTACGATACGTGCTTNTCCGCGNAN
NNNNNTCGACGATAATNNNNNNNNNNNAAGGGCTATCATNNNNNNNAACTAGGCGACCCTAGNNNNNNNN
NTNGGTTNNNNCANANNNNNNNNNNAGNNNNNCCCNNNNNNNNNNNNNNCTNNNNNNNNNNNNNNNNNNA
NNNNNNGTGAGTTGTCCCCCTGAGGTCNNNNNNNNNNNGTNGCGGGGAAGGCTGGGGCGGAGGGATCNNN
NNCNNNGTACACAGTGTGCNNNNNNNNNNNNNNNNATGGCTGCANGGCACTCAGNNNNNNNNNGCNCGCN
NNNNNNNNTGCCCGCGGNGGCTACCNCCGCGCGCCTCAGCNNNNNNNNNNNNCCATAGTAGCANNNNGGN
NNNTTGCACGTGGGGNNNNNNGGCTCCGCTGAGCATCGGTCGGCCGCCCGCTGCGGGGGCCGTCTTCCCG
TCGCCGGGCGTAGCATACNNNNNNGAAATCACGGGANCTCTCTATCACTACTCGAATAAGCCCCCCGCCN
NNNNNNNTCCNAGTCGGCCNNNNNNNNNNNNNCCCCTACNNNNNNNNNNANNNNNNNNGTCCCTTAGANN
NTTAGGGGATGTTCNNCCCGAAACGCGCGTGCAGGGCTGCGGCGGAGGCAGNNNTAAGTNNNNAGATGCC
TGCCGCTTAGCCGCGCTGACNGCTGCAGCAGCGNNNNNNNNNCACGGTGACTGNNCNCGGTAGCGCCGAG
TCCGCCGGCCCGTTCNNNAGCAGCGGTGCGGCCTNGCACNNNNNGCGTCGCCGGCCCACGGTCGNNTGGC
AAGGNTCCNNNNNNNNNNNGGCCCTGGGATANTCGCTAAGCTNNNNCCGTATGTNNNAGATGTGTAACTG
TCACCCAGGNNNNTGTCNNNNNNNCCTTNNNNGGGTCTACCGATNNNTAAACGAATCGNGNNNCGGCGCG
CGGCAGCTTTGAGCAGCNNNTGACANNNNNNNACAGTTTCAGGTTGGGTCGGCTGCGCCNNNNATTACCC
TCGCTCTAGCGATCCGGTAAGNNNCCCCGATATACTCCNGCGCACGNCGGCGTGGNNNNNNTGCCCGTCC
GGTACATTTCGGATCNNNNNNNNNNNNNAGAGTAGTAAAGGGNNNNNNNNNCTCTCNNNNNNNTCNNNNN
NNNNTGNCGCTGGAAAGGAAGCTCGCGTTTTNCTNGTTCGGCGCCGGGACTGGAGGCGGNTCNNGGGGAG
GCACCGNCGNGTNGNNNNNNTGAATCNNCGNNNNTGCCCCACCGCNNNNNNAGAANNNNNNCCGTCTCNT
GGNACAGGGANCNNNNCGGAAACGGGTGGGAGNNNCTTCCTATAGAGNNNNNCCATCTTTGGTTTGTACG
GGCCNNNGCANNNNNNACGGCCTCAAAATACGCTNNNNNNNNNNNNNNNNCGGACCTTTNNNNNNNNNAG
TGACNNNNNNNNNNNNNNCACCCTCCACGATTGTGNNNNNNNNCANCTCGNNNGCGNNNNNATAGGGNNN
NGTNACGGTCGGCNNTAGATCACCGATGGGGTACNNCNNNNNGGCTTTTTCCGGTCTGGCAATTCCTCTT
TCNCTNGGACGGGACCGTCNNNNNNNAGCCGGCCCTNGGAGTNCTCGCGACAGGGCGGTTTACCNNNCGG
ANNNNNNTGGCNNNNAATATACGANNNNNACGCGCGAAGGGGGCGTCATGGCTATATGGGCCAACCNGGT
CGAAAGCACTTNNCANNCCGAGGCNNGTCANNNNNNNGNNNNNNNCCCCACTGCGCNAGATTNNNNGGNN
NNNCTGTAGAAGGTACAGGCGCNCGGGGNNNNNNNNCTGTGTGGATCATCGCGGGGCTCCGCCGTNNNNN
NNNTAAGGGAACTGGGCNTTCCNNNCGAGCNNNNNNTGTTTANNNNGCGGCCAGNNNNNNNNNNNNNNGN
GCTCCGCCCCGCTGGTTCCTTCGGTTCCTCCTGNNNNNNNNNNNAAGCGACANNNNCGGNNNNNNNNNNC
AATCNNNNNNGGNNNCCCTCTGCTCTGNNTCGCGCNNNNNNNNNCCCGNNNNGGTCGGCGGCAGTGTACC
TTNNTCCCGGGGCGCCGGGAGCCNNNNNNNNNNNNNTCCCGGCCGCCCGCCTATCANNNNNNACCAGTCT
AGGCCNNNNNNNNNNNNNATTAGAGTCCTATTGNNCNNNNGNNNNNNNNNNNNNNNNNNNCTGCGACCGC
CCNNNNNNNNCCNACGNNNNNNNNNNNNCGGATCACTTNTCATGATGCGTCNGNNNNACTGGCGNCGCTC
CGCCACGCGTNNNNNNNNNNNNNNNNNNCGACCNNCGCNNNNNNNNCGCCGCCCTCTCCTCAGGCTTACT
CTGANNNNNNNNNNNNCATGAACNNNATTCTACGTCCGTCGGCGGGGCGCANNNCTGCGNGTACTGACCC
TGCCTGCGCAGGCGTAGGGGGCGGNNNNNNNNNNCCGATGAAGNCNNNNNNNNNNNNNNNNTTGATCCTA
GTCGCATCGCCAAGTCGGNNNNNNNNNNNNNCTCGTGCGGCGCNNGGTCGCGTTTTTCCGATTNNTCCAG
NNNNNTTCGGGCGGAAGCCATGNNNNNNCNACAGGGCAAANNNTGCTCGGGCGCGGCACGCGANNNNNGN
NNNNNNNNNNNNTNNNNNNTCGGCAGGCTACTCTTAGTATGNNNNNNNAGGAGCTGAAGGACCTNCNNNN
NNNNNGCGGNNNNGNNNNNNNNNGTATTCTCCCCCCCCCCGNCNGGNGCCNCCNNAACTCGCTTTNNNNN
NACGGNCGGGTCGNNNTNNTATCNNNNGAGGGGCGNNTCGTCGCACCNNNTAATTTCNNAGGGCGATTGT
TCNNNNNNNNNNCNNNGCGTAANGAACGGCGAGAAGGAGAGGCCCGAAGCTNNNTAGCNNNNNGGGGNNN
NGNNATTTCGCGTCCACGGAATNACNNNCGCNCGCGTCCCNNNAATAACTCGTTTACGCGCNNNNNNNNA
CCTGGATTCATANCTCAGTNGCTATGGACGTNNCGCNNGAGGAGGATNNATGGTNNNNNNNNNNNNNNTT
CCGANNNNNNNNNGCGGCGNNNNNNNNNNNNNNNNNNGCGCACCNNNGANNNTGGGGGCACCTAATACAC
NNNNNNNCGCCGCCGGCATTTTATCGCCCAGCCCCGGGACNNNNTCGGGGCCGGGAGCTACNGCTCGANN
NNNNNNNNGGCTGCCGGCNNNGCTGCNNNNNNCCATGCGTTACGAGCGCCTTAGATGGGGGANNNGCGTN
NNACTGAACCGTNNNNNNNNNNNNAACCNGCNCCCCGCGCGGGGGNNNNNNGCTAAGGGGGNNNNNNAAA
CTCAATTTACACCNNNNTCTNNNGACCTCGCTGNNNGCGCCCGCNNATAATATGGGTAGTCTGNNTCNGT
CCATTNNNNCACTNNGTGCGGGTTAGTGATTAAGTTGTATGCAAGNTCNNNNNNNGAGGNNTGNNNNNNN
CATAGCAGANNNNNNNGTCTTCCGCGGTCGCCGTCGACGGTTAGGAAGGCCTGTGAGNGCCCCGANNNNN
NNNNNNNNNCTCCGGTNNNNNNNATAGCCNNAACNNNCCCGTGTNAGGGGACCATAAGTNNNNGCGGGCT
CTGGGATGGACAGANGCACCCGNCGCTAGTAANNNGGCGGATTTCATGAGCTNNNNNNNNNNACGTTGGG
TGTGAAGGGCCCCTGGTCCGGCGAGANNNNAAGCAATATAANCTTTACTCCGNNCGNGCCGGTNNNNNAC
ATCTCTCGTTGGTTCCCCGCCGCGTTCTCAGAAGTCCTAGAGCCATGCTAGGGGAGGGCGCCACGCAAGG
NNNGNNNCCCTAAGAAGAGCCGTACCGNNGGGANCTGGGCNNNNNNNTCACNNCCNNNNGGCNCGCGTGN
NNNCNNNNNNCNNNNCCTCCCATNNNNNNNNNAGANNNNNNNNNNNNNNNNNNNAANNNNNNNNNNNNNN
NGCTGCTCATTCAAGCGGGTCGTGCGGNNAGGCCCTGGAGCAGNNNNNNNNNNNNGNCTGGGCNGGACNN
NNNNAATGTTAACGGCGGGGGTCGCGCNGACNNNNNNCGCACCGTGGCGNNNNNNNNNNCCAGTGGGGNN
NTTAGCTCCCGGGAATNNACTCGATCCCNNNNNNNNAATGGAGGCGCGGCCCGTCCATGAGCGTCAACTN
NNNNNNNNNNGCTTTCGCCTCCNNNNCGGAANNTTTNGANNNNNATTTNNNNNNTCCACATGCGCTTGCG
NNNNCNGGGGGGCCGGAATCGCTTCAGGTTATNNNNCNCGCACNTTGGCNNACTANNNCGCGNACAAGGC
TATCGANCAANNNNNNAGGCGTNNNAGGCCGCTAGAACGAGAGGGTCGNNNNNNNNNNNNNGATGAAGGG
CGACTCGCCCCACTCCATTAACGACGNNNNNNNCCATCGTCCAGATGAGNCCGTGGNGNNNCCGTACGCT
GNNNGCCGGGCTCGGTACANNNCCACANNGGCTNNNNNNNCGCCNNNNNNNGCCCNNNNNNNNCAGCGCT
GGTGACGCGGGCCCCTAGGCACGGNNNNNNNNNCTGGCTCTGATNNGANNNNNNTCTCCCGCGCCGAGCC
CNNNNNNTNGCGGACAAAGAGAGCGGGGAGNNNNTGACTGGCTGTCNCACNNCGNNNNNNNNNNNNNGAN
NNATACGTAAGNNNNNNNNNNNACTNNGGTATNNNNNACCCTAAGGGTCGGGACTGCNNTAGCGCGCGCC
ACCTCGTTTCGCCNNNNCCCANNNNNNCCCANNNNNNNNNNNCCNNNNNNNCGCAAAGGGAGACNNNNTA
GGGGACTNNGCTCACTTATCTCCGGACCNNNNNCANGAACNNNNNTCCATGACGCCCGNNAGCCCCGGCG
GACCACCAACNNNNNNNNNNNNACATATTNNNNNNNGAGTGATCCCTGTGGCATATNNCAANNTGGAGNN
CTGGGGNNNATGAANNNNGATTCACAGCGTCCACGCNNNGNNNNNNNNNNGCTANNNNNNNNNNTTTTTA
GACNTCAAGTTTGCCGGAGCTCGTGGTCGGCGTAAANNNNNCGCTGCNGAGCGCTGAGNNNNNNGATCCC
TCNNNNGACCCTCGACACAGCCGGNNNNNNNNAGTTTCGCGCNNCNNNNCTACGGAGCAGCGGGCCGGCC
ACACCCGGCCCCCATCGCATGAGCCAANNNNNNNNNNNNNNGTGCCAACCCCNGTTGACACTNNNNNNNC
GTGGCGGCGTNNGNCGTCTGATCCNNNTTNNGTCGCCCGTGGGGGCCCCGTNNNGTGCCGNNNNNNATCC
CACAGCGCTTGCGGGCTGTGCNNNNNNNNNNNNNNNNNTCNNNNNNNNNNNNNGTGTNNNNNGTGAGGGG
NNNNNNNNATGTGGAAGCCAAGGGCTAGGTGNGNNNNNNNNNGGNTCNTNNNNGCACAAGGGCTNNTCGT
CGGGACATCACGCNNNNGGNNNNGTATCGGGACCTACAAAAATAAGCCCCGGTAACGGGCAGACCAGGCA
GACTTACAGACCTCACCNNNNNNNTNNNNNNGNGCCANNNTCCGGGCAGGATTGNCATCCGGGCATTGCG
AGGTNNNNNNCCGCACCGGGGNNNNACGAGCATCGTCTCACCAGTGGGAATNNCNNNTGACGGTTTCTTG
NNNNNNNNNNCGCCCGTGACTTTAGAANNGGTCAGACACAACGCGCGCTCNNNGCCNNGTGTCCGNGCCC
CTGGAGGAACGACGCCTCCACTGGGGCNNNCCGTNNNNNNNNNNGGAGATTATTACCCCCGCACCAANNN
NNATNNNNNNNGACATATGNNNNNNNNNNNNNNNTANNGCCGCCGGGNCGGACCCCTTTTAGATAGCCCG
TTNGCACCCTCCCGGAGTGCCCGACNNNACNNNNNNNNNNNNNNNNNNNNNCGCTACGCGTNGCCACNNC
CTCTTCTACTCAGCCGTGGCGNNNNNNNNNNNCGGNNNTGCGCCGGACGGGATCGGCCGTGGCCCCAGNN
NGGGATCCTGGANGNATGGTAGACGGTCGGGGGCCACATGCGGCCCTGGCCGAGCCCTANGTAATNNNNN
NNNNCNNGGCCCGGGATTCGCCCCGGGCGGGAGCTGGTCCACTCGCGCNAATACGGGANNNNNNNNNNNN
NNNNNNNNNNNGGCGGGCTNNNATCCCCTACANNCNATNNCTCCACTGCCCCCTCGCGAAGNAGANNNNN
NNNNNNTNNAGNNNNNNNCCAACATTCNNNNTCCTTTAGTCCANGGCNNNNNNANNNNGGACTGTGTCCG
GGAGGTGTCTGGNNNNNNNAGCCTGTGGATGGCCGCCGCGGGGTAGACGGTTCTTTGGAGAGANNNNNNN
NGGCCGGCAGGACGNNTGATGNTACANNTACATGATNNNNNNNNCCCTTCTNGTGTTACGCAGTNGGCGC
GTCAGCCTGATCATGGNNCAACGGGGNNNNNNNNNCCCCTGCAGGGGTCCAGTGCGNNNNNNACCCGGCA
CNAGTTTGTACTNTCTCACAGCGGCTCTACTCACGGNNNTCTCCCGTTAGGTCAGAGNNNNNTGCACGTG
CTTCCAGGACNNNNNNNNNNNNNGTTTGATNNNNGAGAGACGGCCGNNTGCATCCACGNNNNNNNNNNNN
NNNGGACGTGCAGGCCGAGAAGGTGAGGTATCACCNCAGGTTGCACCCCNNCTCCCGGNNNNNGCGCCNN
NNTGACCCAAATATAGACCCTGGAGCNCGNAGTCATGCAGGTGGGCCGNNNCCGGGNAAAAATTGCCCGG
AAGACCANNNNNNNNNNNNNCAACATCTTATTCGGATCCTTTTTGCCTGGCCCGACCATATCGGGNNATG
CNNNNTGCTGACGCGTCCCGGGCCAGNNNTTCGNNNNNNNNTGTACCCACGTCTGCGCCTGNCTCGCGCG
NNNNGGCAAGGCGNNNNNNNNCAGTNCGAGCNTAANNNNNCTTCTGGTNNNNNATCCCTCAGGACTACTC
CCNGTGCTAGCGNNNNNNNACACTACTCCNCCGATATTGTCGTCCAACGTNCAGGNNTTCCGTNNTTGTG
GGNNNNNNNNNGTCCTTCTCCTNANCGTGCACTAANNNTCACTNNNGCNNNTNNNNNCGGGCGNTCNCGC
CGCGNCGCCCCTGTGANAGGCGNCGNNNGAGCTTTCGCACGCCACGAGCCACAGAAANTAACTCCAGCGA
TCCGCGGCCACGCCCACGATTAATTNNNGNNNNNNNNGGCGNNNNNTCCGATATAGTTAGNAACTCCCAA
GGAGAATCATGTGTGTTCTNNNNNNNACGTCGCTACCAACCATTGGGGACGGNTTTCNCCANNNNNNTAT
GGGNNNNCAACCNTCGTATANNNGCGCAGCNNNNNNNGATNNNNGCTCGCNACGCATCCCACGCCCAAAT
ACGTACTGCTTTTNNNNNNNNNCAGNNNGGGTGACCCGCCNNNNNNNAGNNNNNNNCCCCGATGCGCGGN
NNNNNNNNNNNNAGCGTACGTCTGTCNGCNNGNNNNNNGATGCTTGAGCAGGANCGANNNNNNNNNNNNN
TCCTCCGGCGTGATATAGTTGTGACGAACGACTAGTGGTCCCGAACACAACAACCCCGAAGGATGTTCCA
ACAATGTNNNNTGCATCATCACTTCAGCCNAGGGCNCACATTACTTATANNNNAGCTTNTTCATNCCCGG
GTCCACGACGGAAACCNGTGTGTGTANCCTNNNNNNNNCNNNNNNNNNNNNNNTCGGCTTGCGACGGAAC
GCTTAGTGCNGCCCAGTTCGNNNNNNNNNNNNNNNATATTTCAGCAAACNNNNNNNNGCTCTTGCTANNN
NNNNNNNNCCACCCGCATACGGTGGCTGTCTGAGCGTACATGGGCNNNNNNNGGCAGCACGAGCCGTCGN
CGGNTGATTCGTCGCACGATCCACAACTGAGATCCGTTGTANAACCCGTTNNNGGNNNGNNCACGTTGAC
CACAGNNNGGCCGCTCTCNNNNNNNNNNNNNNNCGGNTNNCTNCNTGGGTGNCGCCGCGGAGNNNNNNNN
NNNNNNNNNNNNNNNNNNNNNNNNNNGGCATAGCTTGGCNCGCCCTGTGCNCCTNNNCNGCGCGNCTCGT
CCCGAACNNNNAGTGCNAGCCTGGNNNNNNNNNNNNGCACGCCNACCATAATNNNCACCGGNNNCCNNGC
NNNNNNNNNNNNCTGACCCGGGANNNNNNNNNCCNGAACGGNNNNNNNNNNNNNNNNNNNANNNNTACCT
TCAGATCTGNCTGTCAGCGTGACGTCTAGTCNNNNNNCGGCACGGCCAGACNNNNNGCNNNNNACGCGCG
CNNNNNNGTGGGCTGGCGGNNNNNNCCTGCNNNNGCGGCNCCACNNNNNNNNNNNNNNNCTGCGGGCCGA
CNNNNNGTGAAGCTGACNNCGGCNNNNNNNNCANNNNCGNNNNNNNATCCGGANNNNNNNNNTACACTAC
CGTTCCTCGTGACCTCGCCCGCGGAGCTGGNNNNGGGTTCCTGGGGCTGGCACTACAAAGACCCCGTNNN
NNNNNNNCGGCATAANNNNCATNCCGGNNNNCCTGTGGGNNNNNNNGGACGCGGNCGNNNNNNTCGGCAN
CNGCCNGNNNNNGTNNNNTTNNNCCNNNNNNNNNNNNNNTACNNNNNNNNCAGCGNNNGTNNNNNNNNAA
GGCATTCATGGGCCGCAGGGANNNNACGNCTTTGNCCGCAGAAAATCGTTCCGGGANNNNNNNNNNNNNN
NNNNNNNNCCCTGACAGGGTGAATTTTTTGGCGCGCCTATTNTGTAGNTGGCGAATTCNCNNNCAGCNNN
NNNNCNAGNCCNNNCTGGGNNNNCCGCGCCNGNNNNNNNNNNNNNNNNNNGCAGGAACGTTGCTGGTCCA
TGCNNNNNNNNNNGCNCGCGGNNTTGATACCNNNTCGTATCNNGCGCTCTGGGGCCGCGAGGGNNGGGCG
CGGNNCCCACTCTCTNCGCGGCCGTACNCCGGTGGAAAGTTCTCCGAGTGCAGTNTTNNAGTGTCNGNCN
NNNNNAGCGCAGAGNNNNNNNGNNNNNNTAGCGGGTGNNNANNCATGANGGGCCTGNNNACTCCATGGTG
TCTGGGCCCCCGATCCGGGCCTGATCCGCTATNNNCCCNNNNNNNGCTCCACCNNNNNNNNNGNNNNACT
GATGCGCCATGTCCTCCAAATCGCCACNNNNNGACCTCATTGGCCGGGGCTGGACGGCCTGTTTANNNNN
NNNNNNNNNNNNNGCCCCAACCCNNNNNNTCATGGTCGGATAGAGGGTGTNNNNNNNNNNNNNNNNNNNN
NNNNNNNNNNNNACTCCGCNAGGTAANNNNNNNNNNNNNNNNNGCGCCGNCTGGGCTCATCGGTCGAGAC
CGCNNNNNNNNNNNGGGNNNNNNNNNNNNNNNNNNNNNCNNTCGTNNNNNNNNCTACCGCACCACNNGTT
GACGTGAGATCGTAAATACGGNNNGGACNNNNNNNGATGCGGCAGAATGAAAGGGACTCCCCGCCCACCC
GGCCTNNNNNNNNGGTAAGCNNCACCACACCTGCNGGCGCAAGCTCANCCTGGGACCTNGCTTTGGTCAC
TNNCCGCCGCGANNCCTGGCGNNNGTCCGGGAACATCGGNACCTACCNNNNNNNNNNCGAAGNGGCTCGG
GTGACNGCNNNTTGNNNGACCTGCCNNNTGGCGGNNAGGGGACGGACGCNNNNNNNNTTANNNNTATCCC
CNNNNGTCGNNNNNCACGTGCTACCAACCCAGGTAATCGTNNNNTTCNNNNNNACGCTCGGAGCACAAGG
GCGTTATTCNNNNNNNCACGTCTTCACGNNNNNNTGTGAAGACCACTCNNNTTAAAACTGTTAAGCCTNN
NNNNACGGGGTGCGCCGATTGACAGNNNNNCTNNCNGTGANNNGGTGGANGGGGACAGTGGATCCCACGT
ACGGGCCCCTGCTCGTATCGGGTGAATCCCCTCGCTTGGTGTNNNNNNCATATGNATGGTTANNNNNNNN
NNGAGCGGTTGGTGACTCTGCANNNTGGNNNNGCCAGGTCAGGCCAAGNGNNNNNNNNNNNTTCCGCAGT
CGNCNNCCCCCCACCNNACGGNNNNGGCAACAANNNNNNNNNNNNCNNNNNNNNNNNNNNNNNNNNCCTG
AGAACGATATCGGANCTACTCCCGGCAACACCCTAGCAGCGAAGCTNNNNNNNNNTGGATGTANNNNAAC
TGTAACCATCGNTNGNNCCGCGCGGNNNNNNNNNNNNNNNNGCCATCGNCCGGNNNNNNNCAAACCCCNC
GCNNNNNNCGCACACNGTCCTCCCGGCAACACGCCCGCTGTGGAGGGACGGCGNGTTGTCTNNAGACCAC
TTNNNNNNNNNNNNNNGCCANCGGAGTGAAGGGAGCAGGTGGGATAGCAGGAGNNNNGAACCCGCTCCGN
NNNTGGCAAGTTATTGANNNNNNNNNNNNNNNNACTCGATCAANANACCGAAGCTCTCGACCTGGGATCC
GNNNNNNNNNCGAGTCCACGTGGGGNNNNNNNNCTNGNNNNNNNNNGACNGNGNNNNNNNNNNCCGACTT
AGATACGCACTTGAGGGGTGGATTTTNACGCCACTCACACCCCACGGGGCNNNNNNNNGCGGCGGNATNG
AGGNNNNNNNNNNNNCCACTCTNNNNCCNNNNNNNNNNNNNNNNNNNNNNNNNNGCCCNNNNNNCCTNCC
NNTNNNNNNNCGGANNAGTGCTACTTTCGTCGCTAGTCACNTAGCGCCGTTTTNNNNNNNNACCGAAGCC
GTCGTNNNNTACTCACAAACANGNGNNCNTGTGCGGTGTGCGTCGCACCCGTGGAGCTTCNGNNNNNNNN
NNGNCNNNNNNNNNNNGGNNCCCCNNNNNNNNNNNNNNNNNNNNNNNNNNNNNNNNNNNNNNNNNGTCCG
GGGTGAAAATTACCNNNNNNNNNNNTACAAATACNNNNNNAGTGNNCAGCGGCGCGGCCCTCCCCGCAAA
AGCCACGGTCTTCATACGNCANNCGGGCNNAGTCGCGTCCCAGCGCTTGCGCTTCNNNNNNNNNNNCCAA
CCGCNNNNACGNNTGTAAGGNNNGGGCCGGGTCCACAGGCACCCGCGGTGTGCGGTGTTTACGGGNNNCA
TATCCACGAAGNNNNNACNNNNNNNNNNNNNNCNNNNNNNNNNNCGCNGGCCCGACTAGAAGNNNTCAGC
CGGNNNNNNNNNNNNNNNCGGGTGTGCGGCGAAGCGCGCGATAGGTGCCCGNNNNAAANNNNNNNCTGAG
GNAGTTCTCCGACAAACGCGGCACCCNNNNGACCAGGANNNNNNNNNNNNNGGGGTCNNNNNNNNNNNNC
CCNGAGTTATGGNGCCCTGTAAACTNCTTNNANNNNNTTCCNNNNNNNNGGGNNCGATTCCCTGACNNNN
NNNNNNNAACGGGCCCCAACAGCCACTTAACGGCNNNNNNNAACCCANNNNNNNNNNNNAGGCCCGCGGG
AACGTGACCGGACTCATCCATACCTCGAACTCAAATTTTNNNNNNNNNNNNACCNGCGTGACGCCCCACG
CAAACGGTCAAGCGACGGCAAGNCTATCGGCCGCACGACCGCNNNNNGTAAGCCGCCGCTCCGNNCNGGA
NCCAATTCGATTCCNNNGCGCACCANGTGATCAGCACCTNNNNNNCATTGATAATTCCNNCGGCCCGNAT
NGTGGGCGCTGGNATGGGCCTGCCGCANNNANNNTGCCTCNCNGCTGANNNNNNNCCCCCGCCCAGTGGG
CTCTCCCGGTTCCGTCAACGCACNCGAGNNNNNNNCACGGGCGNNNNNCCCGAGTGTCGCTCCGGCCNNN
CGCCNNNTNGTCTGNNNNNNNNNNNTCGGGGCGGAGCGANNACGTAGTGGGGGTGANNNNNNAAANNTTC
CCCANGACTACGCGTCGAACNNNNNNNNNNNNNNCGNNNNNNTCTGGTGCTGTAGANNNNNNNNNNNCCT
GCCCCCCGCCCTAGTGTGNNNNNNCCCCCTTACCCGTNNNNNNNGGGTAGTTGACTGGAGATGAAANNNN
NNNTCTCGCTCTCANNNGGCGTCTGGTCANNNNNNNATCCGAANNNNNNNNNGGAANGGAATNNNNNTTC
TGACCCCCGTCCCCCGTGTCACNNNNTGAGCCCTNNNNNNNNTGCNNNNNNNNNNNNTNNTNNNNNNNNN
NNNNNNNCCGNNNNNACNNNGTGAGGTTGGNNNAGGTCCGGTATGCGTCCACCAGTCCTNNCAGANNNCG
GCCNNNNNNNNNNNNTTCCTAGAACGTGCACCAGGGCCNNNNNNGGGTNNNNNNNNCCGGCACGCTCGTG
CTGGNNNNNNNNNNNNNNNNNNNNACNNCACCTAGGGTTGGGGANNNCCGGGCGGACGATAGCNNNCCAG
TCNNNNTGACNNNNNNNNNNNNNACGNNNCGANNCNACGGCAGCCGCCTGAGCGGCGTCCNNNNNNNGCN
CCTCNNGCNNNNNNNNNNCANNNNNNNNAAATATCCCTGAGCGCTTGTTTTGGNTGCANNNNNNNGCTGT
TCCTTCGGGGNNNTGGAGTACCTCTTTAGNNNNTTACACNNNNNNNNTNGGNNNNNNNNNATAATTCGTA
CNNNNTNCCNNNTTCCNNNNNNNGAGCAGGCNNNNNNNNNNNNTCACNNNNNNNTGCGGAAACGCGTAGT
ACGAACACGGGGCCNGTTCAANGCCNTTTGCTNTCNCACCTCGGGCGAAGTGGCCGCCGTGAGCTATCTT
CNNGGATCCAAGGNNCANNCCCCCAGTGNNNNNNNNNNNNNNNNNAACGNNNAGGTTNNNNNTTGGACTC
AGACCNNNNNNNNNNNCTTNNNNNNNNNNNTAGCGCGTGGAATGGCTCACCCAGCGGNNNNNCAAAGAAC
GACCGCGCCCGCGGCCANNNGGNTAACCGCGGGTCCTCCGCCGCCCCCCAANNGTNNNNNNNCTCAGGGG
TAATGAGGACGGCGTATGCCTTTCAGGCAGCGATTTTATGTGTGTNNNNNNNNNGCTACCCCGGCGTGNN
NNCCCTCAAANNNNNNNNAAGTGGTAGCATGGNNNNNAGGCCTAATGGTCNNNGGATCGGCCGNNNTGCT
GAGGGGTCCTCGTAGCAGCGGTAGCCATACGNGAANNNNNNNNNCGCCTGTACCCTCTGAGGCAGCACGT
CNNNNNNNNNNNNNCCCCANNNGCGCCGTCTGCCNNNNGNNNNTTTTCCGGTTTTTAGCGGGCCCGTTGC
CGTGCANGCNNNGCNNNNNNNNNNAAANTTCAGAGAGCGACCGTGTTTTCACGCTCCATCNTGTNAAGAN
NGCGTCGCCGCCCGTGCGCCAATNNNNNNNNNNCCNCGCNNNTACGCCGCCTGGNNNNNNNNGAGACAGG
GCAATANNNNNNNACCACGCGCGTGCGCGCCGGCNTGGGGGCCTGGATGTACGGCCCCGGATCGCCGTTG
GGGCCCNNNGACTCCTCTTGCTGAACGTGTGATGAAGGATTNNNACTANNGTTNNNNNCCTCATGTGGCC
CGCCNNNNCAGNNNNNAGGCGGTAAAGGNNNGCTAGGGCCGGTCTTGACAGATCCNNNNNNNNNAGNAGT
CCCCATCTCGACGGANCGAGAGACGTTGTACTTNNNCCTACGCGTNNANNNNNNNNNNNNNNNNCTCGAC
CNNNNNNNNNNGNNGGGNGNTTNNNTCGGACACACATTANNNNNNNNTNNNCTGTNNNNNNCCCCGTTGC
GTCGCCCAGNNCCAACGNNNNNNNNCACAAGTGNNNNNNNNNGCATCACAAGCTCATCTGAATGTCGNCN
NNNNNNAACNNNCAGTGCGCTGCGCCNCCACNNNNNNNNNNNNNNGNNATAATTGCGGTGGACCCAGTGT
GCCCCNNNCCGCCTCATAGNNNAGGCGTGGCCGCCTNNNNNNTCAGACCGGCTGCCTTCNNNGTNNNNNG
GNNNNNNNNNNNTGGAGANNNNNNNNNNNNATTCACCGNNACCCTACAAAGGGGGCTNNNNNNNNGGGCC
ACCGGTACTCTTAATCACTACCCACGNTAAGACAANNNNNNNNNNNNNAGGAGAGNNTAANNCTGTGTAC
GTCTGGAGCGNNGANCNNCATTGAGNGTCCCGGCGGGGCGTGCAGGTGATATGTNNNNNNGGTNNNTCCG
GCNNNNNNNCCCCCGCNNNNNCGGCGGCCGCNNNNNCAGCCCTCTTGGCTACTGCCCGCCGCATTAATNC
NNNGGGTTGNNCACTCCAGCGGNNNNNNCNNNGGCGGACGNNNNNNNNCCGCGCCGGTGNNNNNCNNANC
GGGCCNNNNNNNNNNNNNAGATTCTCGGTGNNTCAGCGCGGACGCGGCCGCACCCGGCACGCGCCCCTGC
CACNGTGGNNNNNNNNNNNNNNNNNNGGTTNNTGCAAATTACGNNNNNNNNNNNNNTTTTCATGCCTCCC
TTACGACGCCCCGAACGCTCAGGCNTGTGCTANCTTNGGCCCCTCCNNNGCGTGACATAGTGTCCCTAGC
ATGAGCGNACAAGTGANNNGATTTAGNNNNNNNCCGCGCCGAGTCGGGAGGTGGGCGTCCTGCGCGNACC
CACCGCCCCGATTCGCCGGAACCNCCCGNTGNNNNCATTGTGTCCGGCTTGCCCAGACGGNNNNNCTCAG
GCNNNNNNNNGACCGGCTGAGCCAGGCCTAGGCCNNNNNNNNNGTGGTTCNNCNANNNNGGTTTCAGGGC
GGGGCANCGAGANNTNNNNCGNNNNNNCCGNNCNNNNCGGTTCGNNNNNNTCGNCCTTTGCCCAGCCAAC
AAACGGCCCTCNNTGCGAGGAGCCCCAGNTTAGAGGCGAANNNNNNNNAGGTGGCTTTAAGCGTCAACAT
GNTCCGCGCGAGCACTGTACANNNATGNGCGGCGTGAGGCGCCGCGCATCCAGTNNNNNNNNNNNNCCAT
GCCTGTTAACGTCGNNNNNNNNAGNNTGNNATGGCTGCAGCCTNNNNNACGTCCGCGNTCAATNCTCCTA
GAAGNNCGNCNNNNCGTGCCGTGANNNNNNNNNNNNAGCGCCNACGCTCGGCNNNGGGCGCGCCCTTACA
GTCNNNNNAGGTACGAAGTGNNNNNNNGTCGCGCCCGTCTGACCCGGGTGTCGTTTCACGTAATCGTAAT
TTACCCTNAGTTCAGNNNNGCCACCGNNNNNNNNNNNNNNCAANNNNNNGNNNTACAGGTAAGGGGAGNN
NNNNNNNGGTCGGCGGTTGCAAACAAANNNCCCACCTCCGAGCCNCCCCCCCGGCATCCACGGGAAGGCN
AAACACTTTGCTCGGGATAACTTTCTGTCTAACACGCACCNCAGNNNNNNNNGCNNNNNNNNNNNNGAGA
ACACGAGCGAACCCAATTTTNNNNNNNNNNNNNNNNNNNNNNNNNCNCGGAGCCCCGAGTTAAGCNNNNN
NNNNNNNNNNNNNNNCTAAGAACAGCCGGGCTAGGAGANNNTCTAGTTGCTGCCCCTNGAGGCTAGANNN
NNNNCTGATGCTTNNNNNNNNNCACAGGACGGTGCGACTGCACTTANNNGCGCCTGGACTGNNCCGTTGC
AGTACTTTGCCGTANNNNNNNNGGNNNNNNNGTAGCGGGGTGNGGCTATGAGTGCCCGACGGNNNCCCNN
NNNNNNNNNGACATCNNNNNNNNNNNNNNNNNNNCAACCAACCCGCGGACCCAGTGCGGCAANNNNNCGT
NCTTTTACGAGCCGGGCGAGGTTGTCTCGAAGTGCACTTAGAGAGCGCNNCGGACGAGGCNNNNGAGCTC
GTANNNNTGCTGCCACATGCGTCTNNNNGNNNGCTAGGAGCCGAATGTTGTTNNNNNNNNNNNNNNNNNG
CGNAAGNTNGNNGGTCGCNNNNNNGCAAANNNNNNNNNNNCAGCAGGGANNNCCNNNNNNNNTAATCTAN
NNNNNCTCAGTTCNTGTGTGACGCGGCCCGCTCNACCGGCCGNNNNNCGGTCTNNNGCGCGCGCACTTCC
GATCGCACTTCTNGAACCGGGCTAGNGANNAAGAAATCAAAGGATAANGCTGGTATGGACCNNGGACCGT
GAGAAGGAGGATTCTAGTTGATGACAGGCGAATGTATCGNNNNNGATANTTCCCCCTNNNNNNNNNNNGC
TCCCNNNNNNNNNNNNNNNNNNCGACCCNNNNNNNNNNGCNNTTGCTNNNNNNNNNCCCAGGNGGNNCNG
NNGAAATGCCGGNNNNNGCTTTNCCGGCAGCTTGGTCTAATACCAAGTGCAACGGCGCGGCGCNNNAACC
GAGTGTTTAGGCCGCCTTATTGGGATNNNNNNNNNNNNNNNCNNGNANATACTCCCGAATTANNNACGGT
NNNNNNNNNNTTGGCAGGTGNGGNTCATNNNNNNGGCNNNNNCCCCNAGTCACTGGGACGCGCCGTCGCG
GCAGGAAGCCATCGGGCGCGCCNNGGGAACGACGGGTCTCAGGGNGTTTCACAAGCGNATTAACGGTCAG
GTGCGCACGGAGCTTGAGGGTCTAANNNNNNCAGAGATTTACGCTGTAACAATGAATANNNNTNGGCCAC
GTCGGGGGGGGGGAATGTACGACTTGGCTATCAAGACTTGTANNNAATAGGGTACTGGAAATGAGGCATT
CATGGTCTAGCTTAGCTCTCGAAGATGCTNNNNNNNNCTCGGCGCNACGCGCCTNNNGCCCGCCCTCGGA
GGTNCGGTCAGCCGGCGGACACCAGGGTCGCGTANNNNNGAAGNNTNTNNACCACCAGTANCGCNNNNNN
NNNNNNNNNTAGCCGCTGTATGCCCGACGCACAGGGCGCGGCGTTGAANNNNNNNNCANTCCTGANGNAC
TTAGTGGCCTGAAGCCACCGATCCGTTGCNNNNACGNNNNNGCGGATCCCNNNNNNTTAGGGTTCGTANN
NNNNNNNNNTACCGCATCCNGTAATCCGTAATCACAGTGGAGTACGNCTGCGGCAANNNNNNNNNNNNNN
NCCAGCCNCCCNNNCACNGNNNNTGATGGGAGGCCCACCTCCNNNNNNNGNNNGGAGGGTGGCTGNACGT
NNNNGCAGCAGNNNNNNNNGGNNNNGAGCCGACCTAGTCTGGATGCCGTNNNNCCTGGTCGCCCAAGNTC
NNNNNNNNNNANGTNNGTGANGGTTAGCTGTCTCCNGNCNNNNNNNGCCTCGTTGGGGCGGGCGCTGAGC
TACNNNNNNNNNCCGTATTGNGGAACTTAACGCNNNNNNNNATATTCACTCNNNTNNNNNNTNNNNNNNN
NNANANNNNNNNACACAACCGCGGGNTACCACCCCAACATGACGTAGCGTGGAGCCACGCGCCNNNNNNN
NCNNGNGNNCGGGNNNNNNNNTCTCCCAGCCGCGATCGANNNNNNNNNNNNNNNNNNNCNATCCGCTCGG
CTAAAGNNNNNNNNGTAGCCNGCCGCTCCGGCAAAGANAGGGNGGCACTNNNTTCGGTGCGCGCGGGNCG
ATACCCGNNNNCGCCGGCAAACGAATACGATTTGGACCTNNNNNNNNCGTCGCGATAGGCNNTGAATNNN
NNNNNACGTGCTTGGCGGNACGGCANNTGCCTTATGCCTNNNTGCTCNNNNNNNNACTCCNNCGAAGGGG
NNNACAACTAATCGCGCCTAGGACNTCNCGTNGGNNNNNNNNNNNTNNNNNNNNNNNTTTTTCCACGCGA
ATTCCGGGCAGCCGACGGGTATGTGGNAAGCNNNNCCNNNNNNNNNNNNGGGGAGCAGGCCCNNNNNNNN
CCCACCCTCTGGAGGGTTCCCCGNNNNNGTGTTCTCCCGCAGTGCACTNNNNNNCNNNNNNNGCCGGCGG
NCGGCGCCTTCGTGTTTAGGNGCGTTGNNNNCAGAACGTCGGANNGNNNNGATACTGATACGTAGGGCGG
AGCCCCGAGCCNNNAGCGTAGACTAGTAAGATNNNNNGCGGGCCAGCGGACGGATGGACCGCGGGNGCCC
CCCGACGCTTTCNNCTNGGCGACGCCCCGGNTTTGGAANNNNNNNNNNNNNTATTTGGAAAACTGACACA
GTCGTCTAGANNNNNNNTTCTTTCANNNNNNNNANCTGGGNNNNCTCCCCTCGTAGAGTAGNNNNATACT
GGCCGCGNGGCCTGCTTTACCTCACCCCNNCANNNNNNGGTGGGNNGGNACGCNCTTGTCGNNNNNNNNN
GNNNNNNCGCACTCACCGCGCGNTAGGGTCANNNNNATGGCNNNNNNCCTNNNGCCCGGTAAAGCGGTAA
NNNNNNNCCCGGCNNNNNNNNNNCACCGCNGTATNCAACCGGGCTTCCAGTANNCGGNNNGCTGTACTCC
CAGGGACTATTGTNCNCCTANCCAGNCTTGCTGATGCCACAAGGCCCNNCCCTTCNNNNNNNNNNNNNNN
NNNCAGGGGGTCAGACCGACAGTNNNNNNATCAAGGNTTTTTGNNNNNNNGACNNNNNNNNNGTGAGCGT
TCATAGAAGTGGCTACTANNNACGGGACTCTCNNCCCCGGCNNNNNNNNNNNCNNNGGNACNNTATTAAA
AATGCCCTCACTGCAGAGGTGACGGNNATAATACCAGGCNAGGGTGTCGCGATAACCGCCNNNNNNNNNG
TCNNNAGGNCGTTCTCAGCGGACNNNNNCTNNNNNNNNNNNNNNNNNNNNGNNNNNNNNNNNNNTGGNCC
TTACTCNNNNGGNNNNGGNNNNNNNNNNNCNNATCACTAGCCNNNGAGGNNAANNNNNCTGAGCNNNNNG
CTCNNNNNNNNNNGCNGGTGGGTAAGCCNNNNNNNNNNCCGNCCCCNNNNNNCTGGCGCTTNNNNNNNNN
NNNCATGGNNNCCNCAATACTCGGACAANNNNNTACGGAGACAGCGCCATAACNCCAACCGCGCGGCCAC
CCCANTATTAGCCCTGGTNNNATCCACTAACAGGCCGGCGGCCGGGGAGAAGCGAGNNNGCNNGNNCNCN
NAATTCCAAACTATGGCNNNCGCAGCGATGGTACAGCAGTTCCTGCNGTATATGAGTNTTCTACTCGGGN
NTAGGGGTCGTCCCGACCTCCNNNNNNNNNNNNNNNNNNCGGCNTTGTTNNNNNNNNNNCCCCATATCGT
ATGGCGGAGCGGNNNNNNNNTCCNNCACTCGTCGGTGANNNNGGTCCNNNAGCCGGGGCCGGGCCNTCTC
CTCGAATCNNNNCGCCCCGGACNNNTGGAATTCGCNANGGGGGGGNNNNNNNNGANNGCGGCNNNNNNGC
GANNNTGATCNNNNCATGCCCGCCGGTTCCGNNNNNNNNNNNNNNNNNNNNNNNCANTNNNNNGAGCCCC
CGGCCGTCGCGAGACNANNNGCTCGAGGTACTTGGNNCGGTGACCTTTCGATCCNCNCCGACGCTCACGG
GTTATNNNNNNACTGANNNGCCNNANNNNNNNNNAGCCCGTGCGACCTATAGTACTACCGACNAGACGCG
GGAACCGCGCCCCCTGCCGTGTAGTAANNNNNNNGCGGTTAAGCGNNACTAANNNNNNNAGGAGGGCCTT
AAGCTGCACCCNNNNNNNNGGCTCGCNAAGTTCTGTGGCCCAGTTACCCTGCGNNNNNCTCACGGNCCCG
GGAGACGCGTCCTNGACNATGCNNNGGNNNNNNNNNNNGGGTAAATGCTAGAGGGNTGCCNNNNAANNAA
ACGGGACCAGAGTNNNNNNNNNNNNAGTCTTCTGATAATNNNNAGNCNNGCGACCGGTGNTGCCCGGNNN
CCGCGCNNNGACTCGNNCGTTCGAGAGNNNNNACACTAATCATGCTTGCCTACCAGNTTCCNNNTCCCAA
TNANAGCCCACCATGCTNNNNNACCGNNNNNNNGAGTGGANNNNNNNNCCTNCGTGTTNACGAAGAACNN
NNNNNNAGTCCGGGCCCCCTCGATCTCACNGCCCCCNNNNNNGNATTTACCCATNNNNNNNNGTGTCNNN
NNNNATTATCTTCCTTCGCNCACACANNNTGGGNNNNGNCCCGTTGTAAAGATTCGTTTCCNCCNNNCGG
CGANNNNNNNNNGAAGCTNNNTACNNNNNNGTANAGAAGATGTTATTACTTGAAACAGGTATCTCCAAGN
CTGAGTACCAGCCCTTCTCCCCTCCAGGGGGNNTCCCCCTCATAGACCCCNNNCCCGGCAACCATTATCT
GGTACAAACNNNNNNGCGGCNNTCCAGATTNCGGCACNNAGCCCAGTCCTNAACTCAGAGAACTAGTGTT
ACCTCGGCCGTGGATGCGTCAGGAGCTCGTCTGNNNNNNNNNAGCACGACGGCTNNNNNNNNNNNNNNNN
NGNNTNACTNNNNNNNATTTGGCCNNNCAGCCCGTACCGGGCCCCNTGGNNNNNCAAGCTCTACNNNGGG
ATACAGGGCNNNNCAATCGTTGCTGCCTAGNNNNNNAGGATNNNNNAGCCCGANNNNNNNNNNNACTGTT
CTAGGCAATCNANCNTGGGTCTCCGCCCCATCTACTGCNNNACGTGTATTCGNTGNGNAGTGACCNNNNN
NNCTGCTNNNNNNCNGCNNNGTGATCCNNNNNNNNNNNNNNTGGGTGNNCGCCCTACGCGGGGACCCCCG
GCTGTGCATGCCTTCGGCCTGGACCGATTACNNNNNNNCNNNNNNNNCCCAAAACAGNNNNGCTAGGGNN
NTANNNTCGCCNTTCNNNCATTTTACAGGNNNNNNNNNNNNNNNGTCGGGGCACGCACCACCCCACCGTT
GCGCCACCTGCGCGNNNANNNNNNNNNCGTCATCGGGGAANGNNNGAGTTATAGGTGTGAGCCNNNNNNN
NTCCCGCGCGCNNTTGGACCGGTGCGGTGTCGGTTTGCTGATCACNNTGNNNNNAATATAAGCCCGATAC
TTGAGNGGTGTCTTGGCCGCNNNNNGGTGGCCCGATTGGACGCTAAANAACGAGGTNNGCCGTCGTGCCT
GACCGCCGGGTCGCCACCNNTCCTTGNGNNNNNNCCNNATNNGGNNNTNNNNNNNNNNNNNNCNCCCCCT
CTTGTGGATNNNNNCCNCTGCNNNTTNGCGNTGGANNAGATGGTTCTCTNNNNNNNGTAAAGCCTGTATT
NNNNNNCCNNNNNNNNGAAGCTCGCGNNNGATGGCTGGCTTCGTNNGTCANNNNNNGGTTCTTCCGGGGA
GNNNNNNNNNNNNNNNNNNNNNNNNNNCNCTGCAGGCGCGCTGAGGGTGCAGCAGCCGAGCGGGGGACCG
NNNNNNCAGTTGGTGACTCTNNNNNNNTGCTAACCGCTAAAGCACGGGCGCTCGAGCACTTTGGACCTAC
GTACGTTTGTCGTGCTNNCNNGTNNNGTCCGCTGGANGGCCCGTGCCTCCACACANNTTCCGCTNTCCTT
CCNCAACATGCCGGACGCGTGTCCTCGAGTCATCGNAANNTTCCTGAAGGCGGTTCGNNNNNNAGCCTGC
NCGCCNGGNNNTCNNNNNNNNCCATCCNNNNNNTNNNNNNNNNNNNNNNNNNNGANNNNNNNNNNNNNNN
TGATCGATCTTCNNNNNNNNNCCCGCTTGATGCCGCGGCCCGCAAAANNNNNNNNATTTCCATGGTACGC
GATAAGGNNNNNNNNNNNNACTAGCGTGCGAGGCGTGTTCTCGCGCCGGGCACGNNNNNNNGAGTCGACG
TCGGAACGACACCGCCGCCTATANGAATTCGAGCNCATGTCTNNNNNNNNCCCGTGACTGCCCCAACNGN
NGNNNNTGGTCTGGGGCTCGNGCCCGCCTGGCATGCGCCCAACTCGAGCGATGGNNNNNTGGNNNTCAAT
ATACTGCATTCTCGGGTNTGAAAGGAANNNNNNNNATGATGTGCCGNNNNNNNNNCGTGCTCGGTTCAGT
NNNNNNNANNNNNNNNNNNNNCATACGTGTCGTCGTTNCCGGGNNNNNNCGGGGNNNNCTANATGAGNNN
NNNTGTTTNNNNNNNNNNNNNNNNNNNNNNNNNNNNGCCATCAATATNNNNNNGTCTGCANCGAAGGNNN
NNNNTTATGAACCCCGTNTTGGGTGCCNNTCNNNNNNNNNNNNNNNNNCNNNNNTNATAAAGTGAGCATN
NNAANNNNGCCNNNANCANNCCGGNNNNNCCTACCGCAGGGCAGCGCNCGTTCGGTACAAGGCGGGCGCG
NNCGGGGTCAGATGTGGGACNNNNCGCGTGTGTGCCGGCNNNNNNNNCGNTNCNNNGACCCCCNCTCACT
TCNNTCTNTACACTACGGNGNNNNNNNNAGCCTGTCGCGGTTTCACGAGGCAGGCGGTCCTCCTCCAAGG
CCACACGTGTNNCCGACCCGTGCGGGCACCCGCGNNNNNCNNNNNNNNNNNNNNNNCGNNNNNNNNTGGC
TNNNNNNNNNNNNNNNNNCACAATTCAAGCCAGCGGNCNNTCGNNNGCTGTGNNNNNCGATACAGCCGAG
CAANNCAGCNNNACGGGAATGCGGCNNNNNGCACCTTGNNNNNATGTAAGGCAATCGGGGTAAGGCGTNN
NTGAGANNNGGGGTATTCGCACCNNNNNCGCCACGGCGTGGCCTGGGNTGAGCATGGAAGNNNNNNNNNN
NNNNNNNNNNNNNNNNNNNNNAAACCCCCCNNNNNNNNNNACGTNNNNATTGGTAGNNNNCNNNNNNNNN
NNNNNNNNNNNTTGCATGTGCCTACTAAAGCCGGCCANNNNNNNNNNTCGCGGCCCTCTTCNNGGTTAGG
CGTGCCNNNNNNNNNNCTATAGGCCCGCCAGNNNNNNNGGCCGGNNNAGACGTGTCNNNCGNGGGTCGNC
NNNGCNGNNNCCNGTGNGGGCTGCGNNNGGNCACNGNCACCNACNNAGNNNNNNNNNNNNNNNNNNNNTC
GTTNNNNNNNNNNNNNNNNNNNNNNAAAACAAGTCCCGGAGCTGGGGCTNNNACTCACCGCGATGTGGCG
NNGNCACGTNNNTGCGCCNATGCCTCGGTAGTCCGACGCCCGGNNNNNNNNNNNNNNNNNNNGTGCNNNN
CNNNCGNNNNTGCCNCCCCGCCGCCTGAGAGCCANNNNAAACTCNNNNNCNNNNNNNNNNGTTTCTNNNA
TCTATCGGATCGGGGNNNNAGGCTGATTGGTGGGCATGCCGGNNNNNNNNTTAACGCCGATACTCGCGAG
AAGCCGTCCAGGCGGTGGACGGGCANNNNGGCTCCGGATGTGCNNNNNNNNNNNNNNNNTTCCGGCATCG
TNNNNNNNNNNNNNGCGNNNNNNGCCGNNNNNNNNNCACATGTGCTGGGACGGGGGGCGTATCCCAGNNN
NNGCCCAATTTGCNNNNNNNNNNACNNNNNNNNNNNTTGGTCCCTNNNNNNNNCGTGTGATNGGCCTTTT
TGNCAGCGTATGAGTGTGTACACTTCCTCNGCCGTGCGCCCTAACGACGGGGGNNAGTCTACACCGCCTG
GTTGCGCCCCNCGGCGCACTCNNNNNNNNNNNNCCNNNNNNGTNGCNNNNNNNCTCGGCCGNNNNGACAG
GGTCCTAGCAGCGCTAGAGGGGCTNNNNNNNNNNNNNNNNNNNNNNNNNNNNGACACTTGGCCGTCCCGC
AAATCNNNNNNNNGGAGCCGGGNTNNNNNNNNNNNNNNNCNNNNNGANNNNNNNNNNNNNNNNNNNNNCN
NNAGTGTCCGCTCNNGGGGTTACACCCCNNNATGCNNNNNCCAACCNNNNNNNNNCTNNNNCGGANNTGT
ATNCATNNNNNNNNCGTATGTCACCCTACGGTGCGANNNNNNNNNAAAGTCAAAGNGGGTCCGAAGCGCC
TATCGGCGNNAATANNCGTCGCACAAGGGGGCACTCTAACATATACNCCGNGCNNNNNNNNNNNNCTGTT
ACTGAACGNNNNNNNNNNNNNTGTACTGAACCGGANNNAANNNTGTTACGGCTATCCTCCACTCCTTTGA
TCGTTCGCCGAGGCTCCATTTNNNNNNNNNNNNNNNNNNNNNNCGTCAGGNAGAACGCTNCCGCCNGCCG
NNNNNCANNTNNNNNNNNNNNNNNCTGGCCTTTAGNNNNCAGTGGCGAGAATCGAGGGGGGGTTTTCNGN
CCGTTTGCGCTAGGGCNATGAGACNNNNNATNTTTCGCGGCGAGCTACGGGGCCCGGCTACGCNNNNGGG
NGCCCAGCCTTGNGGNNGAGCGTCNAGCTGGGCCGTCAGGCTCGTGCCGCGGAAGTGGGTCCCGCGNNNC
AGCCCGCAGCGGAGGCNNNNNNCGCCGTCGGAAGCGCNNNNNAGGNNNNNNNNNNNCCNNCCCTAGCGAG
NGCACCCTGCGTCGCGCCCNACTAGTGANNNCGCATGNTCGTGGCNNNNCNCGNNNNGNGGAGCACCCTC
GCNNNGCANNNTCAGGNNNNNNNNNNNNNNNNNNNNNGGGGGGGCCGNNTGGCTTCCGTTTCGGTTGCCC
GAAGGCGCGTAAGGGCCCCTGGCGGTCGTANNNNCTGGTCGACTGCCCCAGGATCCGGCGANNTCGCAGN
NNNNNNNNNATATCCTNNGGGNNNNNNNNNNNNNNNNNNNNNNNNNNNNNNGAGGCGCAAGGTGTGAGTC
AGGCTGGCTCGCCTGGGTANNNNNNNNNNCTGACCCACGGGGTATTTTGCACGCCGGCGTNNAGTTTGTN
GGCAGACGCCNCATNCGGGTAGCNNNNNNNNNNNCTTNGGCTTCCGCACCCAGCGCCCNCCCCCCGCATT
TAGANNNNNNNNNNNNGTCCGTNNNTGTGAAGCNTGNCTGGTCCGCTCTACTANNNCCCGCTCAGCCGCT
CCATCCATTCCTCCCGGGCTCGGANNNNNNNNNNNNNNNCCTGCGNNNNNNTGAGGNNNCCATNNNNNNC
CNGCCGGCCTCACTACCCGTATGATCGNNNNNNNNNNNNNNNAACGCAGGACCNNNNNNNNNNNNNNCGC
CCAGGTCGNNTACAAANGCACTCGCTCGGCGNGGTTCCGGCGCTNNNCGGGCCANNNACAAANNNGGNNA
CAGGCGAGGNNAGANNNNNNNNCNNNNNTCTGANNNNNTTTGGGGGCCCCNCNNNNNCNNNGNNGNATTC
AGCGGTTCNGAAGGGTGTTCGGGCCCNCCGCGGGGTGNCCGGCGCTCCNACGGAGCCGGAGNNTGGGCNN
NCANNNNNCCCCATGTAGGNNNNNCNNNTGGTNCCTNNNNNNCNNCTGTAACNNNNNNGACNGTNNTTAN
NNATTGTTAGCGTCAAGTNTGCAGGACGCGCNNNNNNNNNNNNNNNNNNCCGGGGGGGGGGTGNAACAGC
GAAGCCNNNNNNNGNGGCANGATGCCTTTACNCGGNNNNGAGNNNNNNNCTGCTTCCCNNNNCGCGNNNN
NNCGANNNNNNNNNNNNNNNNGTGGNNNNNNNNNNNNNNNNNNCGATGCTCCGCCCCAGGGGGTCCGGCC
GGGAGTTAACGCCGTCATANNNNNGCCGGGCGGTANNAACTCNTCCTCCCTGTCCGAGAACGCGCTGAGA
TCACGGNACCGCATTGACGNNNCGTGNNNNCCCCCCCNNNNNNNNNNNNNNNNNNNNATCANNCATTTAC
AACNNCCAGAAAGNNGNNNNNNNNNNNNNGCATTTCGTGGNNTAANNCTCTGGGGGCGTAGACGNNNNNC
NNNNNNNNNGGGGAGCTTGTNNNNGACACNNNATNGCGNNTAGCGGACACGAGGNACGANGGCAGTTCAG
GGCGGGCGCACACNGCTCTTGCCCACCGCNNNNGGGGGCGTCGGCCGTCGGACCCGGCCGNCACCGGGCC
CTGCGNNAAACCCATCCTCTGGGGCCANCGGTGTATGANNNNNNNANNGGNNNNNNNAAGTNNNNGACCG
CCGGCGACCGCGAACGCAACCGCCGGAANNNNCGCGGTTCGCGCTTGCCCGGAGCACCANNNCGTGGCGG
TCNNNNNNNNNGGCGTNNNNNTCCACCCGCGCCCCAACTTCTTAGCCCGGTTAGAATCTCGTTCCCAGCN
TAAGCGCTNNNNNNNAGCTGACACAGCGNNNCCNGCNNCGNNNCAATTAGGTCCCAGTAACNATAATGTN
ACAAATACCGGGCCGCGTTAAAAANNNNNNNNNNNNNNNNNNNNNNNNNNCGCNNNNNNATGANNNNCNN
NNNNNNNNNNCNTCAGNNNNNNNTGGCNNNNNGCGGNNNNNNAACTGTACCGGCCGTCGGTTTCAACGAN
NNNNNNNNCCCGCCGCGCTCTNNTGCCATGCGGGGNTCGGGGCNNNNNNNNNNNNNNNNNNNCCTGGGCG
ACNNNNNGGGGCCCCTTNNAANGGNNNNNNNNNNNCNNNNNNNCAANNNNNNNNNNNNNNNAANACNNNN
NNNNNNNNNNNNNNNNNNNNNNNNNNNNNAAGGGCCCCNNNNNNCANAACCNNNNNNNNNNCGCGTCGTC
CGGGCATGGTGGTCGTCCCACGGGGCGGAGNNNGCCTGGGGGTAAACGACCTAGCCCTGTTTCCCGGNNG
GGGGGGCACCGCCGCATCTTGGACCNNNNNNNNNNNTNNNNNNTGNNNNNNNNNTAGGTTCCCGCGCCAG
TGACTCGCAGCNNNNNCCGCNACGGGCGCGCAACAACACTTGAAANGGNNNNNCCCGCNNACCNNNNGGN
CGGGAANTNNNNNNNNNNNNNNNNNNNNNNNNNCTAANNNNNNNCCACCAACAACNNNNNNNNNNNTCAC
CCTACTANCCANNNNNNGTCTCAGCTGNNNNNNNNNGCCCAANCNNNNNNNNNNNNNGNNNNGCCAATGC
TGGCAGCGCCCTCTTAGGCAGCTNNNNNNGTGGTGGGGCTATAACCAACATAGAGCCGTGTCCGCGCGNA
ATGCTCANNNNGAGTGGNGAGGCGCCCGCCCCGCTGAGCCCGTATGCATNNNNNNNNNNNNNCTTCTCTC
NNNNNNCGAGCCTGGCCTTGGGANNNNNNNNNNNNNNATGGNGGCAATCAAGGGCCNNNNNNNNGAAGGA
CNNNNNNNNNACACACCNNNNTGGTCCTCACGGTCGCNNTNCTNGNTGGGACCTTGNNNNNNNNNGTCAG
GATGGTCCGACACNNNNNNNNNGCCCTTCCCCCCANNNNNGNCGNNGCGCCCTTNNTGTNNNNNNNNNNG
CGCANNNNNNNNNNNNNNNNNNTGNNNNNNNNNNNNNNNNCAGGGACGGGATGGGCCTANGNCTNNNNNN
NNNNTNCGGATTCACGCGGCGTGTCGGCGCACCGCCGTTGGTGACGCCAACCTATTANNNCGTTCCCCTG
ANNNNNGCGCANNNNNNCTGTTCCCTTCCTGCTAAAANTAAACAGTGNNNNNNNNNNNNNNNNNNNGGAN
CGCCTTCCCGAATNNCGGGACNTGCACGCNNNACCCGGACCCATGACTGCGTGGGCATTTGGTGAATTNN
NNNTAAGAGAGGGGGGTGGGGGCAGGGGCGAGATATGAANNNNNNCGCGTTCGAGTCANNNNNNGCGCCC
GGGCTCCGGTCNNCNNNNNNNNNGNGNNNNNGCCGCATGTACCAGTTTTATTNNATTTGCAGGCTGCTCC
CGTGAGCCGCNNNNAACTNNNNCCAATNCGNNGACTTAGCCAGNNNCANTNCGATGCGGTGGCCGTGGCC
ACTTCACNNNNNNNNNCNNNNACAAGCTTGCCAGCTCGGGCANNGTGCAGTAGGTTGGTAATGGCTTGAG
CNNNNNNNNNNNNNNNNNNNNNCAGCCGCTGTAGNNNNNNNNNNCGTGNACCCCGACCCTTNNNNNNNNN
NNNNNNGGCGACNNNNNNNNCCGGGCTNNNNNNNNNNGNNCCGGGATGACTGTGCNNNNNACTCATGGTT
GGACGGTATTGGGCTCGGNNNTATCCATGCGGGCCGCCTTGAGATNCNNACNGGTCCGACNTTGAAAGGA
NAANNNNNGCACCCCACGGNNNTGTACGACCGCNNNNTTTGACCAGGANNNNNNNNNNNACGGAGGACAC
TNNNCCGGCTCAACCAGATANNNNNNNNNAAACCAAGGGGGCCGGCATGNNNNNNNNNNACGGGGGGGNG
CNNNNNNTACTGTCCAGTTACGCTGTCTTAAACAGTTCTACNNNNNNCCCCCCACGCGCCGGGTGGGGTC
TNNNNNNNNNNCTGTGCTACGTGTGAGGNNNNTAGNNNNNNNNGNNNCNNACCCCGCGCNGGGCGGCCGG
TAAAACNANTCGACGNNNNNNNNNNNNNNNNGACGGCCCGTTACTCGNTCAATCCGGGCGCAGCNNTACC
TCANNNATCCCGGGNNNNNNNNNNNNNCCTCTTCGCGTNTANNNNGGGCGNANNTCGGAGCCGCCGTAGC
ANNNNNGGGGCNNNCTCCACACGGGNNCACCGTCAGNNNNCTGCTGNNNNNNNGTACACGTTGNNGTCGC
GACCTCCCTATGTCGTAGGATTGCTAGTGCGNNNNNNNNNNNTCGACCTCCTNNNTAACTAGAATTNCTC
NNNGANTGCGGCTGCAGGCCGGACCATTAGCCCCCACAGAGTCGAACGTNCGNNNNNNNNANAANNNCAC
TCCACCTAAGCTCGTNNNNNNNNNNNNNGCANNTCTAGCCCCTCGCGGNNNNNNNNNCCAGGGGGNNNGG
NCCCNGGCNTGGCGCNNNNNNAACTGGCGTACGATCGCAGGGTNNGNNNTGATNNCCGNNNNNNNNNNNN
GCCAGTGGATATACCCCCGAGGCGGCGAGCTCGCTCCCTCGGGCCCGCTCGTAAGGGGTACACCTACGTT
TGATTCTTCATANTCTGTTNNNNNNNNNNCCCNNAGGGCCAGCCTNNNNGCCCCCCGTGCNNNNNNNNNN
NNNCGCGCTGAGCACTGATCTAGACCGGCGAANNNNNNNNNNNNNNNNNNNNNNNNNCACTCGGCTGGCG
GGACTGATNNNNNNNNNNNNNNCGAGTTNAGTAGCTCAGGGACAGGANNNNNNNNNNNNNNNNNNNNNNN
NNNNNNNNNNNNNTCTAAGTNCTCNGTGCNGGGGGGGNNNNNNNNGANNNNNANNNNNNNNNCTTTACNA
CGGCTTTTCCTAGGGGTTNCNTGTCGNGTCCGGCCCATGNNNNGNNNNNNNNNNNNNNNNNNNNNNNNCN
NGGTTCGCCCCGAGTGCNNNNNNNNTGGATCANNNGGGCCCCCTTNNNCNCGTGGCGCAGGNNNTGGGGG
ANTTTGAGGGCCCNACGCCTCGCATCCTGCACGCGGATTAGACNNNNCCCCGCATCGGGCNNNNNNNNNN
NNNNNCGGGCTCGTCCCGAACCAGTCCCCANGNNNTTTGNNNNNNNNNGANNNNNCGGACCCGGGCACAA
GGCGTGGACGGGCTTNNNNNNNNNNNNNNNNNNNNNNNNNNGNNNNNNNNNNCGGGGTACNNNNCGACCG
GNNNNNNNTNNACCACACACANNNNNNNNNNCAANTCCCGGNNNNNNNCCCNNCNGTACGTCTTATAGTG
CCGNNNNNNNNNNTTCGTCTTAGAGTTNNNNNTTGGCGGCTGCGCGGGGCTNAGACGATATGAGGGNNNN
ATCCCTGGCGTNNNCCGGAGCCGAAGGGGCCGNNNTTTGAGGNCCTNTTTTGACTCTATAGCTAAATAAT
AGGTCGACCCTGTACACCCGCGCTGCNNNNNNNNNNNNTATTCAAAGCGGTATTNNNNGCNCCCTCGGGC
GCCGCGANGGTNACTAAGATCCCGACAACTCCGCGCCCCGTCTCTCCATGCGTGGGGNNAANNNNTCCCG
AAACAGGGTCGTGCTTCCNNNGGCGCNNNNNNNNNNCNNNNNNNNNNNNNNNNNNNNNNGCGCGCGCGCC
NNNNNNNNGGGCCNTGCAGAGCCGTGGTCGTNCTGCNGCGGGCGCTCAGTGAAATGCNNNNNNNACTAGT
ACGGCCCAGAGGCNNNNNNCCCACCAAGAGNGGGTTGCGGNNNNNCCAGAACGCAANNNNNNNNNNNNNN
NNNCCCATTANGTCCGCTTTGGGTCGAGGGACGTGGTTCTTTNNNGCNNNNNNNNGCGTACAATAGTTTG
AGGGTNCGTGACTNGTAGCGCTATACGTAAAGNNNNCCGCACATTATAGGGCCGTTTCGTTNNGCCGGCG
CCGACNNNCCGGACGGCNNNNNNNNNNNTCNNNNNGGNNNNNNNNNGGTGCGCCCAGGGNNNGNTGAGCN
AAAATCCCGCCGGCCCGNNNNNCTCGTGACTATGGACGCCGNGAAANCCTTGTCTCCTATCCCGGCACAA
TGNNNNGTTCCCACTCCNNCNNNNNNNNCAANNNTTTGCCGTGCGCGATGGTCCGAANNNNTANNNTACC
GATGCACTAGGCACATCCTCGTCGCNNAACANNNNNCACAGGNNNNNTCGTGTCCCTTGGCCCAACCGGN
NGTAAGTGCGATGAGCTTAAGATNNNNNNNNNNNNNNNNNATGCGCTCCGNNNGNNNNNNNNNNNNNNNN
NNNNNTNNNACACCTTNNNAGNNGTAGCACTATTTAACGGATGTNNNNCGAGGNNNNNNNNNCNNNNNNN
NNNNNNNNNNNNAAGCCCAGNCGAAGGTCGCNNNCACCGGCGGTTAAGAGCATTAGTATNNNNNNNNGCG
ANNNNNNNNGACAGAGCCCCGNNGTNNNGGCGGGCCGGGGGGACTCGACCAGGATGACCAATGAGAGCGG
GACCTNNGTGCGTCGTNNCCCCCCCAGTGTACACGATGCNNGCGCGGCGTGCCCGACTGCCGGCCNNNNN
NNNNNGGCGAGTGCNGCCAGTNGCTTCAAAAAGCATNCGGCACCTTGCGCATNNNNNNNNNNNNNNAGTT
GCTATCGATCCTGGACGCAANNGNNGTTTTANNNNNNCCGGCCTAAATGNNNNNTGTGNNNNNNACAACN
TAGACCCGGCTATTNNCAGAACACACGCNNNNNNNNNNNNCNAGCCGGCGCACCGACTGTAGAATGTTTG
GTATGCGCGTAGGTCANNNNNNNNNNNNNNNNNNNNNNNNNNNNNNGCANNNNCATCNNNCCNNNNNCNN
NNNNNNNNNTNNNNTGCNGGACAGATAGGCNNNNNTAGGGAGGTAGNTGTCGTTANNTACGCCGGNNNNN
NNNATTTGGTAATAGCCGTCTCAATGCGGATGCACCCCCGTACCCCGGCATTGCCGGGGGCGGANNCGCT
GACGGNGGGNNNNNNNCCCGCAGGGGGAGAGTCNTNNCTTTGGAGTAATCTNNATCGCCGGGAGCGCANN
NNNANNNNNNNNNNNNNGACGANACTCACGGTNTCCCGCCCGCCCGGGACCCNNNCCCAGTGCNNNNNNC
CCANNNGCTTGAGTGGGCCAGCACGCATGACCCCTCAGNNNNNGCNNCNNNNCCGGTNCACTACCGGCGA
AATCGNTAATCATAGGTNNNNNAGAGCGACGCTTCCCACGTCTTGNCCCTCGGAGNANNNNNNNNNTTTC
TGCGCNNNCGCTCNNNTCNCCGTGCNNNNNNNNNNNNCTGCCGAGGCGCCGNNNNNNNNNNNNNNTCCGN
NTGTTTTAACANGGCNACGNGANGNNTTCGNNAGNNNNNNNNNNNNNNNNANNNNTGGCCTCNTGGCCTT
GNNNNCCGAGTAGAATCGNNNNNGNACNCNGGGGTTGGNCCGNNNNNNNNNNGCGCTGGGAAGCAGATTA
CGAGCCGCTTNNNNNNNNNNNAACGTCACTAGCCACCTCTCGATTTAACTCCGAGNNNNNNNNNNACNGG
ACCNNNNNNNNNNGCTCATGNNNNNNNNTCCGCCCACGACTGNCGTTGAGGGCCGACCANAGCGNCCACN
CCGGGCGCGGTNNGGAACGTACAACCCCGACGTCCCTGGAGGANNNNGAGACTTCCCCTNAAGCGCGGAG
GGAGTCCAGGCGCGCATCCCCGGNNNNNNNNNNNNNNNNNNNNNNNATGNNNNGTGCTCACGCGACGGCG
CGGCCCACNTCGTCCCGAAACCGGAAACGTGTCGGGGGCGCAANGTTCNNNNNAGCGTNNNNNNNGGAGG
TCCCGCGTCACATCCNNNNNNNNNNNNNCCANNNNNNNCCAGTCGGACACACAANNNNNNNNAATGCCCT
NNNNNNCATGGGAAANNNNNNNGGATACTGCTCNCCCGCCCGGGNNNNGGCGAGTCAAGGATGAAGGNNN
NNNTGCTAANNNNNNACTCCGCGCGCACACGCCNNNNNNCAGTCGGCCGCCCTCTCAGTTNNNNNNNTGC
GNCTGGAGTCCCCGCGGGAATCGANNTGGNNNNNCACGCGGCCCTGGCCGGCGCGCCAATAAGAAGCTGC
TGACGGNNNNNCTCCCACNNNNNGCGGACCTCTGACCGGATACGGGCGCATGACTTNNNNNNNCCTTGNG
CCGCTCCTNNGNNNNNNNNGCCTCATCAGGGGNNNNNCGCTCGGTNNNNNNNNCGGAGCCTCGCGTCAGC
ANGCGCGNNNNNNNNNNGGGCTTGGGGACCGGNCNNNNNNNNNNNNNNGGANNNTNNNNNNGCCTGCCGG
CTTNNCGTGTTCCGCCCCCAGGGCTCGGNGACTGCTTCNNNCCCCNNNNNGCTACGAAGGGTNCCCTCAC
GTAGCGCCNNNNNNNNCCNGGGGTCTGGGCAGCCNNNNNNNNNNNNNACCCCGTGGATTGTTGNNNNNNN
NNNNNNNAAAACGANNNGATNNNNNNNNCCCCGGANNNNNCGNCCCNNNCGNTGTNNNNNNNGAATNNNN
NNNNNNNNNNNNNNNNNNNNNANNNNNCCCACCACCGGCNNNNNNCGGCCCAGCTCCTGCCGCNNNNCCC
GTCCTCGGCCAAGTGCCNNNNGTTNATNNGTGANNGGGGATTGCGTCATGGAGTGGCTAANNCNNNNNNN
NACCAGACCGCNNNNNNNNNNNNNNNGGNNGCACANNNNTGTTGCGTTGCGAGTATCCGCGCGCGAGGGG
NNNANNNNNGGCTGGNGTAGAACCGNNNNNNTCTTATCGGTGGCCCAGATCCCAAAGGTCTGGCANNNNN
NNNNNNNGTTCCGATCTCGCTCGCACGGTGGGAGGGTTCCATCTTNNCTGCCGGTNNNGCCTGCCTNCTN
NAGCCGTGCCNCGCACTCTTGCNNNNNATAGCGATGGGCGCTAGGCGCGGCGGCGGAGGNNCGGACCCCG
CCGGGCGTCTGNNNNNNNNGCACCCGACNNNNNNNGATGCGCGCACGNNNCTGGNCCGTTATACAGTCNC
CNNNNNNNNNNNNNNNNNNNNNNNGGCCTGGACGGTCCCGNNNNNNNNNNNNGNNTCGGAGNNNNNNTAC
TACCTNNNNNNNNNNNNNNNNNNTCNNNNNNNNNNNNNNNNGATCTGGTTGNNNNNNNCCCGCGGCGCGC
CNNCATGATANNNNNNNNNNNNNNNNNNNNNGNNNNNGCTCGGGGATGCCCGCGGCGGGANNNNNNNTGT
AGNTGCCCTCCTGTCGTGAGNNNNNNNNNNNNNNNNNNNNGCCCCGNNNNNACGCGNNCCCCCATTTANN
NAGGCGCNNNNNGGATGTCTAGGCCTNNNNNGGCTGCCCCCANTCCCCNNNNNNCGGNNTNNNNNNNNNN
NNNCGCGNGGCGCCACNNNNNNNNNNNNNNNNNNNNAGGAATCATTGAANNNAGCGTGGCGGAGTGCGCC
ANNNGNCGTATAGGCCGNGAGTACCTGGATNATGNNNNNNNNNNNNNNNNNCNNNNNNCTGTACTTNNNN
NNNNTTNNTGTGCCGACTCCGGCGCCCTCTTGGANNNNNNNNNNNNNNNNNGTGGATATGNNNGCAGGCA
GGCAGGGGNCACACCAGCAACNNNNNNGTCTATCNNNNNNTGGGCCCCACGGCCTGGCCTCGCNNNCANN
NNNNNNNNNGCCGTGAAAGACGCANNNGGNNTGTTGCGCAGGTAGCAAGTCGATCTTCTCGGTCAGCATG
GTGGGCGANNTAGCCTACTAGGNNNNNNNNCCGGANNNNTCATNNNNNNGCCCCGNNNNNNNGGNNNNCG
CGCGTACGNNNNGGNNNNNNATNNNNNCGGCGNNNNCAGCGTNNNNNNNNNGTAGGGGCCCCGCAGCGGT
TTCNGTGGNTTAGCGTGCCTTCTNTNGAATAGGTATTATCTNCGCCGGGGCGNNNAATNNNCNCCNNANN
NNNTCGTNNNNNNNNGATCCTTGGNNNNNNCTCCCNNNGGGGTAANNNNNNNNNNNCGCCCCGGCCNNNN
NNNNCAAAATTTTCGTTCCGTGTCGTGNNTNNNTACGTCGCCCGGCTCGCCCATAGGCNGCCGGTTGCNN
GAGGNNNGTNNNGCGANNNNNNNNNNNNNNNNNNNNNNNNCANNGCGCGCGGTAGATAATCTAAAGNNNN
NNNNNNNNNNNNNAGCGCCGCGCNNNATNNAANNNNNNNNCTATCCGGCGCGGCCCCTTCTCGCCTGCCN
NNNNCCGATACCACNNNGTCGCGAGTGNNNCTNCACNCGGATAATCGGCGTGNNNTNNNNNNAACTTGGA
GCGCGGCCCCGACNNNNNNNNNCNNNNNNNNNNNCTTTGTCGCCTTGGGCGTCAAAATGNAGNNNNNNNN
NACATTCCCCCAGGGGNNCCTAAGAGGGTCCCGCCCNNNNNNNNNNNNNNNNGATCATTGTCTTATCAGC
GGCNATNNACCGCCTGGCGGCGGTCGCCCGCCATGTTCTATGCCNNNNNNNNCCCCGGTCCNNNNNNNNA
CGTAGGNCTCNCGGGCCCGAGGCGCCAAGTTGCCTTNNNGGANNNNNNNNNNNNCCNNNNNNNTATTGTA
GCTTCNNNGGNNNNNNNANGGTCCGTCAGGTCGAAAAAACATTCTAGTGAGAGCAGGGTTATCCCCGCAC
GATAGANCANTTTTGGTCGCNNCNGAGGTTGCGTGTGGCAAGCTAGAGGCTCATACGGGAGGGNNNNNNN
NNCNCGCGGCGCGNNTGGCCGAGCACCGGTCGACCAAATTAGACGATTAGTAAGGTNNNNNNNAGTGTTC
GATACTCTAACCCCTCTTGGTNNNGGGCGACCGCCGCGCNCTGTCTGGCGGGGGCCCNNNGNNGAAGCAC
TACCCCAACTTGCGACTCGGGACCCGGGGAGCGTCTGTTGGGGGGNNNNNNCAAGAAAATGGNNNNNNNN
NGCTGGCAGATGGCGCNNCCTNNCACCGGGGTCACGGGGCGATACGNNGTANNNNCNGGCGNCTCNNNNN
NNNNNATTGTNNNNNNNACGAGGCNNNAGGNNCTATTNCNNCGCGNNNNNNNNGCNTGNAACANNNNNAN
NNNCCCGAGAAGGAGCACCGCGGNNNNNNNNNNAGGGCCACGGCCNNNNNNNNCTGGGGGCCGGTGAGCG
GTNNNNAGAGNGGNNNNNNNNNGCNCCNCCNCGNCNNNNNNNGGCCCATCCNNNNNNNNNNNNNCNTTTG
NNNNNNNATCGAGGGTGCNNNNNNCGCGAGCGTGGTANTACCCCGTATCGGTTCCCCACGAGTNNNCCTG
GGNNNCANNNNNGGTGGNNCTCCAAATCCATGAGTGCNNCTCAATAATAATGNAGCGATAACAATCGCCG
GNNNNNNNNNNACAGTCTGCCTGCCAGAAAGCCCGAGGAAAAGTTGCCCNNGNANNNNNNNNNNNNNTNN
NNNNNNNNNNNNNNNNNNNNNNNCGCTGCTANNNACTCGTGNNNNNNNNNNNNGACNAGTTCTCAGTGGG
TCNNNNCCCGNNNNGGGGTCCCAGCCCATNNNNCCGTTTGGGGACCCAGTCNNCNNNNNNNGATTNNNNN
NNNNCCTTGCGTTNANNNCATCANGTACNANGTAGGCGTAAAGGCAGACGCTGCNNNNAAACGCGGGGGG
GGTACCCCTTNNNNNNNNNNGGAGACTGANNNNNNNNNGTGTGGAAGTGGGACTGGGNNTNANNTTGTGC
CTGTATGGTNNNNNGNCCNNAGGAACCGGCTGAGATGTGTGNNNNNNAGGGCCGAGTCAANGNNANNCCC
CCGCGTATCTAGGTCCCCCGCCAGTAGCGCGCGAGCCAGAAACAGTGTNNCNNNNNNNCACCGTATATTT
GATNNNNNNNAAGCGTGGGNNTACCTNNNNNCNNANNNNNNNNNNCNNNNCCNNNNNNNNNNNNNNNNNN
NNNNNNNNNNNNNNNNACTGCGGCCGGCGGTCACTGGAGCGTCTCGACGTGCNNNNNNNNNNNNNNNCTA
GTTGTTTNNNNNGCATGNNNNCNGNNCGCGCGTCTAGAGTGCCCGCCCGCGCGCCTGACTAGCGGANNNN
ACGGGGGGGCGCGTNNNNNNNNNNNNNNNNNNNNNNNNNNNNNNNNNNCAGGACTGAATGTCNNTCACCT
GCCTGGATCAGNGCAGGGNNNNNACCGGCGCNNNNNNCGTTGGTTGATTTTGACTGCGCGTANNCGNNNN
NNNNNNNNNNNNCCTGGTACGGCTGGGTGNNNNNNNNNNNGGCACCTATNGGGCGGCGGGCGNNGTCCNN
CATCNNGANNNNNNCTCGNCCCTCAACGGCGACCTGTGGAAGCACGANNNNNNNNNNNNNNNAGAGTTCG
CGNNNGGAGGCGCTGCAAGTGAGNGGCANNNTNNNGCCAGAAANCGCCAGGCACTATCCNNNNNGTAGCG
GGAGAGCGGCCGCAGATCCACCGNNNNNAACGGTGTTTTNNTACNNNTTCCTTCNNNNNGGCCGNNNNGC
GGCCTCGCTTGGCAATTTATGCGTCCTTANNNNNCGCGAAATNNNNNNNNNNNNNCAGANGCGCGGAGGC
TTCACTAGGTGGTGACGNNNNNNNNNNNNNNNCTCCCGTNNNNTAGGTGGCCGTGACCNNNNNNNNNNNN
NNNNATATNNNNNNNCTACAAATGTCGGNNNTGNTGGGCCCCGGTCGCCGCGGCGGNANAATACGCACGA
GCCGNNNNNNNNNNNNNNNNNNNTGAACATGCGGCGANCTGNGANNNNCCACTTGGCTGGANNNNNNTTA
CAAGAGAGGTGCGNGGATTNNNNTGGCCCATAAGCTNGAGAACTNNCCCAAGNNNNNNNNNGCGAGCCAC
GNNNNNNNNGATGCGCCCGCNNNNNNGATTGGCGCCGCGAGCCACGTTGNNNNGTTGGANNNNNNATTAG
AGAGNNNCGAGTGACCCCGCGATNANGTGCCGCCNCCCTAGAGCNNNNGGTGGGCGGNNNNNNNNNGAAT
NNNCTNNNNCGCGGCNACAGGGGGTGCGTGTANNNATATCAAAGCCCANNCGTANNNGCGCCATTTGGGA
CCAGGCNNNNNNTCTCTACTAAGANGGAGNNNNNNNNNNCGTCNNNAGCNAAGNNNNNCCCCNTCGCNAC
AATCGANGACNNNNNNNNNANNACGTCCC
>s279 | population:Pop_1 | locus:S1_161582, S1_161588, S1_161594, S1_161609, S1_161621, S1_161622, S1_161638, S1_161877, S1_161896, S1_161931, S1_884031, S1_884061, S1_1076400, S1_1076408, S1_1076660, S1_1076705, S1_1076715, S1_1101888, S1_1101914, S1_1101925, S1_1101939, S1_1101965, S1_1101969, S1_1101981, S1_1131107, S1_1131110, S1_1131123, S1_1131138, S1_1147468, S1_1147477, S1_1147489, S1_114…
69, S1_68390892, S1_68390900, S1_68390901, S1_68390909, S1_68390921, S1_68390932, S1_68390936, S1_68390964, S1_68390965, S1_68390981, S1_68390982, S1_68391077, S1_68391121, S1_68391269, S1_68391275, S1_68391276, S1_68391306, S1_68416199, S1_68416222, S1_68416231, S1_68416239, S1_68416250, S1_68416266, S1_68416291, S1_68519790, S1_68519791, S1_68519810, S1_68519818, S1_68519824, S1_68519829, S1_68…
1_112026289, S1_112026290, S1_112043283, S1_112200942, S1_112201001, S1_112437895, S1_112437908, S1_112437910, S1_112437917, S1_112437930, S1_112437954, S1_112437988, S1_112437990, S1_112437994, S1_112446519, S1_112446535, S1_112446543, S1_112446606, S1_112446627, S1_112475483, S1_112475484, S1_112475487, S1_112475497, S1_112475498, S1_112475547, S1_112475636, S1_112475649, S1_112475658, S1_11247…
1_167238358, S1_167238369, S1_167238375, S1_167238382, S1_167238401, S1_167416806, S1_167416824, S1_167416830, S1_167416988, S1_167417018, S1_167417073, S1_167528537, S1_167560769, S1_167560826, S1_167560848, S1_167589128, S1_168083077, S1_168083101, S1_168083107, S1_168124737, S1_168124765, S1_168124815, S1_168145086, S1_168173343, S1_168173372, S1_168173375, S1_168252701, S1_168252743, S1_16825…
3447605, S2_23447629, S2_23447663, S2_23452555, S2_23452556, S2_23452590, S2_23452602, S2_23452604, S2_23452606, S2_23452621, S2_23452759, S2_23525325, S2_23525370, S2_23525374, S2_23525428, S2_23530182, S2_23554203, S2_23562842, S2_23665166, S2_23665214, S2_23665219, S2_23758676, S2_23758692, S2_23758702, S2_23817183, S2_23817226, S2_23817484, S2_23835468, S2_23835567, S2_24090843, S2_24160588, …
8141531, S2_98141533, S2_98141549, S2_98611297, S2_98611300, S2_98611314, S2_98611333, S2_98611348, S2_98660094, S2_98660125, S2_98660140, S2_98660158, S2_98660159, S2_98660191, S2_98660192, S2_98660208, S2_98738254, S2_98738255, S2_98738256, S2_98738259, S2_98738270, S2_98738273, S2_98738317, S2_98738330, S2_98738336, S2_98738562, S2_98869094, S2_98869120, S2_98869142, S2_98869157, S2_98881399, …
38, S2_157120148, S2_157120194, S2_157263289, S2_157263298, S2_157263304, S2_157263330, S2_157263707, S2_157263729, S2_157312626, S2_157646630, S2_157646633, S2_157646634, S2_157646698, S2_157646712, S2_157646861, S2_157646915, S2_157646927, S2_157646930, S2_157646951, S2_157858601, S2_157858748, S2_157913938, S2_157913954, S2_157913955, S2_157913958, S2_157936297, S2_157936336, S2_157936337, S2_…
71106, S3_12571112, S3_12571193, S3_12717285, S3_12717312, S3_12787863, S3_13052206, S3_13052266, S3_13347526, S3_13442449, S3_13442634, S3_13442641, S3_13463384, S3_13463459, S3_13463467, S3_13483481, S3_13510435, S3_13510443, S3_13510496, S3_13510508, S3_13510522, S3_13681571, S3_13681632, S3_13763337, S3_13763387, S3_13763411, S3_13835052, S3_13835132, S3_13835150, S3_13835151, S3_13835152, S3…
29937, S3_94929949, S3_94938960, S3_94938961, S3_94938964, S3_94938988, S3_94939003, S3_94939009, S3_94939016, S3_94939019, S3_94939031, S3_94939041, S3_94939048, S3_95034387, S3_95045958, S3_95114686, S3_95114710, S3_95114727, S3_95114751, S3_95114759, S3_95114856, S3_95114860, S3_95114876, S3_95114885, S3_95114887, S3_95114893, S3_95114903, S3_95114913, S3_95114927, S3_95158019, S3_95158220, S3…
01919, S3_163401929, S3_163401931, S3_163401935, S3_163401941, S3_163401942, S3_163401961, S3_163436204, S3_163483760, S3_163483799, S3_163518861, S3_163518885, S3_163579813, S3_163579824, S3_163579833, S3_163580595, S3_163959575, S3_163959606, S3_163959620, S3_163959762, S3_164040731, S3_164040771, S3_164044118, S3_164044140, S3_164044154, S3_164044165, S3_164044168, S3_164044190, S3_164044196, …
_39621091, S4_39621095, S4_39621107, S4_39621108, S4_39621114, S4_39621129, S4_39621131, S4_39621134, S4_39627690, S4_39627711, S4_39627725, S4_39627733, S4_39627734, S4_39627739, S4_39627740, S4_39627746, S4_39709358, S4_39709461, S4_39709588, S4_39742112, S4_39768718, S4_39768750, S4_39769279, S4_39769431, S4_39769495, S4_39769538, S4_39769550, S4_40080902, S4_40080946, S4_40080968, S4_40080989…
, S4_101518137, S4_101588948, S4_101588953, S4_101589003, S4_101589009, S4_101589018, S4_101589037, S4_101589038, S4_101589077, S4_101589089, S4_101589148, S4_101589160, S4_101589197, S4_101589218, S4_101589246, S4_101589257, S4_101619962, S4_101699746, S4_101699777, S4_101699780, S4_101791122, S4_101791169, S4_101791194, S4_101791207, S4_101791216, S4_101791235, S4_101791241, S4_101791243, S4_10…
, S4_162979607, S4_162979647, S4_162979672, S4_163077795, S4_163077807, S4_163077814, S4_163077829, S4_163077842, S4_163077853, S4_163115663, S4_163115668, S4_163115674, S4_163115682, S4_163115683, S4_163115686, S4_163254386, S4_163254420, S4_163254432, S4_163254435, S4_163254456, S4_163254457, S4_163263614, S4_163263615, S4_163263625, S4_163263640, S4_163319955, S4_163319985, S4_163319989, S4_16…
163, S5_42530164, S5_42530169, S5_42530174, S5_42530195, S5_42530204, S5_42530323, S5_42530337, S5_42530359, S5_42530365, S5_42530369, S5_42530374, S5_42530391, S5_42530401, S5_42530408, S5_42530417, S5_42530425, S5_42530428, S5_42610554, S5_42610558, S5_42610564, S5_42610571, S5_42610572, S5_42610575, S5_42716175, S5_42716192, S5_42716282, S5_42716294, S5_42716298, S5_42716320, S5_42716381, S5_4…
, S5_126758971, S5_126758989, S5_126759020, S5_126759026, S5_126759029, S5_126759052, S5_126905875, S5_126905879, S5_127186892, S5_127186897, S5_127186899, S5_127186918, S5_127304019, S5_127304028, S5_127304065, S5_127304069, S5_127304078, S5_127304093, S5_127304097, S5_127304100, S5_127304123, S5_127308447, S5_127308573, S5_127308670, S5_127308756, S5_127308757, S5_127308919, S5_127308930, S5_12…
, S5_194340384, S5_194340394, S5_194340400, S5_194340404, S5_194340412, S5_194384113, S5_194384167, S5_194384174, S5_194390073, S5_194390103, S5_194390109, S5_194390129, S5_194401124, S5_194401125, S5_194401173, S5_194401195, S5_194401200, S5_194401210, S5_194401219, S5_194401227, S5_194401232, S5_194404096, S5_194404329, S5_194404408, S5_194404425, S5_194548523, S5_194548525, S5_194548588, S5_19…
88, S6_78944651, S6_78944757, S6_78944761, S6_78944770, S6_78944771, S6_78944774, S6_78944782, S6_78944798, S6_78944804, S6_78944814, S6_78944831, S6_79097482, S6_79097534, S6_79097569, S6_79228778, S6_79228792, S6_79303901, S6_79629636, S6_79629640, S6_79629848, S6_79629850, S6_79760135, S6_79760192, S6_79760211, S6_79760237, S6_79760249, S6_79804764, S6_79813703, S6_79813713, S6_79943370, S6_79…
7, S6_133454530, S6_133598337, S6_133598348, S6_133598350, S6_133651871, S6_133651883, S6_133651930, S6_133651937, S6_133651938, S6_133651952, S6_133716056, S6_133716293, S6_133812256, S6_133812257, S6_133812324, S6_133812333, S6_133812398, S6_134200409, S6_134200415, S6_134200455, S6_134200456, S6_134200495, S6_134247986, S6_134248016, S6_134248165, S6_134248180, S6_134248238, S6_134248324, S6_1…
25095840, S7_25095850, S7_25095872, S7_25095909, S7_25096136, S7_25096182, S7_25122533, S7_25364181, S7_25364204, S7_25364257, S7_25432897, S7_25432906, S7_25506598, S7_25559193, S7_25559210, S7_25560409, S7_25560445, S7_25560463, S7_25565332, S7_25565388, S7_25565982, S7_25566021, S7_25577554, S7_25577565, S7_25577743, S7_25701413, S7_25701477, S7_25701502, S7_25701514, S7_25701521, S7_25701523,…
96239155, S7_96239172, S7_96239181, S7_96239230, S7_96239231, S7_96239268, S7_96316980, S7_96317125, S7_96788557, S7_96925543, S7_96925558, S7_96925589, S7_96925595, S7_96925644, S7_96960930, S7_96960931, S7_96960936, S7_96960938, S7_96960940, S7_96960951, S7_96960955, S7_96960971, S7_96960974, S7_96960987, S7_96960993, S7_96961004, S7_96961013, S7_96961017, S7_96961018, S7_96961022, S7_96961023,…
57372462, S7_157796942, S7_157796943, S7_157796952, S7_157796960, S7_157796992, S7_157952249, S7_157975665, S7_157977255, S7_158032167, S7_158032171, S7_158032186, S7_158032202, S7_158032212, S7_158032236, S7_158032241, S7_158032252, S7_158032257, S7_158032271, S7_158032274, S7_158243478, S7_158243483, S7_158243487, S7_158243495, S7_158243511, S7_158243515, S7_158243536, S7_158243539, S7_15842170…
, S8_47787540, S8_47787549, S8_47809170, S8_47813354, S8_47813382, S8_47813397, S8_47857706, S8_47857755, S8_47857800, S8_47858008, S8_47858064, S8_47858066, S8_47858165, S8_47858182, S8_47862174, S8_47862183, S8_47862216, S8_47862230, S8_47862257, S8_47862259, S8_48121202, S8_48121236, S8_48121308, S8_48121313, S8_48121315, S8_48121336, S8_48215543, S8_48215547, S8_48215548, S8_48215557, S8_4821…
, S8_97831965, S8_97831972, S8_97831986, S8_97831989, S8_97831992, S8_97831998, S8_97928466, S8_97928471, S8_97928474, S8_97928478, S8_97928494, S8_97928517, S8_97928544, S8_97928548, S8_97928565, S8_97928572, S8_97928717, S8_97928746, S8_97928818, S8_98000551, S8_98000556, S8_98000561, S8_98000563, S8_98000567, S8_98000581, S8_98000586, S8_98190654, S8_98190831, S8_98190840, S8_98190845, S8_9819…
156180480, S8_156180488, S8_156180493, S8_156180500, S8_156180519, S8_156288171, S8_156388596, S8_156388605, S8_156497691, S8_156497698, S8_156497717, S8_156497735, S8_156497748, S8_156497755, S8_156497768, S8_156497769, S8_156507148, S8_156507169, S8_156507193, S8_156507194, S8_156507211, S8_156515618, S8_156515669, S8_156515672, S8_156515674, S8_156515701, S8_156591445, S8_156591499, S8_1567201…
5449, S9_65695519, S9_65695540, S9_65695542, S9_65695550, S9_65695558, S9_65695576, S9_65695593, S9_65695610, S9_65695645, S9_66277555, S9_66277561, S9_66277571, S9_66277573, S9_66277585, S9_66277588, S9_66277589, S9_66277596, S9_66410477, S9_66410580, S9_66410724, S9_66410771, S9_66410806, S9_66410811, S9_66432666, S9_66432681, S9_66432738, S9_66432748, S9_66432765, S9_66432769, S9_66432772, S9_…
9_137156890, S9_137156998, S9_137157005, S9_137157020, S9_137157024, S9_137164188, S9_137200799, S9_137200800, S9_137200814, S9_137200816, S9_137200828, S9_137200846, S9_137200848, S9_137200860, S9_137200874, S9_137200890, S9_137200891, S9_137200903, S9_137200934, S9_137200951, S9_137200963, S9_137200964, S9_137200966, S9_137200969, S9_137200982, S9_137200988, S9_137200994, S9_137201013, S9_13720…
4, S10_36341029, S10_36341031, S10_36341040, S10_36341047, S10_36341057, S10_36341073, S10_36341082, S10_36341097, S10_36341126, S10_36341131, S10_36576263, S10_36576284, S10_36576313, S10_36576628, S10_36593589, S10_36593606, S10_36593612, S10_36593673, S10_36593685, S10_36593879, S10_36593882, S10_36593902, S10_36593905, S10_36597749, S10_36597769, S10_36597810, S10_36597836, S10_36597851, S10_…
01676735, S10_101676755, S10_101676807, S10_101701424, S10_101701433, S10_101701434, S10_101701437, S10_101701439, S10_101701440, S10_101701467, S10_101701472, S10_101701473, S10_101701474, S10_101701477, S10_101701487, S10_101701495, S10_101701512, S10_101701529, S10_101857713, S10_101911978, S10_101912000, S10_101971095, S10_101971106, S10_101971129, S10_101971130, S10_101971146, S10_101971430,…
S11_5175272, S11_5398751, S11_5398915, S11_5398985, S11_5401115, S11_5401152, S11_5401160, S11_5401162, S11_5401174, S11_5432098, S11_5432100, S11_5527250, S11_5693923, S11_5694175, S11_5694252, S11_5904051, S11_5920813, S11_5920835, S11_5920843, S11_5921030, S11_5921075, S11_5921081, S11_5921130, S11_5921136, S11_5921140, S11_5921141, S11_5921142, S11_6014074, S11_6023414, S11_6023415, S11_60234…
877, S11_65847906, S11_65848121, S11_65990458, S11_65990475, S11_65990479, S11_66004352, S11_66004421, S11_66004433, S11_66180656, S11_66180679, S11_66180684, S11_66180686, S11_66180717, S11_66180736, S11_66297944, S11_66297977, S11_66352975, S11_66353011, S11_66353018, S11_66353200, S11_66353213, S11_66424704, S11_66424900, S11_66424962, S11_66425005, S11_66443627, S11_66443646, S11_66443708, S1…
1312, S12_3201324, S12_3201330, S12_3234463, S12_3234467, S12_3234483, S12_3234551, S12_3234565, S12_3234575, S12_3234582, S12_3244484, S12_3295548, S12_3295571, S12_3295573, S12_3295574, S12_3295587, S12_3295621, S12_3401635, S12_3445734, S12_3445759, S12_3544256, S12_3544563, S12_3544564, S12_3544573, S12_3544583, S12_3589770, S12_3589779, S12_3589985, S12_3954653, S12_3954664, S12_3954690, S12…
_63220339, S12_63220343, S12_63223636, S12_63223684, S12_63223709, S12_63223720, S12_63223888, S12_63223902, S12_63223903, S12_63223915, S12_63223983, S12_63224011, S12_63224064, S12_63224082, S12_63224085, S12_63492133, S12_63492156, S12_63492174, S12_63658533, S12_63658577, S12_63658583, S12_63658588, S12_63658597, S12_63660879, S12_63660904, S12_63660935, S12_63668085, S12_63668087, S12_636680…
29726364, S12_129786562, S12_129786568, S12_129786580, S12_129786589, S12_129786610, S12_130405436, S12_130405491, S12_130410885, S12_130410888, S12_130410910, S12_130410928, S12_130410941, S12_130410954, S12_130410977, S12_130411004, S12_130417451, S12_130417478, S12_130417498, S12_130417513, S12_130417529, S12_130417533, S12_130417574, S12_130417586, S12_130417597, S12_130417614, S12_130587758,…
1, S13_28770446, S13_28941370, S13_28941383, S13_28941391, S13_28941785, S13_29179318, S13_29845466, S13_29845485, S13_29845494, S13_29845499, S13_29845513, S13_30497159, S13_30497165, S13_30497233, S13_30523715, S13_30523725, S13_30523757, S13_30561007, S13_30561026, S13_30561039, S13_30561050, S13_30561057, S13_30561064, S13_30561078, S13_30596085, S13_30596101, S13_30596109, S13_30596145, S13_…
669034, S13_101669050, S13_101669059, S13_101669062, S13_101669105, S13_101879550, S13_101879551, S13_101879562, S13_101879579, S13_101879591, S13_101879604, S13_101879607, S13_101879609, S13_101879613, S13_101947754, S13_102017114, S13_102017162, S13_102017163, S13_102017166, S13_102017167, S13_102017173, S13_102095641, S13_102095658, S13_102095659, S13_102095661, S13_102095669, S13_102414513, S…
30124041, S14_30124048, S14_30124055, S14_30124072, S14_30124074, S14_30124079, S14_30124085, S14_30124095, S14_30124098, S14_30124106, S14_30124117, S14_30124118, S14_30124119, S14_30124121, S14_30588955, S14_30588986, S14_30589015, S14_30614903, S14_30614938, S14_30614959, S14_30615085, S14_30721888, S14_30722812, S14_30723048, S14_30723072, S14_30832773, S14_30832799, S14_30832810, S14_3083283…
94121715, S14_94121718, S14_94121747, S14_94121775, S14_94121809, S14_94121821, S14_94121824, S14_94161757, S14_94161769, S14_94161802, S14_94161815, S14_94161816, S14_94161826, S14_94161842, S14_94449567, S14_94451459, S14_94451467, S14_94451513, S14_94451523, S14_94617669, S14_94617670, S14_94617678, S14_94617684, S14_95118245, S14_95118255, S14_95118263, S14_95118265, S14_95118266, S14_9511827…
19969525, S15_19969574, S15_20027251, S15_20027344, S15_20170822, S15_20366961, S15_20366976, S15_20386163, S15_20386197, S15_20904836, S15_20904842, S15_20904985, S15_20905012, S15_20919859, S15_20919950, S15_20920108, S15_20968032, S15_20968168, S15_20977427, S15_20977623, S15_20982778, S15_20982910, S15_21239704, S15_21239744, S15_21319891, S15_21319899, S15_21319910, S15_21319965, S15_2131996…
80439730, S15_80439744, S15_80439788, S15_80677343, S15_80677361, S15_80677383, S15_80677384, S15_80677405, S15_80677423, S15_80677446, S15_80755358, S15_80755360, S15_80757177, S15_80757232, S15_80757252, S15_80757274, S15_80757275, S15_80757283, S15_80840408, S15_80840431, S15_80840442, S15_80840472, S15_80864960, S15_80864976, S15_80865043, S15_80893883, S15_80893909, S15_80893945, S15_8091288…
CONTIG110_81358, SCONTIG110_81416, SCONTIG110_215338, SCONTIG110_529607, SCONTIG110_529641, SCONTIG110_529654, SCONTIG110_529675, SCONTIG110_622790, SCONTIG110_622835, SCONTIG110_622900, SCONTIG1100_26347, SCONTIG1100_64451, SCONTIG1100_69522, SCONTIG1100_149038, SCONTIG1100_149039, SCONTIG1100_149048, SCONTIG1100_149051, SCONTIG1100_149053, SCONTIG1100_149062, SCONTIG1100_149076, SCONTIG1100_149…
_12539, SCONTIG1306_36356, SCONTIG1306_36994, SCONTIG1306_37675, SCONTIG1306_37680, SCONTIG1306_42002, SCONTIG1306_42025, SCONTIG1306_42047, SCONTIG1306_42067, SCONTIG1306_42087, SCONTIG1306_42095, SCONTIG1306_74903, SCONTIG1306_74911, SCONTIG1306_74919, SCONTIG1306_429005, SCONTIG1306_429121, SCONTIG1310_733719, SCONTIG1310_733727, SCONTIG1310_733765, SCONTIG1311_116757, SCONTIG1311_116818, SCON…
682, SCONTIG319_122697, SCONTIG319_122902, SCONTIG319_122986, SCONTIG319_122992, SCONTIG319_182876, SCONTIG319_182884, SCONTIG319_182911, SCONTIG319_182921, SCONTIG319_183118, SCONTIG319_183119, SCONTIG319_183151, SCONTIG319_183158, SCONTIG32_158643, SCONTIG32_158721, SCONTIG32_158722, SCONTIG32_158733, SCONTIG32_158734, SCONTIG32_158926, SCONTIG32_158936, SCONTIG32_158976, SCONTIG32_158987, SCON…
0, SCONTIG602_421335, SCONTIG602_421357, SCONTIG602_421360, SCONTIG602_421363, SCONTIG602_421364, SCONTIG602_421372, SCONTIG602_421390, SCONTIG602_421408, SCONTIG602_430359, SCONTIG602_430368, SCONTIG604_163759, SCONTIG604_163806, SCONTIG604_163815, SCONTIG605_20728, SCONTIG605_20737, SCONTIG605_20752, SCONTIG605_20763, SCONTIG605_100503, SCONTIG605_100603, SCONTIG605_327814, SCONTIG605_327831, S…
CONTIG872_231099, SCONTIG874_107954, SCONTIG874_107955, SCONTIG874_107973, SCONTIG874_107980, SCONTIG874_107998, SCONTIG874_108010, SCONTIG874_160346, SCONTIG874_160357, SCONTIG874_160405, SCONTIG874_160558, SCONTIG874_160567, SCONTIG874_160586, SCONTIG874_160655, SCONTIG874_163220, SCONTIG874_163228, SCONTIG874_163230, SCONTIG874_277562, SCONTIG874_277654, SCONTIG874_277748, SCONTIG874_386424, S…
CGAGCGCCGGCCTTAACGGCCCCTTTGCTCTCACACTNNNNNAATGCTNNNNNGGACGCGGGGCGGTGGT
AACATNNNNNNNGCGANACCGNNNNNNNNTNGCACTTGNTCANNNNCAGAAANNNNTGGGCGTAGTNTCC
CGCCTTGGNNNNAGTNNNNAGGATNNNNCGNNNNNGAGCGNGGCAGCGNAACCTTGCAACCNCATACGTC
GTAGGNTGCGGTCATTTTTTTCGGGTCGGGGATNCCTCTTNTATTGTCACGTCGCGGGGNNCAACCGTCG
CGCCTTCNNGACCCGCGGCCGGCAGTGCATGGNNNNCCCGCTCGCTTCGCGCTGTAACCGNNNNNAAGCC
CACCAGGTCAGCGCTGACCNTCNNTGTTTGCCTGGNNTGTGGATCCCTTCGTCCCAGAGNNNNNNNCNNC
AAGCGTTCGANNNNNNNACAGNNNNNNNNNNGGGTCNNNNNACTATNNTTGCNNNCCGGNNGGCCTGGAC
CNNGTANACGGGNGCTTTGTCNNNTCAGTGATTGCCGTTANATTGTGCAGACNATTGAAGGCCGNNNNCG
CATTTAGNNCGGAAGNNNNGTATGNNNGCCTGCCCGGGNNNNNNTGNNGGCCNNNNNNNNNNNNCAGCTA
GGTCTCGGAGNNNNCGCCAACTCTCCATCANGCCCCGGCTNNNNAGTTTGGGNNNNGTCGCCGGGGAGAT
GGTGTCTCNNNNNNNNNNNCGGCGGGGGNTGGGGNNNNNNTTTTGGGGTCACTCTNNNGTTNNNNAGCGC
NCCCTCNAGATTTAACCGGTGCNNAGGACTGCGNNNNNNGTTGCAGCACCGTAACCCGCCCNNNNNNNNN
NNNNNNNNNNNNTTGAAAGATATCANTCCNTATTTGNNNTCTCGGTAGGNNNNNGCCGGNNNNNNNCGCN
NAAAAANTGGCGAGGAACGCTTATATCTTAGTAGGANTGAAACAGGNNTCAAGGNNNNNGCTCTCATTGC
CCCNNGNNGGCCGAACGTCCCCCCCCGCCTCCCNCCNNAGNCCGGCGNNNNNNNNNNNNNNNNNNNNAGT
CCANCGGCAACCTTCGGCNNNCCNNNNNGCGCGACGATTTAGCGGGTGATGCCAAGCGNNNNNNNNNTGT
TCTTAGCGGTNNNNNNNNNNNNNNNNNNNNGGCGCGGCGCCCGGCCGACGACAGCGCTTCAGCTTCATGT
GAGNNNNNNNNGTGTTAATCGATCACGCCTGCNNNNNNNTAGGTTGGGCTCGTCAGGAGCNGNNNNNNNN
NNNNNNNNNNNNNNNNNNNNNNNNTANNNNNNCTGCGCANNAGTCGCGAGCCCGGTTCAATAAAATCTTT
ATTGCGTCTCACTGNNNNNCNCATGACCNNNNNACCCATCCGTNNNGAACTCNNNNNNNCGAAGTCANNN
NNGACTACCTCTCGANCGGACCGCCTGGNNNNNNNNNNNNNNNNNNTTCNNNNNCCCAGGGACCACCGAG
AGCNNNNNNAGAGTGACATTGACGCTCCACATGANAGCCACNNTGCCCCGACNCTCGACCCGCCGGGCCG
TCNNNNTCGTGCGCTCCCGTCCGGGCGGACGNGTNCCGGTCGGGAGCATCGGTCGCNTGACGTTCGGGNN
NNNNNNNNNNNNNCAGCTCGGTGTCACGAGCGTAACCTGCACGTGCAGGCTANCCAGTTNNNNNNCCCAC
GNGNNNNCGAANNNNTCNCCGAGGCTTTGGCTGGAGGGGCCCTTTNNNNNNNNNNNNNNNNGTAATATTA
CNTNNNNCCCGCGGGACCNNNNNNNNNNNNGTCANGTGAGCTTGNNNNNNNNNGCCGGTTNNACCGGCGG
TGTNNNCCATTCGGANCGCCAACCTGGTNNNNNTTGATGACGCCAACNNNNNNNGNNCTCTGCCNNNCTA
GATGAAGATGACGCCNNNAGCCGCTTTAATTCNNNNNNNNNTGACCGGTCCCGNNCGTCGCGACTCCNNN
TCATTTGAGTAGCGNNNNNNNNNNNNNNNNNNTTNNTGCACACGTCGCTTTGTCTNNNNNNNNNNNNNNN
NNNNNNAAGTGNNCCGTAGGGCCAGAAAATGANNNNNNNNNNNNNNNNGNNNNNNNNNNNNATCCCTTCC
NNNNNNNNGGGGGGTTACCNNNNNNNNNGGCCATCTNACCANNGNNNNNNNNNNNNANNNNNNNNNNNNN
NTGGGGCAGATCGCNNNNNGCGGGGGCTGGACGGGGGTANNNNNNGTGTGGGCGAGACTCCGNGATTATN
NNNNNNNNNNNNNNNCGACCNNACGCCCAGTAACTGGANNAAGNNNNNNNTGCCCNCTCTANCTANNTAG
GCGCGAGCGGGNNTTGTGCGNNNNNNNNTTATCCTTCGNCGAANAAGCGCGTTCGACTCATTTGNNNNNN
NNNNNNGTAGCCTACATTCACGTGCCCNNNNNNNCGNNGCATGAGACGGGCCGCGGGGCCCCACGCNATA
CCACTGTCNNNNNNNNNNNNNNNNNNNNNNNNNNGACTCCTACGTTTCTACGGTCGACNGCCGCCGCGTC
GGTGTGGCGNCNNNNNAGCTCTCGTCTAGCTGCACGACCAAAGGACTCCGCCGGAAGAGAGGTCCGNNNC
GGCGCCCCGGCTTACNNNNNNNNNCNGCGCCGTCCCTCCNCGGGCTCTGGNNNTCGGGAGCCCGAAGCCA
GGNGGCTGCCGGGCTCCCAGCGCCAGTATGANNNNNNNNNNNGCGGGATAAAATNNAAACAGGATGAANN
NNNNNNNNACTCGAATGAGGGCGTGAGTGCTGGGGATAAGCCCCTCGCACATCTCGCNNNNNNNNNNNNG
CCGCCCAGCGGCNNNNNNAGGNNNNNNNGTTCTTCNNNNNNNNNTNNNNGGGTCATGAGAANNNCTCNGG
AAATANTGCAGACGNNGCGAAGGCAGNAACATGGCAGCAGATGNAGAGCCTCCCTTCTGCGNGGAACCAC
NAACTCTGCCCGCCAACTAAGCTAATAAAATTNNNNNNNNNNNNCACTTATCGGATGCNNNNGCGATTGC
AGAACCACNNCTNCTCNGATCGTGGTCAATCTNNNGGGCCCCATCNNNNNNNNNNNAGCGNGCGGAGNGT
ATTTCACGGANNTCATGTGAAAGTCCTGGAAGTATNNNNNAAATGAATGCATCTCTGAAGACGTCGGGGN
NNNNCGGCTNNNNNNNNNNNNGGCCCNGTAGTACATCGGCTTGGAACTCAGCCAAGCTNNGCCNNCGGGT
AATACCGGTGTCCGTTAACTCCGCGNACTNNNNNNNNNNNNNNNNNGATACTCGGCCCTTNNNNNNNNNN
NAAGTACNGAATGAACACGAGGNACCCGGTTGTGNNACCATACCCCCCGCGCCTGTGTGGTTAGAGGTAG
CCGTGCGGANNTTGGGTGGCNNCTCCGCCGGCCCGGAATTGCTCAGAACCGTGGCCTGAAGAGTGGCAGC
GGGCGCGGGGTGACCCGTACGGCCTTGTCNCNNNGCACTATGTCCTGACCGGGGAGANGCGTTGAGGGTC
GTAGAAAAGTAAAGTCGATCNNNGCTAGNANGATGTCGCTTNCCACGACACAGCATCTGACGGCNNNNNN
NNNNNNNTGGTGGNNNNNNNNNNNNNNNNNNNNNNNNNNNNNNNNGNNNNNNNNNNNNNNTGNNNNNNNN
NNNNNNNCCTNAACGNNNNNNNNNNNNNNTTGNCCGNNNNNNNNNNNNGNTACCNNCTCGNNNTGGNNNN
NNNNNNNNCCGCAGGACTCAAGAGCGCACTGTCTGCGGCCGCGCANNANAGCTGNNNNNNNNCNNNNGCC
GGAGAGACCGGCGGGCCNNNNNNNNNGTGAGTGAAACATNNNNNNNNNACCNNCATCGAAACGNNATGTA
NAGCGTTGAGNNNCCNGNNNNAGGNNNNNNTTACGCCCGACATNNNNNNNNNNNNNTCGCGTAAGCGNNN
NGTCNNNNNNNNNNGTCGAGCCTCGCGCGCCGNNTATCACACGTCCCCNCTGTTGCNAGCCTCTCAACTC
GGANNNNNAGCGCTACCGTAATTGGCACTTCCGCCAGCCGACGCGCGGGGTGGTGCGTNNNNNNNNGGCC
TTCGCGTCCCAGCTGNGNNNNNNNGCGCCGCAGGCGGGNNNNGCATCNNNNGAGTTCGCCCCTTTCTTCA
ACCAACATNNNNNCACGACCTCCCTGGCCTGACAGTCGTCNNNNNNNGGGTNNNNNNNNNNNNNNNNNTA
CNNNNNNNNNNNNNNNGGCAGNNNNNNNNNNNNNCACNNNNNGTGNNNNNNNNCTCGACTCGATTGCACC
TACNCCACGTCCCGTCGTTTNNNNTNNNNGGNNTCCGCCGNNNNNNNNNACNNNNNNACCNCCCGGTNNN
NNNNCNCGCAANATTTAAACAGACGAGAGGAACGCNNNNNNNNNNNNTGNNCCGCGACCACGGCGNTANN
NACTCGNNNNNNNCGGCGCGTGGGANNNNNACTNGCGTAGGAAGCCANNNAAGGTAGACGAACAACTCAG
GTGACCCGCGTTGGGCCGACCCACNNCGGNNNNGAATCCTTNNGCCGGACTGAGGAACAGAACTGCATCG
CGGAGGCGCCGGAGGGGTTGCCCTCGAGGGGCCCCGNNNNTTTTATGGAGGGGGGAAGCCCCNNNNTCCG
CCGGTATGACGGCGCGAGCCGTCACGNNNNNCAATGCCACCNNNNNNNNNNNNNNNNCNTTCGAAAGTAT
GNCCNCCCACCACAGCTNGCGNNNTCCCATCGTGCAGGTGCGGGCTNNNNNNNNNNNNNNNNNGGNNNNN
NNNNNNNTTGCGCGGCACGGCGACATNNNNCACNNATTGNNNNNCCGGCGGCGCCNNNNGGGGGNCCAAT
NAGGCTTGANNNNGCCNNNNNNNNGTTTCNNNNNNNNNNNNNNNNNNNNNNNNNNNNCGTTNNNNCCGAN
NNNNNNNAGGGGGNNNNNNNNCTNNNNNNNNNNNNGTCAAGTNNNNNNNNNNCGNCTNNNGCAAGCNNNN
ATTGCGCGCNNNNGCCGATGCAGNGGCGNNCGGNNNNNNNNGCTACCCCCGANNGTCGGCTGNNNNNNCG
TCGCCGCCTCGCGACANATTCCCAACGGGAGGANCATAACACGANTGCCTCCCCCTAANNNNCTGATATT
TANNNNGCTNGNNNNNNNAGNNCCGCATTNNGGCCGCCAAGAATAAGCGCGTCGCGNNNNACGACTGCNN
NNNNCACCACCTAACGGNNNCCGAANNAGCNNNNNNNNNATGGGGAACGANNATNCTGGNNAGNNNNNNN
NNNNNNCNAANNNNNNNNGGTGCTTATGNNNNNCGNNAGGCCTGANNNNNNNNNNNNNACTTGATAATTC
CACTCNNNNNCAAAGGCTACACGAACCGGGTNNNCGGTTGTCAANNGCNNNTCGTGAGTCTAGCGATGGA
TGGGGGGCCACAATGCGTGGAGGCTCTNTCGCNNNNNAACTNGACCCTTCGATTTGTGGTTTTNNNNNAC
CGNNNNNNNNNCGCTNNNNNNAGCCGGGTTACGCGTTGGGGGAAGCCTGTNNNNNNNAGTGGCTGGAGNN
NNNNNTGACGAGCATCNNNNNNNNGATGACTTCNNGCNCGNNNNCGCGCCCGCCCNNNNNNNNACAANNN
NCCNNATACCNGTCGTTGGCCACGCGTNNCTNCCTTACTATGNNNNNCGNNNACAGCNNNNNNNNNCCTC
GGGGNNNTCTACCTCGGGCGNNNNNNTNTTGCCGGNNNNNGGTTCTCCGCTCCACCTCGTTAGACGCGGC
AAGGGTCCCCAACGAAACGGCCCCCCTCGGATGANNNNNNNGCTGGANNGCACNNNGCGGNNNNGGTGGT
CCGGACTAAAGTGCGGCCCAGCACTTGTCCTCGAGTNNNNAGAACGCGTGGTNACNNNNNNNNCTGTNTT
TACTGCTAGCATNNNNNNNNNTACCAAGTCCTANNNNNNNNNNNNNNNNNGTGGGATCGCCGTACAAAAG
CATGGTGCACCGACTCCGCCCGNNNNCCGNNTCTATTAATCTGNNGCTTCCTACNTCTTGATGCGCATGN
NNNNGGCGTGGTGTCNGCAGATCGACCNNNNNNNCAATNGACCAGAGNCGCTTCACTGGAAGCTCCTCGT
GAGTGCTCTCCGAAGGCGCATNNNNNGAGCTNNTCCNACGGGTGGGGNNNNNCCCGAGCACNNNNGCGCG
AANNNNNNNNNNCAGAGCAAAGGCAGCNNNNNNNTNNNNNNNCATCNNTCCAACTGAAATGNANGTGTCT
GAGAANNTCATTAGGCCCCCCAGAGGGTATCCGACCACNNNNNNNNNNNNNNAGCCCCCATAAATGGNNN
NNNNNNNNNCGGTCTCCTCNGTTACTACGTGCCACGCATGCCCCCAGCTANTAAGTGGCTCCTGTCGNNN
NACCCCACAGANNNNNNNTCGNNNTTTCNNNNCGGAANNNNNNNCTGCACTGCGAATAAGTAANNNNNNG
CTTGGANNNTGATCCNCNTCCNGGGGGNNNAGGGCAGATCCGGATGGTTATGGCGACNTAGGCCGTGTGG
CACTGGTGGAAANNGCGACCNGAGCNNNNNNNNCGTTAACCGCAGGAGCGCGCCCACGTCGGGGGAGCGC
CCCCTACAGGCNNNGCCCCANNNNNNNNNTCTCNNNNNGCTCTTGCNNNNNNNNNNNNNNANNNNNNNNN
NNNAGGCGGGGCTAAACTCGACCGTTGGNNNNNNTGGGGGAGGACCGAACNTCGCNNNNNCNGGCANGNC
GACGTGCTCCGATAATTGAGNCAATNNNNTTCGCAGGCCCCCGGTNNNNNNNNNTTAGCANNNNNNNNNN
GNACCGGTTGCGGCCGCCTTTCNGNNNNNNCTTCCTCTGCATGCACNNAGGTCGGGAGGGCCGCCGCCTG
CGGTGCTTCGACATGTGTGTGCTCNCTTTGCCTCTTTGTGTNNNCTNCCNNNNNNNNNNNCTCTGCGAGC
TGTTAATTCCCGCGCCNNNNNCNCCGTGCATANTGCGCNNCCGTAATCAGNTCNNGTCTCGGCCCGCCCC
GNCGTACCATCNNNNNNNNCGACCACACANTGGGCGGCGCGCGNNNACTANTAGTAGTGTCTCACGCTCG
CTGCTACTTNNNNNNCCTGCACCGNGATCAAANNNGCGTCNNNNNGCGGCCNNNNCTGACGAACAAGCGG
TCGCAGAACGAGCCTCCCAACGGNNGTGGACCNNNNNNAGGCGCAACCGGNCGGGTCTCTTNNNCATNNN
NNTCTCGGTTTNNGGGGCAGGACAGCCGCGACGTATACCGNACGCCTGGCTGCCCCNNNNNNGANGTATA
NNNNNNNNNNNNAGGCGCACAGCCGGCNNNNNCGAGGCAGTGCGCCAGCAACCCCGACGTACAAATAAGA
GGACGNGCAAAGGTCGTGCACCCTNACGNNNNTCGGNATTAANNNNTTCTGACNNNNNNGAGCGACGCGC
NNNNNNNNNNTCGCCGCCANACGACTAAGGGCGGACGNNNNNNNNNCGCTTCTTCGGTTTTCACACNNNN
NNNNNNNNNNNNNNNCNNGACTGNCCCCTNNNNNNNNTAGGGCGAGATNNNNACGGGTGTTNNNNNNNNN
NNNNNAATCNNNNNNNCGNNNNNNCCGTCAGGGTCCCGCNAGGATCACGGAACNATNNGCCCCCGACCTG
GGCCGGCGGNCTNNNNNNNTGGAGCNNNNNNNTNNNACCTTATCATNNGTGAAGAGCGGGCCTTTAGTAT
NNNTGGTCGTGCGNNNNNNNNNTGTCNTAGGCCCCTCGGGGTNCAGAGGCNNTAGCGTGCACTCCCNNNN
NNCACGTGCTNNGGGGGNNNNNNNNNNNNCCCAGCAATGTGGNGGCTCGTATGNAGGCGGACTAAAGCAC
GATGTGCCCTCCCCTTCGTGGGNTCCGATGCAAGGTAGATGGNATTTGTAACATTACAATGNNNNNCNNN
NNTGGCCGCCATACCGGAGATCAATTCAGACAGCGACACAGNGGNNCTGACCGGTGAGCCTGCATCACGT
GCTCCTTCNTCTACTTGTTGGAAGCGNNNNNNNNNGGGTGGCCTNNAGATCTACGCNTGGCGGTCGTCGG
AACACAACNAGCACACCCGTAACGNNACGGGTCTTANCCCGTCCATAANNCCGNNTGATAGAACCCCTTT
TCGGAGGCNNNGNCCGAGGGACTTTCGCCCCTGGGNNNCGTTCGANNNNGACACCAGGTCGTCGATGCTT
TCGGGCNAATNAGNNNNNNNGGGCACGGANNNNNNACAGGAGAGGTAAGAACCGACCNNNNNNNTTGTCC
GGGCGCGGGCTGCTCCCNNNNNNNAANNNCCTGTGACACCCATGNNGCTAACGCNNNNTNNNNNNNNNNN
NNNCCGGGCAAGCGNNNNNNNNGGGCAGATANNNGCCTTTCGGGAGANACTCTTGCGGTGTGAGCCGGCC
ACCCGCGCTTTAANNGTGGNNNGGGCTTTNNNTCCCCCTTGCGCGNNNNNCAAAGNNNAAAGACTGANGG
NNNNNNCGGGCNNCCNCCCNNNNNNGGCNNNNNNNNNNNNNNCGCACCGAGTNTCCACCATACTGAGAGA
CGCGANNNNNNGCTNAATNNNNNNNNCGCCCCTCGNNTAGTACTCGTACAATAGACTCTACTCTCCGAGC
NNNNNNTGCGTTNGANNNNNNNNNNNNGCCCNNNNAGNNNNNNNNNNGANATNNNNNNNCTGAGCTNNNC
NNNNNATTGTACAGATCAGCTAAATTATACANNGGNNCGNTNNNNANNNNNGTNCNNNNNNGCCAGAACA
TTGTGGACTNNNNNAGATCGCCGGCCAATTAAAGCCGGCCNGGACCGCCAGGGGCCGCGATAAGAGCGTA
TTNNNNGGGGGAGATGGCNNNNNNNNNNTGCGACCCATGCTNNNNNNNNNNNTNNNNATTTGCTAATACT
TNCGGGGCAGAGCCNCNNGCCCANNNNGTGNNNNNNNGNNNNNNNNNNNNNNNCTACCGGGAGTCGTATN
NNNACAGAGCANNNNNNNNNNNNNNNGCCGCNNNNNNNNNNNNNNNNNGTGCGTTTCGNTTTANNNNNNN
NNNNNAGCCCTGGNNNNNNNNNNNNNNNGCGTGTCTGAANNNCTTCAACCGGGNTTACTTGTNNNATACN
NNNGTCCAGCACNCCCAAAGCGGANNNNNNNNNNNNNNNNNNNNNCGNNNNNNNNCGCAGAAGTTTGCCT
TCNNGNGACGACATCGTGTCTCTAAACATGCGGGGATCTTGGNGNNNCATNCGAGGGCCTTGGGCNGTCA
GTTCAGNNNNNNAGCAGNCCNGTCAGAAAGTTGGGCAGNGGCGTTTCGGCAACTTGGCAGCAGGTGTNAN
NNNATGTTGTCNNATGTNNNNNNNNNCACCCGTTTTCTGTCGANTCCTCCGCCTCTCGGCGANNNACCAA
AAAAACTTCGCACCCNNNATATACTCCGACATGCACTGGCATNNNTGCNAGCTCGAGACGNCACCATGCG
NNNNNNTCACGGTCANTTTAATTCCACTATATGAAAGGTCTCGCNNAGACTCGGGTCTAGNNNNNNATNN
TGCGGNGGCNGTCCGCGNTCTGNNGGGTGCCACGCCAATCNNNTGGGCGCGNCTGATAGGCCACNNCNNC
NNNNNNNNCGNNNNNNACACTNTNNNGCACAACCCTTNTGNTTTAGGAGCCNTNNNGCCGAGNAATCAAN
CAACTAAACTGCGAACCGGCGGAGNGCGTGGGGATAAGAAGCCATCTAGACGCCTGTACAACTGCNNNNN
AGACANNNNNNNNNNNNNNNNGAGCGCTAGGATGCCCGCNCCNATTGGNNAATTACGGAGACNNNNNNNN
NNNNNNNNNCNNNNNNNNNNNCTCGGGTTGCAAGNNGGCCGTGTGCAACGCCTCCTGCGGTTGGANNNNN
NTCTAGGCAACGNNCGGCATACCNCACGGTTGAACGCACTCTGGAACANGTAGGCCCAGCGTCGNNNGGT
GCCGNNNCTCACTCCTGCCATGACGAAGCCATGGCGGGCGATGCCGCGGTCTATACGGCCCCATGGCCTT
ACGGGCAGCGTTCCATTCGCCCCGGCCCATTGCNNNNGNGCGNNCNCACTNNTGGATCNNTCTCGCGCAG
CAAGCATCCCTCTGGAACACCCTCGTACTAGCCGAGCGGCCACACTNNNGTCTTNNNNNNNCCCAGANCA
GGGCATNNATGNNNNNCGCGGCGGGCACGGTCAGGGGCCGTAACCGTGANCNNGCATTCCGGTGNNNNGA
TGCTATAACAAGCGAAGCACCGAGTCCCGCACCCCTTGGCCGNNNNNNNNNNNNGTANCCGTTGACCGCG
GGAACNNNNNNCCGCTNNNNNNGGGCTGTNNNNNNNCCAGGGGGCGCNNNNTGCTACCCCGACGTCCCAA
CTGATTCACNNNNNNCGATCGATCCCCAACGNNNNNNNTGCGTCGNCGTCCTACGATCNNNNNNNNNNCG
GGGTTTTGACTGTGGGTGCCTCCTTNNNNNNNNCCAGCCGATTTCGGANNNNNNNNNNCCACCCCCGCNN
NNNNNNTGGTCGGCGACANNNNTNNNNNNNNNCCTNCANATTCGNNNNNNNNNCGAGGGCCGGACTAGNN
ATCAGACATNNNNNNAGTTGATCCTCTGCTATCTTGTTTGGAAGTTTGGGNNNNNNCCCCNNGCNCGCNN
NNGCCATACCCTCGCCCCCGTGNNCGTCGAACTGGGCGGAGTNNNNNNNNTNNNGATATTAACCGAACGG
GGGGTCGCTGCAGNNNNNNNNNNGAAGGCNGCCTCANNNNNNNGNGTANCATGCCCCTCCCCGTGTGNNC
GNNNCGGCGGCGGGGNNNNCAGCAGCGACGTATCCCGTTNNNNNNCCAANCTCGNNNNNNNNNNNNNNNC
TGTGGTAGGATTATGGAGCTNNCAGGANNNNGNACACCGGTCCNNNNCAATCACNNNNNNNNNNNNNACT
TTGAAGNNNNCGTCACATAGGGACGNNNNNNAGGTNNNNNNNNNNNNNNGGCGAGAACNGTGAGATGTNN
NNNACCCCGCCNNNNNNNNNNNCCCAATANGNNNNNNNNNNNNNNNNCGGCTGGGNNNNNACTGCGTGGA
NGGCTATACTAAAGGGGNNNNGAGGACGGATCGGTNNNGGGAATGATTACGCCGCAACCCGACCGAAAAG
AGCTGGTNNNNNNNNNACGNNGGCTGAGTNTCTCNNTGGGCGGGGATNNNNAGGCNNNNNNNNNNNNNNG
GTGCTGAGGGGATGAGGGACGTCCCTCTAGTACAGAGGGACTAGNNNNTCTGAATGCNNNNNNCTCGCNG
CCAGTGGGCGCGGTGCGCCGCCGCGCGGACGNNNNTTNNNNNGCTGTGTGAAGGGCGAGNNNNNCGCTTT
GCGCACTACTTGATCAAGGACNNNNNNNNNNNNNNTTANNNNATNNNNNACCNGCCNNGCGGTGACCGNG
GGGGGNGANNNNNNNNNNNACGGCAAGGCGCCCCNTTAACTCTNGCNGAGGCGGNATATATCNNNNNNNN
NNNNNNTCANNNNCCTACGCNNNATCAACGACNNNNNNCGCCCCCGNNNNNNNNNNNNNNNATTCANNNC
AGTCGATTGCTCGNNACTGANNNNNCCCTATCTCCTGCNGNTCCCAATCTNNNAGGGTCCAGTGGCGCCG
GGGGGGNNNNNATGGGCAGCAAGCCCNNNNAGGGATGCCATNCGGGCTCCAGCTGATTTCGCAGGNNNCT
CCCGCCGGAGACNNNNNNNNNNNNNTGGCGGCACGNNNNNNCNNCGAACGATATGAAGCGCACGCCCTGG
CGTCTGTAGGCCCTGCGAGGTCCTNGCGTTCACGAACNNNNNNNNNGAGGGCGGGGTANCGGTTTGCGCG
NCCCGCNGCGGCNNNNAAAGNNNNNNNNNNNNNNNNNNNGTGGTGNNNAGCTTACGACTTACATCCANNT
AGGCTNCGCGNCTATNCGCGNCGTCTGCTCGGATCTAANNNNGCTATGTNGCCTTCGGTNTCGTAAACTG
NGTGTGNCNNNNNNNNNNNNNNNNNNNNTTTGCCGAACCAACGGGNNNNNNNNNNNTCCCNNCACGACGA
CGCACTGGGTGAGCCAGANNNNNNTACANNNNNNTGTNNNNAACGCATCTGTGAATNNNNNNNNAGCGAA
TTTTAGTTATTCTATGGGAATCNTGCCCGTACCGCNNNNNNNNACCGTNGGTATGGGACGGCGTGCGCAC
ANACGAGCTTTNNNNNNNGNNGGAAGGGAGGGNTATAANAGGGGGAACTTGCCNNNNNNNNNCAAAACNA
CTGGCCCTGCGTGTGCANNNNNNNNNNNNNNNNNNGCGTGGCCGCGTCTTGGGACGAGNNNNNNNGTCCT
CGGCGGTNNNATCANNNNNNAACAGGTTCNNTTTGNNNNNNNNNNCGCTCACNNNNCCTGAGGACGGTAC
CGCCCCTNGGTGTCAGGAACTACAGNNNNGGAAAGCTAGTACAGNNGTAGTTNCNNNNNNNNNNNANNNN
NNNNNCGGGGGTNNACTTANNNNGGCTCTATNNNNNNNNNNNNACGNNNNNNNCTGGGGNNNNNGACCCC
TTGTGAGGGGCGCTGCTATCGTCGGACACCCGANNNCCCGACCNANNNNNCTGCCGNNNNNNNNNNNNCN
NNCAGCGCNTCGGGCNGTANNNNGCGGTCNGGNNNNNNNNTGGCTCGNNNNGACCNGAGNCCGCCACGGG
GNNCGGGGGTCCTGATTGAGANNAATCGGAGCGACAGCCTCACCGCCTCGTACTCCATACGGCNNNNNNN
NNNNNNNNNNNNNNNNNNNNCCGNNGNGGTATTTGNNNTNGCGGTGTGNNTTCGAAAGTNNNNNNTACGC
GNNCCCCCGTGATCCGGGGGNNNNNNNNNTGGAGGGGTGGNNNNNGAACATAACGNGTCNGACACTTGTG
CGCGGTGCGCTAGGAGAGCGCACTCCCGCAGCCGCTAGTTGTTCGAAANNNNAAACGTAGCCGGAGNNAG
GACGCCGCNNTCTGTAGAGGGAGGCTGTGNNNNNNNGACTCNNNNGGTANGTAAGCCAANNNNNNNNNNN
NNGGATCGCACGTTCTGATGCNNGNNNNNNNNNNNTNNNNNNNNATTCGTCGATTCTGCTGGAANAACAG
TAACANCCCAGATTTGTNNNNNNNNNNNNNNTTGCTNGTANNNNGCCGCTGGGTCCCGGCCNNNNNNNNN
NNNNNNNNNCATGCAGNNNNNNNCTACCTCANNNNNNNNNNNNNNNNCGCCATCTNNACTTAAACGATAT
AGANNNNNNNNNNNNNNNNNNCATACCGANGACNNNNNGGCCTCTGGGNNNNCTGCGACACGCAGCACCG
CGGCTATGNCCTTAAGAGNNNCGCCNNCCNNNNNGTGCGCCCGGGTCTCAGNNNNNNNCGCGCGACCNNN
NNNNNNNNTNCGTCTGTAGGAGAATGTAGCTCTGAGCTACCAGTGTGGNNNNGCCGCCTCCGTGCACGTA
GNCACCGACACTTGGAATCGGCGTTGNNCAACNNNNTTCCCGACGGNNCCGGNNNATGGCCGGGCCCACG
TCGANGCTCGGTCGGGGCTCGTGTGTCCCGGACTTCCNNGATGGGATCGTTACGCGNGATAGCGAGAGNN
NNNNNNNNNNNNNCCNNNNNNCTCCNTNNNNNNNGAGAGCANCACAACCTTCCANNNNGTNNNNNAACCT
NCAATCAANCANNNNCTCGCCACNACAGTACCCCGGGGGACGAGACGCCAAACGGGAAGANNNNNAGCCN
GACCGACGCNNNNNNNNNNNCCGTCTANNNNNACTCTNAGAGTGGACCTTGAAAANNNNNNNNNNNNTTT
ANCGNAATTCNNNNNNNNNTGACGGACNNNNNNNNGCCGNNNNCCAATTCCNNNNNNNNNCGTNTGTTCT
TGCNNCGGGCACGACACACACTGGGANNNCCGGCCGAGGTGTNCGGAGTTGGGNNNNNNNNNNNNNNNNC
ATCTNNNNTCGCTGTCGGNNNNNNNTGGGAGGCTNGAGGNNNNNNTGGGGGTATGTTAGGATCCCNNNNN
NNTNNAGACCNNGNGCCCGCGANGGGCGTGTTGATNCGGCTACGGTCGCAGCCGGTTCTGGACCNTAGCN
TGTCGNNNNNTTCCATGGGACGGCCGGCANNNNCCCCGGGCCACCCTGAGCCAAGANNNNNNAGCCCCGG
NNTCCCGCCCACACNNNGCGTTACTCCATTGCCNGTNNNNCTGACACCAGAGCGGTTTATGCAGNNNNNN
CACGTTACNNNNNGGGGGAGCAACGNNNNGNCCCGATGGGNGCNNGANGCCTGCTCATAGCTTNNNNNNN
NNGNNNAGNAAACACNNCTGGGACATNNNCCGCGTAGCTCCGGCGTCAGGCGNGTTCNNNNNNGGGGGGA
CGTCGTGNNNNGGTTTCTAGNGCCCCCACNNNNNAACCGAGTTGTGAGGAGCGNNNCCGGANNNGTNNNN
NNNNNAGCGCCTGTAGACCCCATACGCCATCGGTGTATGCCTTTGCGCGCCNNTGTGCCGNNCCCACGAN
NNNNNNNNNNNNNNNNNNNNNNNNNNNNNNNNNNNNNNNCAACCCACCCNGNCTGCCNTTCACGCCGGCG
CGGTAAACNNGCTNNGGTTGACAAATGTGGCGCGACCCCCGTTGCAGGTNNTNNCNNNTTTGTTGNNNCC
CCTCGTTGCAGATCGAGGTGGTGACGNTGTAGTCGCCGNCCCATNNNNNNNTATGTGTANNNNNNATNGG
TCCGCATCTAACNNNNCGGCAAACCCCGCAGGTNNNNAATCTTGAACCCCTGCGCNNGNCACACACCCAG
ATCATNGCCTCTGGATCTCCTCGNNNNNNNNCNNNNNNGTGGGTTAAAGGTGAATCCGNGAGCAGGCTAC
GGTGCCGNAGGCCCCGACCCGGCCGTGGACGGTCACGCTCGCGGNNCCCCCGGGGAACGTTGCATGCGNN
ATTGCTAACGCCCTNNNNNNNNNNNNNNNNNNNNNNNNTACCGGCNNCCTATCGACCCTGGCGAGGCCGA
CAGCGNNNNNNNNNCGGCCTGAGCTCCGGTGCGCTGGATGACGAGGTAAGGACCGNNNNNNNNNNNNNAG
GTGCAATTGCNNTTAGTGGCNNNNNCCGCAGGAGGCCGTGANNNNNNNNNATACGGCAGGGCACAGGAAC
TTAGGCGGGCNTTTGTCCNNNNNAGAGTCGTTAGNNNNNNNNNNCANNNNATANCTTCTCTGAGNNNNNN
NNNTCCGCCTTCANNNNNNNNNCGNTNTCCAGNNNNNNNGNNTAGAAGCCCCGGTGCAGCGCCGAGGCTG
TCGCCGGGCCAAGCAGAGCCGCGGACTNACAGGTGCTGGCGNATCCCGGACTAAGTACGCTCTANGGTTT
CACGGGGCNNNNNNNCCCCAACCNNNCGTCGCCNNNNNNNNNNNNAGTGNNNNNNNNNNNNNNNNNNNNT
NNNNNCCTGCACNGNNNNNNNNNNNNNNNATGGGGGGCCGCCGAGCTAACATNAGTATTATGGAGTCACG
GTCCTNNNNNNNNTGGCATCNNNNNNNNTCCCCNNNNNNNNCAAGGTTGAAAAGGANNNNNNNNNNNNNT
TCTGAGGGGTTCCAGCATTCCGNNNNNNGCNNNNNNNGGGGCCCTGGCGCTGCCACCAATTCCCACNNNN
NCGCAGNCCNNNCACACGACTCACAAATGCCACCGGNNNNNNNNNNNTNNNGCCCTGCTGAGTCACANNN
NNCTGCGCCCTACNNNNNNNTCTTGGCGCCGCCCGGGACAATAAGTGAGCNNNNNNNNNNTGGAAACGGN
NNCAGCGGGCAACCNGCATGGAAANNNNNNNNNNNNNATCNCATNNNNNGCCGCATTAATGCGGCANACT
ACNNNNNNNNNNNACCTAGTAGAAGGNNNNNNNNNNNNNNNNNNNNNNNNNNNNNNNNNNNGTAGNTACC
GTNNNNNNNNNNNNNNNNNTGGCTGGCCCGGTACCGGAACTTGGGACATGCCGCATCCNACGCGACGNNN
NNNNAAANCGGNNNCACGCTCAACAGGCNNGCCGGCGNAGGNNNNNNNNNNNNNAGGAANTGTCCTTGCA
GGAGTTGGNNNNNNNAGCCGTAGCCNNNNNNNNNNGNGTTCNNNNNNNTTCGGATGTCTAATCACCTGCC
CCAAAACGCNGTACTGTTACCCTGAGACGGCTACNNNGCCGGAACCGNNNNNNNNNCAGCCGCCNNNNNN
NNGNNNNNCAAGGCGATGTCATCTCCACGATANNNNNNNNNNCCGNNNGGAAACACGGGAATCGTCGCGA
TGGGGCGACTAAGAAAGTGGTGTCNTNNNNGGGTTAACCTGGCGCATAGTTCCCTGTCTAGGCTCCGACT
CTCGNNNNNTACNNNNGCAACGGCTCATGAGATTTAGNGCCCGAGGGGATGGCNNAGGAANNNNNNNNNN
NNNNNNGAGGGGCACCCTAGATCAGTTTTGGGGTGTACGCGACTAGCGCTTACGNNCTGTCGGACCNTNT
CCCACACCGGCCGCCGACNCGCAGAACTTGNNNNNNCCCGCNNNNAGGGACGTCNNNNNNNNNNNNNNNN
NANANNNGCGGNGTTAGNGNNNNNNNNNNNAGCNTAGANTGTCACGTGCACGAGGTTGNGAACTTAACNN
NNNNNTCCACTGNGCCCGCGCTCTCCGCTACTAACCACACGAGGGANGCNNNNNNNTTGGGTGGTAACCC
GATTAATCANNNNGGCACGNTGGTCCTGCCCCGCGGNNNNNNNNNNNGNNNNNNCCATCCCGACTGGATA
ACCGCACGGCCCTTATTAACANNNNNNNNGGCTGGCGCCCTANNNAGGTCCGCGCAGGGCGTGTCTGGGT
CCATGGCCCGGCNACGGANGNGGGCTCCTCTGNNNNNNCCNNNNCCNNGCTCCCACCCGNACGCCGAAGA
GATTNNNGCTGGCCCACACACGGTCCTTTCTGTGANNGGAATCAATTAAGGACCNGCGCAGAATTGTCCG
GTGGNNNNNNNNNGCGGGNCGATGANNNTCGACTCATTGTCGTAACTCNTGNCAATTCCGCNNNNNNGNG
CCATCTTCAGTAGCAACTCCCAAAATTNNGCCTTCATGCGCGCTCNNNNNCTGGGNNNNTNGCGNCCGCN
NNCTGAACNNNNGATTGGGGNNNNNNGTGTCGGGNNNNNNNNCTCCCATTNTGNNNNNNNCCCCACCACC
GCTCGGCCCGGGCGNNNNNNNNNNGTGNNNNNNNNNNNNNNNNNNACNCATAAATNNNNTCCCGCAATCC
TATCCTNCTTCNNNNNNNNTACTGNNATACACCAGCTAGGGGNCCCNCNTCCAAAGNNAGANTATTCGGG
NNNNNNNNNNNNNNNNNTGCGAGGAGTGGNNNNNNNNNNNNNNNNNNNNNNNNNNNNNNNNNNNGTGGAA
ACCTTACACCCTAGTCAGTGTCAGTTTATTGATGTGAGAGACCGGACCGTCNNNNNNNTATGTCACCGTC
ANAGTTGAACGTAGCCGCGCGCNNNNNNNGGTCACANNNCGCCTTTGCTTCGCGTCGTAGACCTTGTTTT
TNNNGGATGTTTCGCTTGCACNNNNNNNNAAGGGATAATCNNNNNNNNNNNNNNNNNNTGANNGCGCCTT
TCGAGAGAACCTGGGCTGCACANNNGAGCANAAGANNNAGGCGCACCTGNNNNNCTAGCGTGGAACCGCG
AAGGGCNNNNNACGTTGTCCNCCGNNNCCAGACAACGAGATAAAGCCTNNNNCTGCGTCGTCAGGTGAAC
NAGNGACTCCGAAAACGGGGGTCACATNNNNAGCGGCGGGTTATCCCCCGGGGATGTCCTGGCCACTACC
GCGGCGGATGGTGCATTCCANGCTCTCTCTGTCGGCCGNNNNNNNNNNNNNNCAGCCCCAGACCGCAGGT
AACCTNNNNNNCGGCACATTNCNCNNGCCGGGGCNANNNNNNNNNNNNNNNNNNAGCNNNNNNNNNNNNN
NGCCGATATNNCGCTNNGGAGCAGTAAANNNATTCGCCCGTCCCTACCCAGCTNNNNNNNNCATGNNNNN
CACNCCGCTGGTGTCGCCCCTCCCCCCTGCACGCATATAAGTNCCCGACTANNNNNNNNNNNTCCNNNNN
NNTCCCCNCGCCGGGACAGCCGGGTCCGCGCCCCACGCGNTTNNNNNNNNNNTGTGGGCTCNACNNNNNN
NNNCNNNNNNNNNGANGNNNNNNNNNNNCTCAANNNNNNAGCCGNNNNNNNNANNNNTGCTAGGCCGGGC
GAGAGATCTNNNNNNNNANNNNNNNNNNNNNNNNGAACCTCGCNNTNNNCNNNNNNNNCATCGTATTTAN
NNGTATCGCGNCNCAAATCCTAATGCCGGCNNNNTNNCTGNTCCTNNNNNNNNNNGTATACGGACTCGCC
CAAGTTGNNTACGGAAAATTTNANNNGTGTAATNAATANNGGTGTACANNNNTGCTTTCCCCANNNNNNN
TCCCGCTCAAGGNACNGGGCCCGGTGAACGGGGGNAAAGGGCTGGCGGGCGCGCTNNNNNTGGCACACAT
GCNCCGCGNNNCGCTGNNNNNNNNNCCGNNNNNNGTCGGCANNACTCCCTCTGCCNNGCCGTNCAGNNNN
NGCNNNNNNCGCCNNGGGGGGCGATCNNNNNNNNNNNNNAAANTGCTNTACTGGTTAAGNNNNNNNNNNN
NNNNNNNNNTTGCCANNNNACTTTCGTCNGACGAGCTCCTGTNNNNNNNCCGGGCCCTGTNNNNATGCCG
CTGCCCGGNNTGCCTTAGCACNNNTGCGAAACCGGCTATACNAGGGAGTAGTGGGTGCAACCCNNGANNN
ACATTGCCGAGNNNNNNNNNNNCCTGGTCGNCTGAGGGAATGCGGAGGCCNNNNNNNNNNNNNNNNNCCC
CNNNNNNGCNNTNNNNNNNNCTAAGGGACNNGGCGAGANNNCGNNGGACGCGCATTAACNNNNNNNTCTN
TCANNNNNNNNNNNNNTCGCTCGNNNNNGGNNGATGGCGGGCNNTCAGNNANNNNNNNNNCTTGCAGACT
CGGTAGGTNGNNNNNNTCTGCCATGAGGGGCGGCGGNCCGTCATCCTCGGNNNNNNCGCNTNNNNNNNNN
NNNNNNNNNGGCCGNNNNNAGGTCTGGGAGGTCAGCGGGCNNNNNNNNNNNNNNCGNAGGAACGGGGGTT
AGAGAGNNNNNNNNNCCCCGNAGAGACATCGAGCNNGNNTCGGNTNNACGTCAGGACCGCGCCCGCAACC
GCCCTAAGNANNAGCTTNTAATACTCCCAGNNCTCGAAAGCTACTTCGNNNNNNNNNATNCANNNGTNNN
NNACAGAGTGTCCGCCGGCTTGCGGATTCCCGANNCATCCAGGCNCCCGCGCTCNGCTGCCCGGTACGNT
CTGCCTCCGGCCTGCCGGNNNNNNNNNCCACNNCNNNNTCAGTGGAGCTACGGGNCACGCGCCGTANNNN
NNNNNNCGATACGGAAGGTGCGCGTGNNCCCNAGAATCCNNNNNNNCTGAGCGNNNNCGGNNNNGGGGNC
NGAGAGGATGNCCACAGGCAGCGCCTNGNNACTGGGGAACGGTGGAATATAGTCNNNNNNNNNNNGCGTC
TTACAGCTGGCGNNNCTGACGNNNNNTATTCGTCGGCCGGACTTNNNNNNNNNGCTNTGTGCCATGGCCG
GTCTGGCAGTCGCCNAAGGCTCTCCAGGTGANGCTTGAACTGGNNNNNNNNNNNNNNNNNNNNNGTCGCG
GNNNNNNNNNNNNTCCCTAGCTNNNCTNNNNNNNNCCACACGCGGCGGACNNNNGAAAGGNCAACGTGTT
NNCCATGTGAAAAGCTGGGATCGCCACNNNNNTAGNNNNNNNGGGNNNNNNNNCTCGTNGCGCAACNNNN
NNNNNNNCCCGCAGCGACACCTGGTCTGGCGGGCTGGACTCCTGCTCCCGTGACAANCCATCGCGTCNNT
CTCATGAGCCCAGGGGCGGGAGCCGNNNNNNNNNNNNNCTGNNAGAGNNNNCCTATNNNNNNNNCCNGTT
CCCCCTGCGAGGGTGGCCGNNNGCAGCGATGCCACACGNNCGCCANNGCNTGTNNNGCCGCGAGGCNNNN
NNNNNNNNNNNNNNNNNGGAACCCTGGCGGCAACCAGATTCCCCCCGCGCGAAGGGCCATCNNNNNNNNN
NNNNNNNNCAGGACTTGCGTCACCAATANATCATTACTTCTGGTTNTAANNNNNATGTTGCTGGCGGNNT
CTGGNNNNNNNNNNNNNNNNCTAACTTNANNNNNNNNCGTCTGTGCNNNNNNNGCCCGATCCGCCGAGGT
NGNNNGATGTNNNAATCCAAATAGGCCCAGNCNNNNNNGGGGANNNNNACNNNNNCNACCCCGGNNNNGN
NCGCCACCNNNNNNNNNTCCGGGCGANNNNNNNNNNNNAGANTNNCCNGCACAAGNNNNNNNNNNNNNNC
TGACGGCANNNCCAACCGCAGCTGCTCGGTTGTGCGCTGGGATTNGAACGCTTNNNNNNNCGGAGTGCGT
CCGGCNNNNNNNNAGCCGCCTGCCCCGANNNNNGGGGGACCGCTCGNCNCNGGNGCGAANNNNNNNNNNG
CCCGCCGCCCCGGAGGTGGAGACTTAAGGNNNCGGGATTACGNCGAAGTCGACCCAGGGCTGGCGCCAGG
GAGGGNNNNNNNNNNNCCGACATAACACGTTGGGACACGGGACTGTGGGGCAGCTGGNNNNNNCGTCGAC
CCTTGGTCCATTAGATGGTAGCTCAGACGTTTNGACTTNACNNNNNNNNCTGGCGTGTTTTCATNNNNNN
NNGAAGCANNNNNGTNNNTTATCGGACCCCACTANTCGCATAACGGGACTGATCCGNNNNAATTTCGGAG
AAAANNNNNNNNCATCGNNNNNNNNNNNNNACTCGCGGANNNNNNNNGCTGCNCGGCCGGAATGTNNNGT
GACATCAATTGTTCGGGGTGTCTAAGCTACGGCGGTAGNNNNNNNGCGATGCACACCCCTTTTNNNCNNG
GNCTGGCACTTCCTAGNNNNNNNNNNCGATCGCGAGCNNNNNNNAAGNNGGCANNNNNNNNAGTAATGCC
CCTACCNNGCTTACGCCGTACGTACGCNNNCAAATTGGGTCCCGCCTCCTAGCGCTCNNNNNCGAGGNNG
CTGGGTGCCCGTACGGCGGNCNCAATATACAACGTNNNNTACANGTCGGGGGCGCTTGATCTGCTGTTCG
GGCAGNCCCNATGTAAGCCATCCGCGGCCCNNNGGGGGCACCTGCNNNNNNNNNNTNNNNNNNATCCTCA
NNNNNNNNNNNNNNNNNNNNNCNNCTCNAAGCNNNNNNGACTAATGACNNNNNGACCCGGCAGCGTAACC
GNNNNNNNNNTGGAGAGCCCCCCCGCGTCACCCTGNNNNGGCCGGCCCGANNNNNNTCCTGACCGCNNNN
NGGNTNCCGNNNNNNCGGCTTGTCATTGNNNNNNNCTCACTCCGAGACCCGTNNNNNCGGGTGNNNNNNN
TGAGCATACGCCGTTCCGAAAGACACACANNNNNNNNNNNNNNNNNNNNNNNNNTNNNNCNNNNNGAGGT
AGGGGNTACGCACTCCCGCCAGTTGTCCCTGGCGCTCCATACGCCACNNNNNNNNCTNNNCGNNNNNNNN
NNAGAACAACCCGNNNNGCCGCGTCGNNNNNNNNNNNNNNNNNNAGCACGGAACNNTCGCCANCATTTAC
AACNNNNATNNNNNNAGCNNNNNNAATCGAACCGCGGGCCGGGGCATTTCTGGGTGCCAGTGNNNNNNNT
TCCGGTAACACCTGAGCACCAAGCACCCACCNNNNNNNNNNNNNTGCCGGNCNCNNNNNNNNCGCNNNAA
GAATTTCCTGAAGCCGGAGANNTCGCCCCCTCTATCCNNNNNNNAGCCCTTATGGCNNNNNNCTGCGCCA
NNNNNNNNNNNNNCCGGGCGCCCGGNGCGANNNAANNNNNNCCTTGGNNNNNNNAGAAGAGTNGGTGCGC
NNNNATNNNNNNNNNNTAACCAGTTCACANNGGGGGCGGTGTAGNNNNNNNNNNNCGCCCCNNGTGTGGC
CGAGAAGGACANNNCTTGNCAAGACNNNNNNNNNNNNNCGCNNGCACCCNCTACCAATATCTCTAACGAG
CCCGGGCTCTNNNGGNNNNNNNNNNTGGNNNNNCCTTCGCCGGANNNNNNNNNGAGGNNNNNCGCGGTAA
CGACNCTGNNGCGGNNNNNNNNNTCGGCGGGCGTAGGGACCCGGCGTAATCNNNACCCCCANNNNTGACG
CCNNNNCGCNNNNNNNNNNNCTGGGGGCGGAGAGTAATGCTTTTGAAGTATCCCTGACCCNNNNNNNNCC
TCCCTAGCGNGTAATTCTCCACCACAGTCGCGGGCTNNNNNNCGCGGACCGCGAGNNNNNNAGGNNNNNN
NNNTACTGGCTTCNNANNNTNNNNNANNNNNNNAGTCGATTCGGATGATGNATTATGTGTTCGCCCCGCT
AGCATCGGTGGCTGCTTTNNNNNATNAGGCAGTGAGGCCGCGCGGATCTCGACGCGAAATNNNNNNTGGG
CGACAGACAAACCCCCAGGCGACGCGCTCAGTGCCGGCGATGCNNNNNNNCACGCGGGAATCCCGGTANC
ACNNNNNGTGCAGCCACTATCGCAGAGGTACTGGGCACCANNNNNNNGNNNNNNNNNGCGNNNNNNGCGC
CAGNNNCNGCNNNNAATCCCCNNNNNNTTCTAGNATTGGAGTTAGTTACGAACCGTACCGGGAGGTNNNN
NNNNNGGNCATACAAGTACGCGCTNNNNNCCATTGGANNNNNNTAGNNNNNNGTTCCCTGACNCAAAAGG
ATTACAATTGTANNAGAGGGCGCATANNNNNNNNNNNNNNCCGCGAAAGGCAACAAATCATCCATTGAGT
GCGTGACAATTANNNNNCGGTGACTGNNNAGTTCTCACCGCCACACGAGACCGGATTCGTGTAANNATNN
GNGNNNNNNTNNACCGNNNNNNNNNNNNNNNNNNTAACCACCTGTAGAGAGCGTAGTCCCACAAGCCGTT
CCCCTCGTACNGNNCANAATGGTNNNNCCTACTCAAAANCNCNNNATGGGCTGAACGGCGGCCGTGATGC
CTAAGGCGAACTCTCTCTNNNNNTCTCTTTGGNNNNNNCTCCACAGGCNNNAACGACGTCCNCACTCTCG
CTGCCGCAGCATGCACNGTGGAGCGGACACGTCTTCGGATGNCGNGCNGGTCGCCNNNNGAGGTATTTTT
NNNTTNTGCNNANNNCCGGAGTGATATTATANCGTTACCCCAANNNNNNNNNNNNNNNNCGAGCACTTCC
CGNAGNGGNNNNNCGGCCGGANNNCGTTCANNNNNNNNNNNGTANNCGCGATGGGAGGNNNNNNGGGGGA
TNAGCNNNNNNNNNNNNNCTACCAGGNTGGCTNNNNGATGCGANNNNNNAAANNGCGTGGGCGNNNNNNA
NNNNNCAAGCCAGGGGCNGNTTAANNNNNNGATTNNNNNNNNNNNNTTGGGGNGCGCCGCCGCGTCCGCG
GCCGGGGGCGCANNNTGGGCCNTTCNGCGACNNNGCACGTTCCCGTGCGTCGTCGGGGCGCCCGAGCGAC
CGGCTCTNNNNNNNNNNACACGNNNNNNNNNNNNNNNTGGACTTAAAGAGCANNNNNNCCACAAGCNNNA
GGGNGCCCCANNNNNNAGGCAGAGGAGGGGCCGANNNNNNNNNNNNNNNNCCCGGCGTCAANTCCCCAGG
CNGATCTGGTCCCTNNNNNNNGTGGTAGNNGACNNNCCACGCNNNNNNNNNNGGACATGNCGCTTGCAGC
AGCAGGANNNNNNNNNNNNNNNNACTGGCGCGTAGAAAGAAAGTACATGCAAGGNCATCCTCATGTACTT
GNNNATGGCANNNNNNATCNNNNNNNNNNGCGTGANNNTCGTTGGAANNAGNCNNACGGAGCCNAGANNN
NNNNNNNNNNNNNNCCNACGCAAGCGCACNNNNNCTTATNNNGGGANCNATCCTGAACTGAGCGGTCACT
GCAAGCCTGGGNNNTCGACGNTGTACCANNNNTCCATGGGATTGATCTGCCCCACGGATGCANNNNNNNN
NNNNNNTCAACCCNTAAGTGCGATTTNNNNNNNNNNNGGGCGGNCGNGCCGACCATGCACCTTGCTTGTA
GTNTNGNNNNNTCGNNNNGTGGACATCAGGGGCCTTTGANNNNGAGGGCCCGCCGTGGATGCGGGGAGGC
CTAGGTCCTCGGGCGCAGACCGNNTATAGGCNNNNGAAACAATNNTAGGCGTTTCCTTTCCCAACNTTCG
GTTTGCTGNTNTCGATCGCTTTGAGTGAGCNNCTNNNNNNNAACANACGNGNTTACTCNNNNNNNNNNNN
ATGNNNACGANATGGGAAACGCGTCCGNTCCTATGCTGTGATGCTTCACACATTGTANNNNNNNNNCTAG
GNGGCCTCGGTGAGGCTGCGGCNCNNNTNNNNNNNNNNNNNNNNNCGGTGCNNNNNNNNNNNNNNNNNTG
NTTCTGAGTAACCCATAACCTAGGACCGAGCCGTTAGGGAGCCGCGCACCCNNNNCCANNCGGGACACGC
ANCGGGCGTCCCAGANNNGGACTAACTCGCGGTCGGACCTACTTCTTCGCCAGTGCTCNNNGANGGGGCA
TGNNNAAACTGGGTTACTGTCACACGGCTGGTNNNNTCGTCCTGTCGCGGGTTATCNCCGAAGTCCGGCT
TGGCTGCAAAAGCGAGGGTCNNNNNNNAATAAACAANNNNNNTCCCGAAGTGGACAACTCGAAATGNNNN
GGGNNNNNNNNNNNNNNNNNNNNNNNNNNCATCCGCGAGGGGCNNNNNCTATTGCCTAATNNNNNNNNNC
GAAATGACAACATNTGGGTAACAGGGCGTGAGAATACTTTCGTCTTAAGTCGATGGGCGCGGCCTGTAAG
GGNCNTGCGAATACTGGTCTACGNNNNNNCCNANACTGGCTGGAGCAGCCCTCGCCGGGCNCGACGACGA
GGCCCCTTGACCTCCGNGGATCNNNNNNNGCCGGGCGGNCAGGCCGNNNNNGGTATCGGCTGNCACACCG
GTCNNNNNNNNNNNTACCNNNNNNNNNNNCGANNNNNNNNNNNNNNNNCAGCGTGTGGGGCGGCCGAANT
CCNNTGCTGTAAGCCCTACGNGGGGATTTAANNNAACCGGTGCGAGTCACGACCCGGCCTCCGGTGNTNN
NNNNNNNNNNCTCGGGGAGGGCTCAGCNNNNNNNANNNNNNNNNCTTTACNNNNCGNNNNNTCGTTTNNN
NNTTGCTGGATGAGGTACCCGGAGCACGGGAGCGGTGGCACACTGAGGCGCCGCCCACTGCGGCGCCTGG
CTGCACCGCGGTGANNNNACCGGAANTCTCCCNTGANNCCNNANNNNNGCGGAGGCGGNNNNNNNNNNNN
GGTCTAGAGAACGANNAAACAAAGTACCGTCTGATCCNNNNGCGCACGCGGGCAGCCGTACGCCGCCTNG
CNNNCGCGNNNNNNNCACTGNNTGCTGCGCGGNNNNNNCGGTTNATNNNNNNNNNCTNNNNNNNNNNNAN
CCTGNNNNNNNNNNGCGGGCGGNNANGACCGAGACAGTATGTTGAGATGAGAGGGTGGGGGGCACCNNNN
NNCATCACCTNNNNNNNNNNGCTGTNGTNNNNNNNNNNNNNAACCTTTACAAGATCANNNNCCCGNNNCA
NNTGGNGGGCCCCATNNNGCTTTGGCGTGGCCCCGCTCTTCAGAGCATGCCTTTGCCTACGTCGGCAGNC
CCTCATGNNTNNNNNNNNNNNNNNNNNNNNNNNNCCTGCCCCATAGACGAGGACATAAGCGCCCGGGCCA
CCGGCCCANNNNGAAAGCCGCGCGCTGCGCCTGTNNNNNNNNACCACAATCACNNNGTCGTCCTAANNNN
GTNNNNCGNGCACGGGCGGCGCAGACNNNNNTTANNNNNNNNGCTGTCGCNCGAAGGCTGGTNNNNCNGG
TGNNTACCNNNNNNACTGANNNNNNNNNNNNGGGGGACGTAGCGTTCGGGNNNNNNNNNNCTGGAACGGA
TTTCGGAGAACGGAACAGTACCTTGGTCAGGACTACGCCCGTCACCGATGNNCTCCGAAGCTAAAGAGCC
CGCACAATGAAANNNNGCNCTTTACGTGTGCGCNNTAGTCGCTTTGCCTGCTACNNNNNGAGCACGCCAT
GTTCCTGATCGCGGGTCTCGTTCGAAGTCTGNNNNTGAGCCCCGCGGCCCCGGGNNNNNGTCCGCAGAGC
CTCTTGTGGCCATCCCACGCNNCTGCTCTCCTCGCCCGCATCNNNNTGCCCCGACTAGCAATTCGGTAAT
AATTTAGTCACAACGGCGCATATTCCCGAGCCNNNNNNNNNNNGGCCCCCCCCGGGCCAGAGGGTTNNNN
NNTCCGAATCTGATCGGTGTCTAGTGCTGTCNCTGNNNGGAGCGTATGTGCAGCGTGACAGCTGAGTGCG
CCCACTGTGGGTCTAGNNACCCGGNNNNNNGCGCATTCGTTACGGATTANNNTGCGTTCTCNTGNNNNNN
NNNNNNNNGNNTCANNNNNANNNNNNNNNTCGACGGATANNNNNAATACAGCGGGTTTCGTGGNNNNNNN
TCGCCNAGTATCCCCGTGTGACGNTCCCGAGGGCGTTCGCAAGAGGGAGCANNGCTNNNACTCAACATCC
GCCTTCGGANNNNNNNCCGTGGCATNNNNNNNCTCCNNNNCCGGTGCCNCCTNNGGGGCTGTGNNNNAGC
ACCGGGTGNNNNGCNATTCNNGCTCGGCGTGGCANCTACCCCGNTACANNNGAGANCATAGGAAGCTANC
GCTAACATTCTCGGACNNNGACGCTGNNNNNNNNATCGTGGCAGCGGGNNNGGGATGGCCCAGNNNNGCA
CGAGGGCCCGCGAGGCTGGGTTCTAACCCGGCGGGCCGNNNNNNNNGGGGCGGGGCCNGNNCNCCTCCGC
GGGGNNNGCCACATAACGCCATANNNNNNNNNCCCNNNNNNNNNNNNNGCGGTGCGTCCCGCGTACTGCG
GGACCAGGGGTGGTCGCGTACTCNNNNNNNTTGGANGCCNNCGNNNNNNNNNNNGACGTCTGACGCGNNG
TTAGNNNNNNAACATCCGTGNNNGTNNNNCCNNNNNNNNNNNNGCGCGAGGGCCAGNNNNNGNCCGNNNN
NNTTCCCTTCGACATGGCGAAGCANNAGNNTGNNNNNCGCGCACNNTCCCCTCCCCGNNNNNNNNGTGGA
CNNNAATANNNNNGCATTATCTCGACCAATTCACCNNCNGNGCTGGCGCGCCAATANNTGCTACCGCGCC
GCTCGGAGCCGCNNTANATGGCGTTTACTAACCAGCGCANNNNNNNCANNNNGCTAGGCNNNNNNNNNNN
NNTANCNTAANNNNGTNNNTTCGCCGGGTGTCATCATCNNNNNNAGGCGGTAANNNNCCAGTGAACANCT
CCACNGGCCGGGGNNNNGTAGCGGAGNNGATAGTATGNNNNNNTGCTTATGAGNNNNGCACGCAACNNTG
GAACNNNNNNNNNNNNTACNNNNNNNNNAGNNNNNNNNNNNACCTGCGTATAGCCCCTGGCTGANNAAAG
AACCCTTGCGTGGGTTCGAACCGNNGCCGNNNNNNNNNNNNNNNNNNNGGNNNNNNNGCNGCGCACTAGG
ACAGCCCTCANNCNNNNNNCTNCACCTGATNCGGCAGCGTCAGAAACACCCTAAGACGCCGTTACGGTTG
AGCCGCGGGCTGGGGGCCAAGCGCGCACGAGCGCCGGCCCGNNTNNNNNNGCGGCNTACCGNNNCCCGCC
GCTCGTTGGTGTCNNTNCNTCCCANNNNNNGCACGTCCTCNNCGCGAGGCGGGGGCATACCGAGCAGGGC
CGGGGGGCATTTGCGTCCGTCNNNNNNNNNNNAGTATTACGTCCCGACCGGCANNCNNCTTCTACGTCAA
AGNGATTNNNNNNNNNNNNCGGNNGGCGNGTTGGATGTAGGCTTCACGCAGAGGCCAAATATGACGCATN
AATCCTNNNNNNNNNNNCGACAAGCTTTCNNNNNNNCACGCCGCGAGGTCCAACGCGCNGNCCCNNNGCC
CAGCGTGGATTCCCCNNNNNNNNTTTNNNNNNCCNNNNNNNNNCGTANNNNNNGGTCTNNNNNNTTACGN
NNNNNGGGGNNNNNNCTNNCCGGCNTNCCCGTNNACNNNNATTTCCTCGTCCANNCGTCGCACTCCTGNN
NNNGGCCAGTGGGCTNNCCCGCCCCGGCNNNNNNGGTGCCACAGNGNCGNNNNNNNNNNNNNNNNNNNNN
NNNNNNNNACTNTTCNNATANNNNNNNNNNNNNNNNNTCGAACCGNCCGGGACTAGGCGAGAGACTGCCA
ANNNNNNNNNNNNNNNNNNCAGTGGCGNNNNGNNGCNNCCGGGTCGTGTCGAGATGCCGGAAGATCCTTG
NCGNNNNTAGGGNNNNANGCCCGNNGCCTCCANNNNNNNTCCCCCCCTCNNNNNNGAGNATCACGCGAAA
CTTTGACAACGACTCTCGGAGGGCGCCTNANNCATGTAANTCAACTACGTNGNCGCGTANNNGAGATGTT
CGACCNNNNTCGTGAANGTGGATGGCCTGGCCNNNNNTCGGCCCCGCCACGCAGGCCGCGAACCNNNTNN
CTCCGGAGAGTCATANNNGGGAGGCCCGAATCAGGGANGGTNNNNNNNNNNNCGCGNNNNNNGANNCGTC
NNNACCCGTAGCGANNNNNGCCAGCTCACGTCGACGGCGTTATAGCGGGTTATATGACCGCTTCGTCACA
GCTTNNNNNNNNNNNNNNCATCCNNGCCGGCGGCNNNNNNCGACTAGCCCTTCACAGTCTCGGGNTTGGA
GCNNTGGNGNNCNGTTTAAACCCGCNNNNNNNNNNNNNNNTGGCGGTCAGAGCCTGGGGAACNGACCGGT
CTCGCCAGGGNNNNNNNNNNACCGGNNNNTCGGNNNNNNNNNNNNNNNNGATACCGANNNNNGNNNGCTC
CTCNGNNCGCCTACCGAGACGGATCGTGNNNNAGGNNNGANNNNNGGTTTGTACATTATTTCCCGGANNN
AGTGTTNCCCTCTGATCGNNNNNNNNNNNNNCGCGTACGANACGACANNNNCCGCCCCNCTGCGNGGTCC
TCGGTCCACGAANNNNNNNNNNNNNNNGTCTCAGCGCCTGGCAGCGCGGCNNTNNNGAGNCACAGCGGAA
CNNAGNNNNNNNGGGCTCCCTCTGCAGTTNGTGNNNGATACTGGACGAGCGAGACTTCTGACCGCATTTG
ACCGTGTNAGCCANNANNNNNNNNNNNNNGTNNNNNNNNNNNTTCTACACGGGCAACCCGTAGGGCCCTG
GCACTGCNNNNNNNNNGAACACCGGACCTAGCTCGGAGGGGGCTGNCCAGGAACGTACCGCGCGCAGCAG
CCAGGCTTNGGANNAACCGCGCGATAANNTGGCNNNNCCACTGAGNNNNNNNNNNNNAAAANNNNCGCNC
GTNATCNNNGCCGCTTATCNNNNNNNTNCNNGAGTGTAGCGNNNNNNNNNNNNCNCCCCNGACATATNNN
NNNTACCNNGCNNAGGAAATCCGNNGCATACAAACACTGGNNNNNNNGGAGATCGTGTGGGTCTAGATAG
CTGTNAGGANNTNNTCCCTCTTGGNAGCCCGACGGNNNNNNGGCCCAGGCAACCCACGCCGGGCTGCCGG
GACCAGCCCAGGTAAGTCCTGTTGACGATCGNNGCACGCTTNNNNGCCGCCNNNGGGCATGGNNCATNNN
TAGTAGNTTCNNNGATNNNNNNAGTCACAATTCAGAATANNNNNNTNACNTCTCANNNGTAGNGGACGTA
CNNGACGTGCAGTAAATCCACTCGTAGCCAGAAATAGGTTCTCCTCCTCGGAACGCCCAGGCNNNGTGGC
CAAGCAGGAGAGAAATCNNGATAAGCCGCGCTTGNTTGACACATTTGTACAGGTAGTTGATTTCAAGGCG
CGCAGAGTACTCANTGACCATCAGCGGCTCGCCGTGGCCCCCCTNTGNNNNNNNNNNNNNNGAAGGCAAG
TCCNNNNNNNGGCGNGCCCACTGTNTGTGACTGGCATGAATTCGCNNGCCCNNNNGGCGNAGGCAAGNNN
NNNNNNTCCCTAAGACCGCGAGTAGGCACAGCCCCCGGAAGNATGCATTCGTCNGACNCGATGTTATCNN
CCTGTACNNTTTTCNNNNNNNNNTGNNNNNNNNAAAGNCTCCTATNNTTCTGGNNCCATNNNNNGCGNCA
GNNGNCNNNNCGCCCGGATCGCGAGCCCGGCTAGNGTCCCANNNNTAATCGAGNNNNNNNNGGCACTNNN
NNNNAACTCCGCACGGCGCTCGCAAGTGGCGTACCGCACCTGCTGNNNNNNTCGCCACCCGCGTANNNCT
TGAGGTAGCCNNNNNNGGCGGAGAACCGAAGCCGGCGGAGCTGCACAGCCCACAGCCGGNNNNNNCAGTT
CCATTCGTCTGCCTTAGCTCCATCATCGNNGAANNNTNCGCNNAGGAAAGNNNTCCACACTNNCTNNNNG
CTTCGATCAAGTGCGGTTTTCCCGTGCACGACCGCAATGCCCGCCCGCGACTCACCGNNNNNNNNACTNC
CNNNNNGANANGTTCGGCNNNNNNNNNTGCGTTCCCCCATTGTGGGGGTCNNNNNNNNNTCTCNNCAGNN
NNCNNNCTATCTNGGCGGATCNNNNCGNNNNNNNNNNNNNNTCTCTCGANNNNNCCAACATCGCTGNTCC
GAGCTACTACAAGTGTCAGCAGGACGAGANNCGGGCCTAATNNNNNGTGNNAGGCACCAGGGGTGCCGNG
GANNNGCCATTTTTGTGAGGGTANNGTCCTGGTGGGCGNTCAGGGTGATCCACGCANCGGGTTGNNNNNG
TTCTNNNNNNNNNACGGATGGGTGGGNGGTCANNNNNNNNNNNNNNNNNGTTCTGCANNNNNNNNGCTGG
GCGCTAATNNNNGTCGCAGTNAGGNNNNNNAGAGNAACGCGGTAAAAGATTNNACCANNNNNNNNNNNNN
NNAGAGNNNNNNNACANNNNNNNCGNCGCGGATCCGNNNNNNNGNNNNNNNNNNNNNNNNNNGGTAGTCC
GGAGGTGGCACCNTCGGNNNNNNNNNCGTGANAGCATGCCGATTGNNNNNNTAATGANNNNNGAGCTGGA
CTCGGCGNNNNNTTGTGGTATTCTAGCCNCCCTCCNGGTGNNCCCTCCGCGCCTCNNNNNNNNNCGCTCG
CCGCCNNNGGCCGCCATNGGAANCGNGGNNNNTNGNCACNNNNNNNCCTCTGCCATTATGGGGNCGGCAN
NCNNNNGTTCCTCCCGNCCCGCAAATATNNNATNNNNNNNGTTTTAAANNTNANNNNNNNNNNNTGCATA
TGATAGGGNANNTCTGGNNCCCGCNNNNNTNNNNNAGACGNNTCGCCCTTAAANNNNACGCTCGCANNNT
GCGCGGATTACTCTTGANNNNNNNCGTGGCNNNNNNNATCGCCTCGGGAAGCCTGNNNNNNNCTGGCCCG
GCGATNNNNNNNNNGGGTCGCCTCTCGGCGGCCGAACCGGCAGGCGGCCGCGGGGGGGGGGCGCATCACA
GGGGATCGCTCCCNNNNCCCCCGNCGCCGAAACNGGNNNNNNNNAGTGTATTGAGNNNGNNGNCGCGTCC
TNNNGGGCCCCTGTCNNNNNNNNNNNNNNNNNNCAGAGCGCCGGCGCGGNNNNNNNNNNNNNNNNNNNNG
GGGGCGAGCCCGGCCGCCCGTTACTCNTCNAGTCGAGTGGCCCCGTTTGCCAGGNNNNNNNNNNNTGGTN
GCACGAAGCCGGAAGTGGGGAACCCCCCCGGGGGGAGCGGGTCCGGGCCCTCCCGNCNNNNCCAAGGNNN
NNNTTATCCGCATGCGGTTTGTTTNNNCNNCNNCGCGANNNNNTGAATCGCNNNNNNNNNNNNNGNGGAC
GTGNNNNNNNCTGTCNNNNGTGTCCCGTCGTACGGACTTATCGNNNNNNNNNNNGGCCATGTGCCTCGNC
GGCCTGCCACACGTAACCCGTACTNNNTACCCNNNNGNNNNNNGCCATTAGGGGGGCCGAGGGANNNNCG
CACGTCGCCAGATGGGGGTTGGGNCCGCAACNNNNNNNNNNGNCGGTTGTCCCAGTCCCNCATACNCNNN
CNCCCAATCAAATACAACTCGTANGCTTTCNNNNNNNCAACAAACTTGTANNNNNGAATTCCTGACNNTC
CACCNCAGGGCTTCTGCAGGCGACTCCTTGCTCNNNCGTNNNACTNNNNNNNNNNACCCCCCGAAGCNCN
NNNNNNNNCANNNNNNGCACNCCCCGCCCCTATGNNNNAGCCACANNCCCCGAGGTCTGTCCNTTTGCGT
CACTCCANTATCCGGGCCATGCTGCAGACCACCGGCCGGGGCGNNNNNCTCGGCGTAANNGCCNNNNNNN
TCTCGGTGGAAGGCGNNNCTNNTCCCGCTCACTGCCGCCCCTGGGGTAATTAGCGTGTNCCCNNCCTCCN
TCAGANNNGCCACGGNNNNNNCGTAAACGTTGGAATAACAGCCAGGNTTAGCNNCAACNTAACAATANNN
NNNNNNNNNGCCGCACCTAAACTACATTGGGTGCGTCCGGCTGCANNNCNNNNNNNNNNNNNNNCCTTAA
CACCGGCGCGGTGCCGGAGGTANNNNNNNNNNNNNANNAGAAAGGAACCGTCCGCTTCGGGGATNCCGGC
GCCNGNNGACCCGTCAAGACGGGTCGTACCGGCNNNNNNCGGNATCACAGCCGCCGAGNNNNNTGATTGT
GTTGGCGTGNNNNNNNNNGCGANCGACTGGCCTCGAGGGTCGGTNAANGGAAGACCTNNTNNGCCCGCGC
NNNNNTACGCTTGAGTNNNGTNGGCTAAGTGACCGGNNNNNNNNNGNCGGGAGGCCGCGCTTGCCANNNN
[truncated: 505,872+ more rows]
