# Supplementary material for: Genome-wide association study of leaf-related traits in tea plant in Guizhou based on genotyping-by-sequencing
Source: BMC Plant Biol. 2023 Apr 12;23:196. doi: 10.1186/s12870-023-04192-0 (PMC10091845; doi:10.1186/s12870-023-04192-0)
Supplement: Supplementary file 1 — Additional file 1: Figure S1. Dynamics of population structure under different K (K = 2-9) values of 338 tea accessions. Figure S2. The Q-Q plots and Manhattan plots of other models of 4 traits except the optimal model. (A1) MLZ-2019-cMLM-Q+K; (A2) MLZ-2019-GLM-P; (A3) MLZ-2019-GLM-Q; (A4) MLZ-2019-MLM-P+K; (A5) MLZ-2019-MLM-Q+K; (B1) MLZ-2020-cMLM-Q+K; (B2) MLZ- 2020-GLM-P; (B3) MLZ-2020-GLM-Q; (B4) MLZ-2020-MLM-P+K; (B5) MLZ-2020-MLM-Q+K; (C1) MLZ-2021-cMLM-Q+K; (C2) MLZ-2021-GLM-P; (C3) MLZ-2021-GLM-Q; (C4) MLZ-2021-MLM-P+K; (C5) MLZ-2021-MLM-Q+K; (D1) MLC-cMLM-P+K; (D2) MLC-cMLM-Q+K; (D3) MLC-GLM-P; (D4) MLC-MLM-P+K; (D5) MLC-MLM-Q+K; (E1) MLS-cMLM-Q+K; (E2) MLS-GLM-P; (E3) MLS-GLM-Q; (E4) MLS-MLM-P+K; (E5) MLS-MLM-Q+K; (F1) MLT-cMLM-P+K; (F2) MLT-cMLM-Q+K; (F3) MLT-GLM-Q; (F4) MLT-MLM-P+K; (F5) MLT-MLM-Q+K. Figure S3. The labeled complete gels of PCR products of six tea accessions using the dCAPS primer. Table S1. The quality control (QC) data of each sample. Table S2. Genotyping of 100,829 SNPs based on GBS in 168 tea accessions. Table S3. Genotyping of 100,829 SNPs based on GBS in 170 tea accessions. Table S4. Distribution information of 100,829 SNPs on 15 chromosomes of tea plant.Table S5. Information of 338 tea accessions used in the present study. Table S6. Statistics of the number and ratio of the accessions of species, and both cultivation status in five inferred populations.Table S7. Analysis of TEA005350.1 gene expression of 15 tea plant accessions. Table S8. Analysis of TEA027527.1 gene expression of 20 tea plant accessions. Table S9. Four leaf phenotypic traits (mature leaf size, mature leaf color, mature leaf shape and mature leaf texture) data and their assignment of 338 tea accessions in 2019, 2020 and 2021, respectively. [file 12870_2023_4192_MOESM1_ESM.zip › Table S4.xlsx]

## Sheet: Table S4
Table S4. Distribution information of 100,829 SNPs on 15 chromosomes of tea plant.
SNPs	Chromosome	Position
S1-161582	1	161582
S1-161588	1	161588
S1-161594	1	161594
S1-161609	1	161609
S1-161621	1	161621
S1-161622	1	161622
S1-161638	1	161638
S1-161877	1	161877
S1-161896	1	161896
S1-161931	1	161931
S1-884031	1	884031
S1-884061	1	884061
S1-1076400	1	1076400
S1-1076408	1	1076408
S1-1076660	1	1076660
S1-1076705	1	1076705
S1-1076715	1	1076715
S1-1101888	1	1101888
S1-1101914	1	1101914
S1-1101925	1	1101925
S1-1101939	1	1101939
S1-1101965	1	1101965
S1-1101969	1	1101969
S1-1101981	1	1101981
S1-1131107	1	1131107
S1-1131110	1	1131110
S1-1131123	1	1131123
S1-1131138	1	1131138
S1-1147468	1	1147468
S1-1147477	1	1147477
S1-1147489	1	1147489
S1-1147497	1	1147497
S1-1147574	1	1147574
S1-1167994	1	1167994
S1-1168029	1	1168029
S1-1168043	1	1168043
S1-1168058	1	1168058
S1-1204366	1	1204366
S1-1204384	1	1204384
S1-1204432	1	1204432
S1-1204433	1	1204433
S1-1204452	1	1204452
S1-1245932	1	1245932
S1-1305765	1	1305765
S1-1461334	1	1461334
S1-1461400	1	1461400
S1-1461406	1	1461406
S1-1461411	1	1461411
S1-1533834	1	1533834
S1-1533841	1	1533841
S1-1533915	1	1533915
S1-1602673	1	1602673
S1-1602675	1	1602675
S1-1692219	1	1692219
S1-1692247	1	1692247
S1-1692251	1	1692251
S1-1692253	1	1692253
S1-1692261	1	1692261
S1-1692270	1	1692270
S1-1692288	1	1692288
S1-1692310	1	1692310
S1-1708140	1	1708140
S1-1815966	1	1815966
S1-1815969	1	1815969
S1-1815975	1	1815975
S1-1815980	1	1815980
S1-1815987	1	1815987
S1-1815991	1	1815991
S1-1815997	1	1815997
S1-1816005	1	1816005
S1-1816006	1	1816006
S1-1816008	1	1816008
S1-1816020	1	1816020
S1-1816021	1	1816021
S1-1816023	1	1816023
S1-2154873	1	2154873
S1-2154910	1	2154910
S1-2154922	1	2154922
S1-2154928	1	2154928
S1-2154936	1	2154936
S1-2154937	1	2154937
S1-2154940	1	2154940
S1-2161060	1	2161060
S1-2161090	1	2161090
S1-2161105	1	2161105
S1-2161120	1	2161120
S1-2161139	1	2161139
S1-2200592	1	2200592
S1-2226982	1	2226982
S1-2226992	1	2226992
S1-2227059	1	2227059
S1-2313239	1	2313239
S1-2313295	1	2313295
S1-2313304	1	2313304
S1-2313330	1	2313330
S1-2313340	1	2313340
S1-2313350	1	2313350
S1-2313369	1	2313369
S1-2313378	1	2313378
S1-2315355	1	2315355
S1-2315370	1	2315370
S1-2315427	1	2315427
S1-2315564	1	2315564
S1-2315603	1	2315603
S1-2315616	1	2315616
S1-2315625	1	2315625
S1-2418636	1	2418636
S1-2482776	1	2482776
S1-2482953	1	2482953
S1-2502296	1	2502296
S1-2502298	1	2502298
S1-2502496	1	2502496
S1-2510507	1	2510507
S1-2510522	1	2510522
S1-2717842	1	2717842
S1-2717866	1	2717866
S1-2840468	1	2840468
S1-2840498	1	2840498
S1-2882942	1	2882942
S1-2995762	1	2995762
S1-2995769	1	2995769
S1-2995865	1	2995865
S1-3137453	1	3137453
S1-3137468	1	3137468
S1-3137520	1	3137520
S1-3424736	1	3424736
S1-3475856	1	3475856
S1-3645335	1	3645335
S1-3645551	1	3645551
S1-3645571	1	3645571
S1-3645750	1	3645750
S1-3928286	1	3928286
S1-3928388	1	3928388
S1-3928558	1	3928558
S1-3941642	1	3941642
S1-4083702	1	4083702
S1-4083787	1	4083787
S1-4361890	1	4361890
S1-4361924	1	4361924
S1-4630707	1	4630707
S1-4630746	1	4630746
S1-4630772	1	4630772
S1-4630817	1	4630817
S1-4630829	1	4630829
S1-4870620	1	4870620
S1-4890079	1	4890079
S1-4890148	1	4890148
S1-4910267	1	4910267
S1-4921195	1	4921195
S1-4921231	1	4921231
S1-4921251	1	4921251
S1-4921257	1	4921257
S1-4931549	1	4931549
S1-4931606	1	4931606
S1-4931636	1	4931636
S1-4950698	1	4950698
S1-4950750	1	4950750
S1-4950798	1	4950798
S1-4950799	1	4950799
S1-4999298	1	4999298
S1-4999333	1	4999333
S1-4999483	1	4999483
S1-5158687	1	5158687
S1-5158721	1	5158721
S1-5207898	1	5207898
S1-5207915	1	5207915
S1-5207917	1	5207917
S1-5207920	1	5207920
S1-5320791	1	5320791
S1-5320855	1	5320855
S1-5364472	1	5364472
S1-5364504	1	5364504
S1-5364513	1	5364513
S1-5364542	1	5364542
S1-5364567	1	5364567
S1-5366680	1	5366680
S1-5582978	1	5582978
S1-5582995	1	5582995
S1-5583012	1	5583012
S1-5767132	1	5767132
S1-5769890	1	5769890
S1-5872729	1	5872729
S1-6008962	1	6008962
S1-6009036	1	6009036
S1-6009065	1	6009065
S1-6009066	1	6009066
S1-6009106	1	6009106
S1-6009108	1	6009108
S1-6020548	1	6020548
S1-6020576	1	6020576
S1-6020747	1	6020747
S1-6020763	1	6020763
S1-6020809	1	6020809
S1-6020838	1	6020838
S1-6020850	1	6020850
S1-6206392	1	6206392
S1-6206424	1	6206424
S1-6206441	1	6206441
S1-6206474	1	6206474
S1-6206477	1	6206477
S1-6228328	1	6228328
S1-6258786	1	6258786
S1-6258808	1	6258808
S1-6285780	1	6285780
S1-6287095	1	6287095
S1-6287342	1	6287342
S1-6287347	1	6287347
S1-6288497	1	6288497
S1-6288511	1	6288511
S1-6288529	1	6288529
S1-6288530	1	6288530
S1-6288583	1	6288583
S1-6440255	1	6440255
S1-6440291	1	6440291
S1-6440292	1	6440292
S1-6525522	1	6525522
S1-6649490	1	6649490
S1-6649499	1	6649499
S1-6649518	1	6649518
S1-6649527	1	6649527
S1-6649529	1	6649529
S1-7178658	1	7178658
S1-7468027	1	7468027
S1-7472221	1	7472221
S1-7472223	1	7472223
S1-7472336	1	7472336
S1-7472366	1	7472366
S1-7472369	1	7472369
S1-7472380	1	7472380
S1-7472384	1	7472384
S1-7472398	1	7472398
S1-7472417	1	7472417
S1-7472430	1	7472430
S1-7472435	1	7472435
S1-7472443	1	7472443
S1-7472447	1	7472447
S1-7472450	1	7472450
S1-7558093	1	7558093
S1-7558125	1	7558125
S1-7558127	1	7558127
S1-7558139	1	7558139
S1-7630549	1	7630549
S1-7630556	1	7630556
S1-7727431	1	7727431
S1-7737257	1	7737257
S1-7737284	1	7737284
S1-7737311	1	7737311
S1-7737323	1	7737323
S1-7737701	1	7737701
S1-7763769	1	7763769
S1-7845501	1	7845501
S1-7886115	1	7886115
S1-7886117	1	7886117
S1-8049415	1	8049415
S1-8049607	1	8049607
S1-8049633	1	8049633
S1-8226190	1	8226190
S1-8226223	1	8226223
S1-8226232	1	8226232
S1-8226264	1	8226264
S1-8226305	1	8226305
S1-8226335	1	8226335
S1-8226362	1	8226362
S1-8226363	1	8226363
S1-8226373	1	8226373
S1-8226401	1	8226401
S1-8226402	1	8226402
S1-8336272	1	8336272
S1-8336284	1	8336284
S1-8341333	1	8341333
S1-8341354	1	8341354
S1-8374808	1	8374808
S1-8374878	1	8374878
S1-8374896	1	8374896
S1-8374967	1	8374967
S1-8406890	1	8406890
S1-8406914	1	8406914
S1-8406929	1	8406929
S1-8406935	1	8406935
S1-8406982	1	8406982
S1-8406985	1	8406985
S1-8435903	1	8435903
S1-8435913	1	8435913
S1-8435919	1	8435919
S1-8435925	1	8435925
S1-8435926	1	8435926
S1-8436029	1	8436029
S1-8548630	1	8548630
S1-8548649	1	8548649
S1-8702379	1	8702379
S1-9032182	1	9032182
S1-9032188	1	9032188
S1-9032194	1	9032194
S1-9032214	1	9032214
S1-9032215	1	9032215
S1-9032223	1	9032223
S1-9032225	1	9032225
S1-9032231	1	9032231
S1-9032236	1	9032236
S1-9032239	1	9032239
S1-9032241	1	9032241
S1-9032261	1	9032261
S1-9032262	1	9032262
S1-9032267	1	9032267
S1-9032275	1	9032275
S1-9032276	1	9032276
S1-9032283	1	9032283
S1-9032303	1	9032303
S1-9074250	1	9074250
S1-9493781	1	9493781
S1-9493822	1	9493822
S1-9493868	1	9493868
S1-9664306	1	9664306
S1-9664313	1	9664313
S1-9664335	1	9664335
S1-9664386	1	9664386
S1-10105972	1	10105972
S1-10105982	1	10105982
S1-10105993	1	10105993
S1-10106005	1	10106005
S1-10106014	1	10106014
S1-10106036	1	10106036
S1-10106038	1	10106038
S1-10106039	1	10106039
S1-10106045	1	10106045
S1-10106067	1	10106067
S1-10309426	1	10309426
S1-10309433	1	10309433
S1-10309448	1	10309448
S1-10309454	1	10309454
S1-10309463	1	10309463
S1-10309500	1	10309500
S1-10309507	1	10309507
S1-10656278	1	10656278
S1-11593957	1	11593957
S1-11594093	1	11594093
S1-11594131	1	11594131
S1-11626546	1	11626546
S1-11626558	1	11626558
S1-11665538	1	11665538
S1-11669761	1	11669761
S1-11669803	1	11669803
S1-11669821	1	11669821
S1-11669827	1	11669827
S1-11669902	1	11669902
S1-11721185	1	11721185
S1-11721192	1	11721192
S1-11721360	1	11721360
S1-11805696	1	11805696
S1-11805703	1	11805703
S1-11805792	1	11805792
S1-11806025	1	11806025
S1-11806030	1	11806030
S1-11806036	1	11806036
S1-11806054	1	11806054
S1-11806059	1	11806059
S1-11806063	1	11806063
S1-11806065	1	11806065
S1-11808732	1	11808732
S1-11808735	1	11808735
S1-11808751	1	11808751
S1-11808754	1	11808754
S1-11808789	1	11808789
S1-11808801	1	11808801
S1-11808805	1	11808805
S1-11808952	1	11808952
S1-11808954	1	11808954
S1-11808963	1	11808963
S1-11886403	1	11886403
S1-11916325	1	11916325
S1-12444228	1	12444228
S1-12444259	1	12444259
S1-12838747	1	12838747
S1-12838753	1	12838753
S1-12962397	1	12962397
S1-12962460	1	12962460
S1-12962525	1	12962525
S1-12962526	1	12962526
S1-12962542	1	12962542
S1-12962566	1	12962566
S1-12962585	1	12962585
S1-12962604	1	12962604
S1-12962800	1	12962800
S1-13006157	1	13006157
S1-13006180	1	13006180
S1-13179828	1	13179828
S1-13196011	1	13196011
S1-13196031	1	13196031
S1-13196043	1	13196043
S1-13196071	1	13196071
S1-13196085	1	13196085
S1-13196116	1	13196116
S1-13196119	1	13196119
S1-13196154	1	13196154
S1-13196160	1	13196160
S1-13196162	1	13196162
S1-13196184	1	13196184
S1-13196220	1	13196220
S1-13196256	1	13196256
S1-13196265	1	13196265
S1-13196452	1	13196452
S1-13196462	1	13196462
S1-13196463	1	13196463
S1-13196494	1	13196494
S1-13305554	1	13305554
S1-13305588	1	13305588
S1-13305602	1	13305602
S1-13305612	1	13305612
S1-13305615	1	13305615
S1-13424751	1	13424751
S1-13424760	1	13424760
S1-13429138	1	13429138
S1-13429181	1	13429181
S1-13429227	1	13429227
S1-13429373	1	13429373
S1-13429456	1	13429456
S1-13507108	1	13507108
S1-13552529	1	13552529
S1-13552617	1	13552617
S1-13683511	1	13683511
S1-13683514	1	13683514
S1-13683535	1	13683535
S1-13781961	1	13781961
S1-13781968	1	13781968
S1-13782014	1	13782014
S1-13782015	1	13782015
S1-13782021	1	13782021
S1-13782034	1	13782034
S1-13782038	1	13782038
S1-13782079	1	13782079
S1-14869263	1	14869263
S1-14869267	1	14869267
S1-14869290	1	14869290
S1-14869306	1	14869306
S1-15115725	1	15115725
S1-15115735	1	15115735
S1-15115746	1	15115746
S1-15223321	1	15223321
S1-15223325	1	15223325
S1-15304127	1	15304127
S1-15370810	1	15370810
S1-15370816	1	15370816
S1-15408790	1	15408790
S1-15408815	1	15408815
S1-15408825	1	15408825
S1-15408826	1	15408826
S1-15408829	1	15408829
S1-15408830	1	15408830
S1-15408837	1	15408837
S1-15408841	1	15408841
S1-15408852	1	15408852
S1-15410522	1	15410522
S1-15410767	1	15410767
S1-15410803	1	15410803
S1-15410818	1	15410818
S1-15410821	1	15410821
S1-15481939	1	15481939
S1-15481950	1	15481950
S1-15481967	1	15481967
S1-15481979	1	15481979
S1-15482021	1	15482021
S1-15514241	1	15514241
S1-15514489	1	15514489
S1-15514494	1	15514494
S1-15514545	1	15514545
S1-15514566	1	15514566
S1-15524807	1	15524807
S1-15524822	1	15524822
S1-15548918	1	15548918
S1-15548930	1	15548930
S1-15548931	1	15548931
S1-15548960	1	15548960
S1-15554082	1	15554082
S1-15554124	1	15554124
S1-15554166	1	15554166
S1-15596795	1	15596795
S1-15597048	1	15597048
S1-15666684	1	15666684
S1-15666689	1	15666689
S1-15886348	1	15886348
S1-15886365	1	15886365
S1-16509790	1	16509790
S1-16509792	1	16509792
S1-16509818	1	16509818
S1-16509824	1	16509824
S1-16509828	1	16509828
S1-16509830	1	16509830
S1-16509846	1	16509846
S1-16509860	1	16509860
S1-16509876	1	16509876
S1-16509889	1	16509889
S1-16519830	1	16519830
S1-16519854	1	16519854
S1-16519903	1	16519903
S1-16519929	1	16519929
S1-16519953	1	16519953
S1-16520002	1	16520002
S1-16691738	1	16691738
S1-16691764	1	16691764
S1-16846627	1	16846627
S1-16846808	1	16846808
S1-16846862	1	16846862
S1-16847015	1	16847015
S1-17271929	1	17271929
S1-17271947	1	17271947
S1-17271956	1	17271956
S1-17272097	1	17272097
S1-17272120	1	17272120
S1-17688213	1	17688213
S1-17688265	1	17688265
S1-17688410	1	17688410
S1-17790584	1	17790584
S1-17790585	1	17790585
S1-17790596	1	17790596
S1-17810141	1	17810141
S1-17810178	1	17810178
S1-17810217	1	17810217
S1-17810218	1	17810218
S1-17829414	1	17829414
S1-17829423	1	17829423
S1-17829647	1	17829647
S1-17922017	1	17922017
S1-17922044	1	17922044
S1-17922048	1	17922048
S1-17922051	1	17922051
S1-17922054	1	17922054
S1-17922057	1	17922057
S1-17950471	1	17950471
S1-17950478	1	17950478
S1-17980603	1	17980603
S1-18110672	1	18110672
S1-18143086	1	18143086
S1-18143137	1	18143137
S1-18143152	1	18143152
S1-18143163	1	18143163
S1-18232541	1	18232541
S1-18232566	1	18232566
S1-18232602	1	18232602
S1-18421928	1	18421928
S1-18421942	1	18421942
S1-18422173	1	18422173
S1-18422227	1	18422227
S1-18674730	1	18674730
S1-18855457	1	18855457
S1-18855479	1	18855479
S1-18855486	1	18855486
S1-18875820	1	18875820
S1-18875846	1	18875846
S1-18875858	1	18875858
S1-18875880	1	18875880
S1-18955328	1	18955328
S1-19013324	1	19013324
S1-19013325	1	19013325
S1-19013349	1	19013349
S1-19013473	1	19013473
S1-19013501	1	19013501
S1-19268441	1	19268441
S1-19268449	1	19268449
S1-19268631	1	19268631
S1-19531864	1	19531864
S1-19532056	1	19532056
S1-19532059	1	19532059
S1-19542668	1	19542668
S1-19542684	1	19542684
S1-19542721	1	19542721
S1-19615126	1	19615126
S1-19615716	1	19615716
S1-19957028	1	19957028
S1-19957079	1	19957079
S1-19957256	1	19957256
S1-19957297	1	19957297
S1-19981353	1	19981353
S1-20091586	1	20091586
S1-20124418	1	20124418
S1-20211611	1	20211611
S1-20215259	1	20215259
S1-20215301	1	20215301
S1-20215364	1	20215364
S1-20215388	1	20215388
S1-20563856	1	20563856
S1-20563882	1	20563882
S1-20563896	1	20563896
S1-20563907	1	20563907
S1-20563908	1	20563908
S1-20665914	1	20665914
S1-20665919	1	20665919
S1-20665929	1	20665929
S1-20742376	1	20742376
S1-20823120	1	20823120
S1-20823128	1	20823128
S1-20823156	1	20823156
S1-20823166	1	20823166
S1-20823182	1	20823182
S1-20823369	1	20823369
S1-20823381	1	20823381
S1-20823403	1	20823403
S1-20823423	1	20823423
S1-20823470	1	20823470
S1-20916703	1	20916703
S1-20916889	1	20916889
S1-20916901	1	20916901
S1-20916910	1	20916910
S1-20916922	1	20916922
S1-20916981	1	20916981
S1-21273299	1	21273299
S1-21301470	1	21301470
S1-21301543	1	21301543
S1-21335588	1	21335588
S1-21335823	1	21335823
S1-21335865	1	21335865
S1-21335877	1	21335877
S1-21335884	1	21335884
S1-21341675	1	21341675
S1-21341695	1	21341695
S1-21341737	1	21341737
S1-21341739	1	21341739
S1-21341778	1	21341778
S1-21341787	1	21341787
S1-21341788	1	21341788
S1-21341789	1	21341789
S1-21341793	1	21341793
S1-21341819	1	21341819
S1-21341841	1	21341841
S1-21341843	1	21341843
S1-21356878	1	21356878
S1-21356945	1	21356945
S1-21356953	1	21356953
S1-21424162	1	21424162
S1-21424164	1	21424164
S1-21446792	1	21446792
S1-21446967	1	21446967
S1-21447022	1	21447022
S1-21456462	1	21456462
S1-21456472	1	21456472
S1-21456477	1	21456477
S1-21456482	1	21456482
S1-21456488	1	21456488
S1-21456505	1	21456505
S1-21456512	1	21456512
S1-21456538	1	21456538
S1-21834065	1	21834065
S1-21938170	1	21938170
S1-21938197	1	21938197
S1-21938227	1	21938227
S1-22787107	1	22787107
S1-22787123	1	22787123
S1-22787129	1	22787129
S1-22787143	1	22787143
S1-22834690	1	22834690
S1-22834710	1	22834710
S1-22834908	1	22834908
S1-22834920	1	22834920
S1-22834959	1	22834959
S1-22834983	1	22834983
S1-22834986	1	22834986
S1-22835010	1	22835010
S1-22920635	1	22920635
S1-22920703	1	22920703
S1-22920732	1	22920732
S1-22920754	1	22920754
S1-23146855	1	23146855
S1-23535918	1	23535918
S1-23536062	1	23536062
S1-23536124	1	23536124
S1-23565478	1	23565478
S1-23565481	1	23565481
S1-23565482	1	23565482
S1-23565705	1	23565705
S1-23636034	1	23636034
S1-23636048	1	23636048
S1-23659618	1	23659618
S1-23659696	1	23659696
S1-23659732	1	23659732
S1-23659751	1	23659751
S1-23714870	1	23714870
S1-23714933	1	23714933
S1-23729936	1	23729936
S1-23729952	1	23729952
S1-23729957	1	23729957
S1-23973496	1	23973496
S1-23973586	1	23973586
S1-23973603	1	23973603
S1-24016105	1	24016105
S1-24016120	1	24016120
S1-24017622	1	24017622
S1-24017681	1	24017681
S1-24048175	1	24048175
S1-24048202	1	24048202
S1-24048219	1	24048219
S1-24048221	1	24048221
S1-24048229	1	24048229
S1-24048236	1	24048236
S1-24048245	1	24048245
S1-24048248	1	24048248
S1-24048251	1	24048251
S1-24188894	1	24188894
S1-24189085	1	24189085
S1-24189116	1	24189116
S1-24189169	1	24189169
S1-24210962	1	24210962
S1-24211010	1	24211010
S1-24211242	1	24211242
S1-24211250	1	24211250
S1-24211274	1	24211274
S1-24223780	1	24223780
S1-24223799	1	24223799
S1-24223811	1	24223811
S1-24223849	1	24223849
S1-24403398	1	24403398
S1-24403419	1	24403419
S1-24403436	1	24403436
S1-25223104	1	25223104
S1-25223111	1	25223111
S1-25223114	1	25223114
S1-25223166	1	25223166
S1-25223169	1	25223169
S1-25223181	1	25223181
S1-25223201	1	25223201
S1-25223247	1	25223247
S1-25223399	1	25223399
S1-25223424	1	25223424
S1-25328384	1	25328384
S1-25330997	1	25330997
S1-25331014	1	25331014
S1-25331082	1	25331082
S1-25331303	1	25331303
S1-25504857	1	25504857
S1-25504881	1	25504881
S1-25835671	1	25835671
S1-25850938	1	25850938
S1-25850940	1	25850940
S1-25893298	1	25893298
S1-25893394	1	25893394
S1-25893426	1	25893426
S1-25949711	1	25949711
S1-25949789	1	25949789
S1-25949790	1	25949790
S1-25949792	1	25949792
S1-25949806	1	25949806
S1-25949809	1	25949809
S1-26006691	1	26006691
S1-26040349	1	26040349
S1-26040400	1	26040400
S1-26040442	1	26040442
S1-26082545	1	26082545
S1-26099947	1	26099947
S1-26154189	1	26154189
S1-26154200	1	26154200
S1-26154223	1	26154223
S1-26154226	1	26154226
S1-26154234	1	26154234
S1-26190405	1	26190405
S1-26190442	1	26190442
S1-26224511	1	26224511
S1-26288710	1	26288710
S1-26486278	1	26486278
S1-26486384	1	26486384
S1-26487603	1	26487603
S1-26492449	1	26492449
S1-26492477	1	26492477
S1-26492775	1	26492775
S1-26542895	1	26542895
S1-26542898	1	26542898
S1-26542918	1	26542918
S1-26542978	1	26542978
S1-26617652	1	26617652
S1-26621250	1	26621250
S1-26621251	1	26621251
S1-26621253	1	26621253
S1-26621259	1	26621259
S1-26621425	1	26621425
S1-26621438	1	26621438
S1-26621460	1	26621460
S1-26621466	1	26621466
S1-26621478	1	26621478
S1-26621484	1	26621484
S1-26710628	1	26710628
S1-26733375	1	26733375
S1-26735360	1	26735360
S1-26735368	1	26735368
S1-26735416	1	26735416
S1-26735441	1	26735441
S1-26735501	1	26735501
S1-26905917	1	26905917
S1-26959723	1	26959723
S1-26959760	1	26959760
S1-26969977	1	26969977
S1-26969991	1	26969991
S1-26969994	1	26969994
S1-26970066	1	26970066
S1-26970072	1	26970072
S1-27012401	1	27012401
S1-27152168	1	27152168
S1-27152258	1	27152258
S1-27265283	1	27265283
S1-27265284	1	27265284
S1-27265294	1	27265294
S1-27265296	1	27265296
S1-27265316	1	27265316
S1-27265332	1	27265332
S1-27265341	1	27265341
S1-27265358	1	27265358
S1-27265359	1	27265359
S1-27270338	1	27270338
S1-27270348	1	27270348
S1-27270355	1	27270355
S1-27270403	1	27270403
S1-27270405	1	27270405
S1-27270425	1	27270425
S1-27972405	1	27972405
S1-28005078	1	28005078
S1-28108114	1	28108114
S1-28134605	1	28134605
S1-28134614	1	28134614
S1-28134917	1	28134917
S1-28134951	1	28134951
S1-28175259	1	28175259
S1-28175261	1	28175261
S1-28175275	1	28175275
S1-28175332	1	28175332
S1-28175334	1	28175334
S1-28175335	1	28175335
S1-28175349	1	28175349
S1-28175358	1	28175358
S1-28967395	1	28967395
S1-29013452	1	29013452
S1-29013482	1	29013482
S1-29013501	1	29013501
S1-29193211	1	29193211
S1-29193240	1	29193240
S1-29193254	1	29193254
S1-29231899	1	29231899
S1-29231918	1	29231918
S1-29231920	1	29231920
S1-29231929	1	29231929
S1-29231934	1	29231934
S1-29231935	1	29231935
S1-29231949	1	29231949
S1-29231957	1	29231957
S1-29231965	1	29231965
S1-29231967	1	29231967
S1-29231978	1	29231978
S1-29247790	1	29247790
S1-29247823	1	29247823
S1-29247835	1	29247835
S1-29247841	1	29247841
S1-29247854	1	29247854
S1-29247871	1	29247871
S1-29247872	1	29247872
S1-29247878	1	29247878
S1-29247884	1	29247884
S1-29247889	1	29247889
S1-29247965	1	29247965
S1-29247968	1	29247968
S1-29247977	1	29247977
S1-29248026	1	29248026
S1-29248030	1	29248030
S1-29248031	1	29248031
S1-29347219	1	29347219
S1-29362134	1	29362134
S1-29362170	1	29362170
S1-29362210	1	29362210
S1-29384507	1	29384507
S1-29384729	1	29384729
S1-29389897	1	29389897
S1-29389908	1	29389908
S1-29389919	1	29389919
S1-29390130	1	29390130
S1-29390174	1	29390174
S1-29390216	1	29390216
S1-29849283	1	29849283
S1-29849295	1	29849295
S1-29925700	1	29925700
S1-29925763	1	29925763
S1-29925772	1	29925772
S1-29925886	1	29925886
S1-29930262	1	29930262
S1-29930333	1	29930333
S1-29930484	1	29930484
S1-30131604	1	30131604
S1-30131661	1	30131661
S1-30131664	1	30131664
S1-30131669	1	30131669
S1-30131670	1	30131670
S1-30264000	1	30264000
S1-30264001	1	30264001
S1-30264002	1	30264002
S1-30264024	1	30264024
S1-30264060	1	30264060
S1-30264067	1	30264067
S1-30264068	1	30264068
S1-30264072	1	30264072
S1-30264098	1	30264098
S1-30264102	1	30264102
S1-30264275	1	30264275
S1-30264313	1	30264313
S1-30264319	1	30264319
S1-30264331	1	30264331
S1-30264352	1	30264352
S1-30264436	1	30264436
S1-30264437	1	30264437
S1-30264447	1	30264447
S1-30264462	1	30264462
S1-30264471	1	30264471
S1-30264490	1	30264490
S1-30389814	1	30389814
S1-30400438	1	30400438
S1-30400602	1	30400602
S1-30400653	1	30400653
S1-30471860	1	30471860
S1-30471915	1	30471915
S1-30549026	1	30549026
S1-30549028	1	30549028
S1-30549032	1	30549032
S1-30549036	1	30549036
S1-30549051	1	30549051
S1-30549113	1	30549113
S1-30608905	1	30608905
S1-30608936	1	30608936
S1-30609142	1	30609142
S1-30609146	1	30609146
S1-30609166	1	30609166
S1-31181436	1	31181436
S1-31209868	1	31209868
S1-31209871	1	31209871
S1-31209887	1	31209887
S1-31209892	1	31209892
S1-31348539	1	31348539
S1-31348628	1	31348628
S1-31348632	1	31348632
S1-31648064	1	31648064
S1-31648266	1	31648266
S1-31648287	1	31648287
S1-31648301	1	31648301
S1-31648465	1	31648465
S1-31648493	1	31648493
S1-31648514	1	31648514
S1-31648519	1	31648519
S1-31648523	1	31648523
S1-31656741	1	31656741
S1-31656744	1	31656744
S1-31656748	1	31656748
S1-31656762	1	31656762
S1-31656778	1	31656778
S1-31656811	1	31656811
S1-31656816	1	31656816
S1-31656970	1	31656970
S1-31697351	1	31697351
S1-31697359	1	31697359
S1-31697392	1	31697392
S1-31697413	1	31697413
S1-31697435	1	31697435
S1-31715930	1	31715930
S1-32047793	1	32047793
S1-32047802	1	32047802
S1-32047813	1	32047813
S1-32047845	1	32047845
S1-32047865	1	32047865
S1-32295701	1	32295701
S1-32295714	1	32295714
S1-32295745	1	32295745
S1-32295753	1	32295753
S1-32295788	1	32295788
S1-32381270	1	32381270
S1-32458320	1	32458320
S1-32458322	1	32458322
S1-32527900	1	32527900
S1-32527928	1	32527928
S1-32527931	1	32527931
S1-32575222	1	32575222
S1-32575402	1	32575402
S1-32575410	1	32575410
S1-32611302	1	32611302
S1-32611345	1	32611345
S1-32616990	1	32616990
S1-32617021	1	32617021
S1-32617024	1	32617024
S1-32617029	1	32617029
S1-32617054	1	32617054
S1-32617061	1	32617061
S1-32617069	1	32617069
S1-32617076	1	32617076
S1-32617086	1	32617086
S1-32643698	1	32643698
S1-32643719	1	32643719
S1-32643736	1	32643736
S1-32643741	1	32643741
S1-32643748	1	32643748
S1-32643754	1	32643754
S1-32643765	1	32643765
S1-32643773	1	32643773
S1-32643774	1	32643774
S1-32643783	1	32643783
S1-32654640	1	32654640
S1-32654654	1	32654654
S1-32654711	1	32654711
S1-32654712	1	32654712
S1-32659148	1	32659148
S1-32659313	1	32659313
S1-32659363	1	32659363
S1-32659369	1	32659369
S1-32659397	1	32659397
S1-32659404	1	32659404
S1-32769113	1	32769113
S1-32769124	1	32769124
S1-32769158	1	32769158
S1-32769186	1	32769186
S1-33008834	1	33008834
S1-33008866	1	33008866
S1-33008876	1	33008876
S1-33008881	1	33008881
S1-33026552	1	33026552
S1-33026565	1	33026565
S1-33026576	1	33026576
S1-33026615	1	33026615
S1-33026625	1	33026625
S1-33026635	1	33026635
S1-33026648	1	33026648
S1-33026657	1	33026657
S1-33026665	1	33026665
S1-33026676	1	33026676
S1-33138387	1	33138387
S1-33138388	1	33138388
S1-33138393	1	33138393
S1-33138477	1	33138477
S1-33138487	1	33138487
S1-33138500	1	33138500
S1-33211490	1	33211490
S1-33211522	1	33211522
S1-33211535	1	33211535
S1-33211551	1	33211551
S1-33211579	1	33211579
S1-33211585	1	33211585
S1-33232500	1	33232500
S1-33232521	1	33232521
S1-33232545	1	33232545
S1-33381135	1	33381135
S1-33381155	1	33381155
S1-33500591	1	33500591
S1-33500592	1	33500592
S1-33500613	1	33500613
S1-33500622	1	33500622
S1-33500648	1	33500648
S1-33500649	1	33500649
S1-33500674	1	33500674
S1-33500679	1	33500679
S1-33500681	1	33500681
S1-33525662	1	33525662
S1-33525987	1	33525987
S1-33526469	1	33526469
S1-33526495	1	33526495
S1-33526534	1	33526534
S1-33526544	1	33526544
S1-33675512	1	33675512
S1-33686349	1	33686349
S1-33778448	1	33778448
S1-33778515	1	33778515
S1-33788679	1	33788679
S1-33788725	1	33788725
S1-33788731	1	33788731
S1-33788748	1	33788748
S1-33836605	1	33836605
S1-33836819	1	33836819
S1-33836830	1	33836830
S1-33836907	1	33836907
S1-33836919	1	33836919
S1-33836929	1	33836929
S1-33836931	1	33836931
S1-34019489	1	34019489
S1-34019521	1	34019521
S1-34019592	1	34019592
S1-34041189	1	34041189
S1-34041386	1	34041386
S1-34078752	1	34078752
S1-34139981	1	34139981
S1-34139988	1	34139988
S1-34139997	1	34139997
S1-34140064	1	34140064
S1-34188707	1	34188707
S1-34188761	1	34188761
S1-34188989	1	34188989
S1-34189001	1	34189001
S1-34189020	1	34189020
S1-34279311	1	34279311
S1-34279350	1	34279350
S1-34279358	1	34279358
S1-34433096	1	34433096
S1-34488181	1	34488181
S1-34488254	1	34488254
S1-34496070	1	34496070
S1-34567579	1	34567579
S1-34567587	1	34567587
S1-34567593	1	34567593
S1-34567600	1	34567600
S1-34567606	1	34567606
S1-34567615	1	34567615
S1-34634963	1	34634963
S1-34634996	1	34634996
S1-34635362	1	34635362
S1-34669004	1	34669004
S1-35216933	1	35216933
S1-35216950	1	35216950
S1-35216956	1	35216956
S1-35216976	1	35216976
S1-35216977	1	35216977
S1-35216981	1	35216981
S1-35217002	1	35217002
S1-35286897	1	35286897
S1-35287102	1	35287102
S1-35307009	1	35307009
S1-35307059	1	35307059
S1-35307071	1	35307071
S1-35307086	1	35307086
S1-35307093	1	35307093
S1-35329345	1	35329345
S1-35329370	1	35329370
S1-35329425	1	35329425
S1-35593194	1	35593194
S1-35619835	1	35619835
S1-35619870	1	35619870
S1-35620108	1	35620108
S1-35620110	1	35620110
S1-35620167	1	35620167
S1-35620189	1	35620189
S1-35620218	1	35620218
S1-35620220	1	35620220
S1-35620225	1	35620225
S1-35620239	1	35620239
S1-35620278	1	35620278
S1-35620279	1	35620279
S1-35706029	1	35706029
S1-35706031	1	35706031
S1-35706041	1	35706041
S1-35706064	1	35706064
S1-35706078	1	35706078
S1-35706102	1	35706102
S1-35706103	1	35706103
S1-35706113	1	35706113
S1-35708201	1	35708201
S1-35708206	1	35708206
S1-35708239	1	35708239
S1-35708240	1	35708240
S1-35708241	1	35708241
S1-35708250	1	35708250
S1-35708300	1	35708300
S1-35709465	1	35709465
S1-35709472	1	35709472
S1-35709478	1	35709478
S1-35868661	1	35868661
S1-35868669	1	35868669
S1-35883295	1	35883295
S1-35883337	1	35883337
S1-35883354	1	35883354
S1-35883363	1	35883363
S1-35883366	1	35883366
S1-35883376	1	35883376
S1-35883381	1	35883381
S1-35883386	1	35883386
S1-35883399	1	35883399
S1-36755715	1	36755715
S1-37316659	1	37316659
S1-37316674	1	37316674
S1-37355698	1	37355698
S1-37355734	1	37355734
S1-37386990	1	37386990
S1-37387009	1	37387009
S1-37387010	1	37387010
S1-37387049	1	37387049
S1-37387095	1	37387095
S1-37467368	1	37467368
S1-37467372	1	37467372
S1-37467402	1	37467402
S1-37467404	1	37467404
S1-37467424	1	37467424
S1-37467442	1	37467442
S1-37467451	1	37467451
S1-37467455	1	37467455
S1-37467458	1	37467458
S1-37467459	1	37467459
S1-37467460	1	37467460
S1-37467480	1	37467480
S1-37467483	1	37467483
S1-37467485	1	37467485
S1-37467552	1	37467552
S1-37467599	1	37467599
S1-37561284	1	37561284
S1-37561301	1	37561301
S1-37561321	1	37561321
S1-37561377	1	37561377
S1-37561379	1	37561379
S1-37613027	1	37613027
S1-37613035	1	37613035
S1-37613096	1	37613096
S1-37663943	1	37663943
S1-37664005	1	37664005
S1-37703840	1	37703840
S1-37703874	1	37703874
S1-37703875	1	37703875
S1-37703907	1	37703907
S1-37703912	1	37703912
S1-37703927	1	37703927
S1-37706315	1	37706315
S1-37706327	1	37706327
S1-37706357	1	37706357
S1-37706363	1	37706363
S1-37706368	1	37706368
S1-37706390	1	37706390
S1-37727902	1	37727902
S1-37727928	1	37727928
S1-37727953	1	37727953
S1-37728041	1	37728041
S1-37728083	1	37728083
S1-37728089	1	37728089
S1-37728116	1	37728116
S1-37730413	1	37730413
S1-37730477	1	37730477
S1-37730561	1	37730561
S1-37730586	1	37730586
S1-37928707	1	37928707
S1-37928731	1	37928731
S1-37928782	1	37928782
S1-37928859	1	37928859
S1-37941751	1	37941751
S1-37941762	1	37941762
S1-37941783	1	37941783
S1-37941797	1	37941797
S1-37941806	1	37941806
S1-38058204	1	38058204
S1-38058240	1	38058240
S1-38058375	1	38058375
S1-38058382	1	38058382
S1-38058403	1	38058403
S1-38058406	1	38058406
S1-38058413	1	38058413
S1-38058430	1	38058430
S1-38140370	1	38140370
S1-38140376	1	38140376
S1-38140390	1	38140390
S1-38140431	1	38140431
S1-38141038	1	38141038
S1-38141040	1	38141040
S1-38141050	1	38141050
S1-38147249	1	38147249
S1-38147255	1	38147255
S1-38147276	1	38147276
S1-38147283	1	38147283
S1-38147288	1	38147288
S1-38147292	1	38147292
S1-38147304	1	38147304
S1-38147329	1	38147329
S1-38147344	1	38147344
S1-38147354	1	38147354
S1-38156935	1	38156935
S1-38156939	1	38156939
S1-38156951	1	38156951
S1-38156955	1	38156955
S1-38156962	1	38156962
S1-38156966	1	38156966
S1-38156967	1	38156967
S1-38156968	1	38156968
S1-38156977	1	38156977
S1-38156981	1	38156981
S1-38156993	1	38156993
S1-38168864	1	38168864
S1-38168888	1	38168888
S1-38168889	1	38168889
S1-38168898	1	38168898
S1-38168908	1	38168908
S1-38168922	1	38168922
S1-38168923	1	38168923
S1-38168942	1	38168942
S1-38168956	1	38168956
S1-38169012	1	38169012
S1-38169039	1	38169039
S1-38169045	1	38169045
S1-38169046	1	38169046
S1-38169051	1	38169051
S1-38169054	1	38169054
S1-38169062	1	38169062
S1-38169066	1	38169066
S1-38169067	1	38169067
S1-38169093	1	38169093
S1-38169098	1	38169098
S1-38169108	1	38169108
S1-38179350	1	38179350
S1-38242091	1	38242091
S1-38354472	1	38354472
S1-38354498	1	38354498
S1-38354507	1	38354507
S1-38354518	1	38354518
S1-38354519	1	38354519
S1-38483079	1	38483079
S1-38492093	1	38492093
S1-38493894	1	38493894
S1-38493898	1	38493898
S1-38494003	1	38494003
S1-38494156	1	38494156
S1-38494163	1	38494163
S1-38494182	1	38494182
S1-38531338	1	38531338
S1-38531400	1	38531400
S1-38532579	1	38532579
S1-38532669	1	38532669
S1-38532684	1	38532684
S1-38532688	1	38532688
S1-38532695	1	38532695
S1-38624849	1	38624849
S1-38624865	1	38624865
S1-38624868	1	38624868
S1-38624870	1	38624870
S1-38624877	1	38624877
S1-38624879	1	38624879
S1-38624915	1	38624915
S1-38624917	1	38624917
S1-38624918	1	38624918
S1-38624937	1	38624937
S1-38625024	1	38625024
S1-38625030	1	38625030
S1-38625032	1	38625032
S1-38625049	1	38625049
S1-38625062	1	38625062
S1-38625083	1	38625083
S1-38625102	1	38625102
S1-38625195	1	38625195
S1-38625207	1	38625207
S1-38625303	1	38625303
S1-38625319	1	38625319
S1-38625325	1	38625325
S1-38625328	1	38625328
S1-38625337	1	38625337
S1-38625359	1	38625359
S1-38625363	1	38625363
S1-38625371	1	38625371
S1-38625388	1	38625388
S1-38625400	1	38625400
S1-38839944	1	38839944
S1-38839962	1	38839962
S1-38839978	1	38839978
S1-38839982	1	38839982
S1-38839985	1	38839985
S1-38839991	1	38839991
S1-38840042	1	38840042
S1-39457344	1	39457344
S1-39457362	1	39457362
S1-39617588	1	39617588
S1-39617624	1	39617624
S1-39617643	1	39617643
S1-39617644	1	39617644
S1-39617658	1	39617658
S1-39642586	1	39642586
S1-39654134	1	39654134
S1-39654167	1	39654167
S1-39693375	1	39693375
S1-39693634	1	39693634
S1-39716579	1	39716579
S1-39818109	1	39818109
S1-39818143	1	39818143
S1-39818162	1	39818162
S1-39821037	1	39821037
S1-39821100	1	39821100
S1-39821109	1	39821109
S1-39821110	1	39821110
S1-39821122	1	39821122
S1-39822557	1	39822557
S1-39822583	1	39822583
S1-39822612	1	39822612
S1-39822642	1	39822642
S1-39822652	1	39822652
S1-39822661	1	39822661
S1-39823822	1	39823822
S1-39823964	1	39823964
S1-39823974	1	39823974
S1-39823982	1	39823982
S1-39889985	1	39889985
S1-39890154	1	39890154
S1-39890187	1	39890187
S1-39900200	1	39900200
S1-39900218	1	39900218
S1-39911427	1	39911427
S1-39911470	1	39911470
S1-39950035	1	39950035
S1-39950063	1	39950063
S1-39950381	1	39950381
S1-39950391	1	39950391
S1-39950395	1	39950395
S1-39950398	1	39950398
S1-39950407	1	39950407
S1-39950452	1	39950452
S1-39950457	1	39950457
S1-39991924	1	39991924
S1-39991960	1	39991960
S1-39991996	1	39991996
S1-39992044	1	39992044
S1-39992062	1	39992062
S1-40216209	1	40216209
S1-40216254	1	40216254
S1-40499359	1	40499359
S1-40526876	1	40526876
S1-40526946	1	40526946
S1-40527096	1	40527096
S1-40527100	1	40527100
S1-40527128	1	40527128
S1-40527564	1	40527564
S1-40527571	1	40527571
S1-40528906	1	40528906
S1-40528931	1	40528931
S1-40529154	1	40529154
S1-40529224	1	40529224
S1-40545727	1	40545727
S1-40545739	1	40545739
S1-40545766	1	40545766
S1-40545799	1	40545799
S1-40545800	1	40545800
S1-40545811	1	40545811
S1-40545817	1	40545817
S1-40559049	1	40559049
S1-40593273	1	40593273
S1-40593279	1	40593279
S1-40593282	1	40593282
S1-40609476	1	40609476
S1-40609484	1	40609484
S1-40673595	1	40673595
S1-40673596	1	40673596
S1-40673801	1	40673801
S1-40673826	1	40673826
S1-41085836	1	41085836
S1-41327177	1	41327177
S1-41327368	1	41327368
S1-41380215	1	41380215
S1-41380248	1	41380248
S1-41380251	1	41380251
S1-41380262	1	41380262
S1-41380269	1	41380269
S1-41380293	1	41380293
S1-41380296	1	41380296
S1-41380303	1	41380303
S1-41380305	1	41380305
S1-41380311	1	41380311
S1-41380321	1	41380321
S1-41380322	1	41380322
S1-41380327	1	41380327
S1-41380329	1	41380329
S1-41380332	1	41380332
S1-41380338	1	41380338
S1-41380347	1	41380347
S1-41380356	1	41380356
S1-41413467	1	41413467
S1-41413471	1	41413471
S1-41413512	1	41413512
S1-41439881	1	41439881
S1-41439885	1	41439885
S1-41439901	1	41439901
S1-41439952	1	41439952
S1-41439959	1	41439959
S1-41441008	1	41441008
S1-41441029	1	41441029
S1-41441058	1	41441058
S1-41441268	1	41441268
S1-41441289	1	41441289
S1-41441294	1	41441294
S1-41441301	1	41441301
S1-41441305	1	41441305
S1-41441327	1	41441327
S1-41441329	1	41441329
S1-41441330	1	41441330
S1-41441336	1	41441336
S1-41441349	1	41441349
S1-41441363	1	41441363
S1-41441367	1	41441367
S1-41441384	1	41441384
S1-41475622	1	41475622
S1-41475667	1	41475667
S1-41475724	1	41475724
S1-41492612	1	41492612
S1-42166023	1	42166023
S1-42166036	1	42166036
S1-42166052	1	42166052
S1-42166086	1	42166086
S1-42166103	1	42166103
S1-42311043	1	42311043
S1-42311063	1	42311063
S1-42311086	1	42311086
S1-42311130	1	42311130
S1-42311183	1	42311183
S1-42311193	1	42311193
S1-42311202	1	42311202
S1-42311224	1	42311224
S1-42311228	1	42311228
S1-42311235	1	42311235
S1-42311240	1	42311240
S1-42326663	1	42326663
S1-42326675	1	42326675
S1-42326684	1	42326684
S1-42326708	1	42326708
S1-42326715	1	42326715
S1-42326720	1	42326720
S1-42395344	1	42395344
S1-42395345	1	42395345
S1-42395347	1	42395347
S1-42395365	1	42395365
S1-42395369	1	42395369
S1-42395376	1	42395376
S1-42395397	1	42395397
S1-42395414	1	42395414
S1-42825141	1	42825141
S1-42939675	1	42939675
S1-42939713	1	42939713
S1-42981196	1	42981196
S1-42981210	1	42981210
S1-42981420	1	42981420
S1-42981461	1	42981461
S1-42983341	1	42983341
S1-42983402	1	42983402
S1-43114544	1	43114544
S1-43114553	1	43114553
S1-43116429	1	43116429
S1-43116437	1	43116437
S1-43116438	1	43116438
S1-43257884	1	43257884
S1-43389619	1	43389619
S1-43389897	1	43389897
S1-43390608	1	43390608
S1-43390938	1	43390938
S1-43395330	1	43395330
S1-43395351	1	43395351
S1-43523022	1	43523022
S1-43523091	1	43523091
S1-43523133	1	43523133
S1-43523135	1	43523135
S1-43523291	1	43523291
S1-43523308	1	43523308
S1-43523317	1	43523317
S1-43523389	1	43523389
S1-43523427	1	43523427
S1-43523428	1	43523428
S1-43523458	1	43523458
S1-43523488	1	43523488
S1-43523497	1	43523497
S1-43523702	1	43523702
S1-43523723	1	43523723
S1-43523765	1	43523765
S1-43523769	1	43523769
S1-43523904	1	43523904
S1-43524162	1	43524162
S1-43524193	1	43524193
S1-43680429	1	43680429
S1-43712009	1	43712009
S1-43712181	1	43712181
S1-43712211	1	43712211
S1-43712384	1	43712384
S1-43712536	1	43712536
S1-43712579	1	43712579
S1-43760482	1	43760482
S1-43760547	1	43760547
S1-43760555	1	43760555
S1-43760557	1	43760557
S1-43760564	1	43760564
S1-43760572	1	43760572
S1-43775646	1	43775646
S1-43775651	1	43775651
S1-43775667	1	43775667
S1-43775675	1	43775675
S1-43775694	1	43775694
S1-43794119	1	43794119
S1-43794123	1	43794123
S1-43794143	1	43794143
S1-43794151	1	43794151
S1-43794182	1	43794182
S1-43794199	1	43794199
S1-43794202	1	43794202
S1-43794378	1	43794378
S1-43794419	1	43794419
S1-43853844	1	43853844
S1-43853852	1	43853852
S1-44095905	1	44095905
S1-45008659	1	45008659
S1-45635784	1	45635784
S1-45635807	1	45635807
S1-45635995	1	45635995
S1-45635998	1	45635998
S1-45636001	1	45636001
S1-45636024	1	45636024
S1-45636042	1	45636042
S1-45636056	1	45636056
S1-45636065	1	45636065
S1-45636071	1	45636071
S1-45783923	1	45783923
S1-45783976	1	45783976
S1-45783998	1	45783998
S1-45784194	1	45784194
S1-45784196	1	45784196
S1-45784204	1	45784204
S1-45784215	1	45784215
S1-45856597	1	45856597
S1-45856601	1	45856601
S1-45856609	1	45856609
S1-45856749	1	45856749
S1-45856815	1	45856815
S1-45917334	1	45917334
S1-45917358	1	45917358
S1-45917365	1	45917365
S1-45917367	1	45917367
S1-45917382	1	45917382
S1-45917386	1	45917386
S1-45917394	1	45917394
S1-45917397	1	45917397
S1-45967449	1	45967449
S1-45967532	1	45967532
S1-46400110	1	46400110
S1-46400115	1	46400115
S1-46400131	1	46400131
S1-46400134	1	46400134
S1-46400136	1	46400136
S1-46400139	1	46400139
S1-46400144	1	46400144
S1-46400160	1	46400160
S1-46400161	1	46400161
S1-46400165	1	46400165
S1-46400177	1	46400177
S1-46400183	1	46400183
S1-46400191	1	46400191
S1-46400193	1	46400193
S1-46400200	1	46400200
S1-46742850	1	46742850
S1-46742852	1	46742852
S1-46742853	1	46742853
S1-46742952	1	46742952
S1-46742956	1	46742956
S1-46754672	1	46754672
S1-47117124	1	47117124
S1-47117130	1	47117130
S1-47117165	1	47117165
S1-47117184	1	47117184
S1-47129278	1	47129278
S1-47129319	1	47129319
S1-47212314	1	47212314
S1-47212315	1	47212315
S1-47212323	1	47212323
S1-47212329	1	47212329
S1-47212332	1	47212332
S1-47212348	1	47212348
S1-47212365	1	47212365
S1-47212381	1	47212381
S1-47216592	1	47216592
S1-47216602	1	47216602
S1-47216612	1	47216612
S1-47216624	1	47216624
S1-47216630	1	47216630
S1-47216632	1	47216632
S1-47216638	1	47216638
S1-47216645	1	47216645
S1-47216654	1	47216654
S1-47216661	1	47216661
S1-47216664	1	47216664
S1-47216666	1	47216666
S1-47216678	1	47216678
S1-47216679	1	47216679
S1-47216682	1	47216682
S1-47216687	1	47216687
S1-47216701	1	47216701
S1-47262386	1	47262386
S1-47262399	1	47262399
S1-47371884	1	47371884
S1-47371910	1	47371910
S1-47371947	1	47371947
S1-47371971	1	47371971
S1-47371987	1	47371987
S1-47371993	1	47371993
S1-47408347	1	47408347
S1-47466602	1	47466602
S1-47466631	1	47466631
S1-47466639	1	47466639
S1-47466750	1	47466750
S1-47466769	1	47466769
S1-47466803	1	47466803
S1-47619188	1	47619188
S1-47619261	1	47619261
S1-47630605	1	47630605
S1-47630751	1	47630751
S1-47630761	1	47630761
S1-47630775	1	47630775
S1-47630815	1	47630815
S1-47630816	1	47630816
S1-47682422	1	47682422
S1-47682444	1	47682444
S1-47682445	1	47682445
S1-47682448	1	47682448
S1-47754582	1	47754582
S1-47754631	1	47754631
S1-47754635	1	47754635
S1-47788993	1	47788993
S1-47918059	1	47918059
S1-47918083	1	47918083
S1-47918087	1	47918087
S1-47918132	1	47918132
S1-48194959	1	48194959
S1-48248234	1	48248234
S1-48253598	1	48253598
S1-48266871	1	48266871
S1-48266888	1	48266888
S1-48266905	1	48266905
S1-48266922	1	48266922
S1-48266923	1	48266923
S1-48375121	1	48375121
S1-48400323	1	48400323
S1-48400354	1	48400354
S1-48400638	1	48400638
S1-48404811	1	48404811
S1-48404814	1	48404814
S1-48404817	1	48404817
S1-48495227	1	48495227
S1-48495234	1	48495234
S1-48673219	1	48673219
S1-48673220	1	48673220
S1-48673237	1	48673237
S1-48673293	1	48673293
S1-48673301	1	48673301
S1-48673478	1	48673478
S1-48675551	1	48675551
S1-49066425	1	49066425
S1-49198245	1	49198245
S1-49198295	1	49198295
S1-49198311	1	49198311
S1-49198498	1	49198498
S1-49198523	1	49198523
S1-49230861	1	49230861
S1-49230866	1	49230866
S1-49230873	1	49230873
S1-49230908	1	49230908
S1-49230933	1	49230933
S1-49230934	1	49230934
S1-49230935	1	49230935
S1-49294161	1	49294161
S1-49311732	1	49311732
S1-49312025	1	49312025
S1-49356999	1	49356999
S1-49357043	1	49357043
S1-49357054	1	49357054
S1-49357060	1	49357060
S1-49357091	1	49357091
S1-49357151	1	49357151
S1-49433388	1	49433388
S1-49563546	1	49563546
S1-49563550	1	49563550
S1-49563554	1	49563554
S1-49563564	1	49563564
S1-49563578	1	49563578
S1-49693134	1	49693134
S1-49693141	1	49693141
S1-49693235	1	49693235
S1-49712844	1	49712844
S1-49996775	1	49996775
S1-49996800	1	49996800
S1-50022518	1	50022518
S1-50022528	1	50022528
S1-50022574	1	50022574
S1-50022581	1	50022581
S1-50162344	1	50162344
S1-50162345	1	50162345
S1-50162374	1	50162374
S1-50162375	1	50162375
S1-50162385	1	50162385
S1-50162411	1	50162411
S1-50162415	1	50162415
S1-50162430	1	50162430
S1-50162446	1	50162446
S1-50308687	1	50308687
S1-50332803	1	50332803
S1-50339419	1	50339419
S1-50339422	1	50339422
S1-50339425	1	50339425
S1-50339446	1	50339446
S1-50339456	1	50339456
S1-50339463	1	50339463
S1-50339468	1	50339468
S1-50339470	1	50339470
S1-50339510	1	50339510
S1-50339515	1	50339515
S1-50339517	1	50339517
S1-50339519	1	50339519
S1-50356710	1	50356710
S1-50356751	1	50356751
S1-50512488	1	50512488
S1-50512506	1	50512506
S1-50512530	1	50512530
S1-50512541	1	50512541
S1-50672593	1	50672593
S1-50672595	1	50672595
S1-50672741	1	50672741
S1-50838788	1	50838788
S1-50838803	1	50838803
S1-50838820	1	50838820
S1-50838834	1	50838834
S1-50838837	1	50838837
S1-50903137	1	50903137
S1-51160622	1	51160622
S1-51160635	1	51160635
S1-51160651	1	51160651
S1-51160716	1	51160716
S1-51160724	1	51160724
S1-51160725	1	51160725
S1-51160736	1	51160736
S1-51190565	1	51190565
S1-51264094	1	51264094
S1-51264113	1	51264113
S1-51264116	1	51264116
S1-51264128	1	51264128
S1-51264141	1	51264141
S1-51264167	1	51264167
S1-51264184	1	51264184
S1-51386957	1	51386957
S1-51388466	1	51388466
S1-51465912	1	51465912
S1-51465914	1	51465914
S1-51465961	1	51465961
S1-51465980	1	51465980
S1-51465983	1	51465983
S1-51465987	1	51465987
S1-51466007	1	51466007
S1-51466015	1	51466015
S1-51466045	1	51466045
S1-51466214	1	51466214
S1-51466269	1	51466269
S1-51489094	1	51489094
S1-51489100	1	51489100
S1-51489138	1	51489138
S1-51632269	1	51632269
S1-51632337	1	51632337
S1-51632461	1	51632461
S1-51632755	1	51632755
S1-51632764	1	51632764
S1-51632771	1	51632771
S1-51641343	1	51641343
S1-51641349	1	51641349
S1-51641364	1	51641364
S1-51775392	1	51775392
S1-51775420	1	51775420
S1-51775444	1	51775444
S1-51775450	1	51775450
S1-51775452	1	51775452
S1-51775454	1	51775454
S1-51775475	1	51775475
S1-51775490	1	51775490
S1-51775499	1	51775499
S1-51775518	1	51775518
S1-51775520	1	51775520
S1-51809835	1	51809835
S1-51809880	1	51809880
S1-52348746	1	52348746
S1-52348771	1	52348771
S1-52348814	1	52348814
S1-52348838	1	52348838
S1-52348841	1	52348841
S1-52356277	1	52356277
S1-52363884	1	52363884
S1-52514202	1	52514202
S1-52514211	1	52514211
S1-52514223	1	52514223
S1-52514226	1	52514226
S1-52514240	1	52514240
S1-52514244	1	52514244
S1-52514253	1	52514253
S1-52514277	1	52514277
S1-52514290	1	52514290
S1-52610749	1	52610749
S1-52610785	1	52610785
S1-52610813	1	52610813
S1-52747511	1	52747511
S1-52747554	1	52747554
S1-52801293	1	52801293
S1-52801332	1	52801332
S1-52801338	1	52801338
S1-52801339	1	52801339
S1-52945522	1	52945522
S1-52945533	1	52945533
S1-53260760	1	53260760
S1-53260768	1	53260768
S1-53260826	1	53260826
S1-53293883	1	53293883
S1-53309029	1	53309029
S1-53309041	1	53309041
S1-53321753	1	53321753
S1-53847732	1	53847732
S1-53847796	1	53847796
S1-53998356	1	53998356
S1-53998389	1	53998389
S1-53998397	1	53998397
S1-54079665	1	54079665
S1-54079687	1	54079687
S1-54079690	1	54079690
S1-54079718	1	54079718
S1-54079735	1	54079735
S1-54079737	1	54079737
S1-54079739	1	54079739
S1-54084498	1	54084498
S1-54253993	1	54253993
S1-54254019	1	54254019
S1-54254050	1	54254050
S1-54254068	1	54254068
S1-54254069	1	54254069
S1-54276018	1	54276018
S1-54276037	1	54276037
S1-54276193	1	54276193
S1-54276198	1	54276198
S1-54276238	1	54276238
S1-54296243	1	54296243
S1-54296280	1	54296280
S1-54296289	1	54296289
S1-54303405	1	54303405
S1-54303414	1	54303414
S1-54596546	1	54596546
S1-54596749	1	54596749
S1-54953613	1	54953613
S1-54953836	1	54953836
S1-55258353	1	55258353
S1-55258385	1	55258385
S1-55483536	1	55483536
S1-55483543	1	55483543
S1-55483556	1	55483556
S1-55483706	1	55483706
S1-55483724	1	55483724
S1-55483780	1	55483780
S1-55511413	1	55511413
S1-55511423	1	55511423
S1-55511484	1	55511484
S1-55511489	1	55511489
S1-55511511	1	55511511
S1-55511517	1	55511517
S1-55511520	1	55511520
S1-55511521	1	55511521
S1-55511527	1	55511527
S1-55546050	1	55546050
S1-55546054	1	55546054
S1-55546076	1	55546076
S1-55546144	1	55546144
S1-55546290	1	55546290
S1-55591776	1	55591776
S1-55591811	1	55591811
S1-55591845	1	55591845
S1-55591847	1	55591847
S1-55591861	1	55591861
S1-55591896	1	55591896
S1-55604597	1	55604597
S1-55629883	1	55629883
S1-55630142	1	55630142
S1-55649758	1	55649758
S1-55649771	1	55649771
S1-55649778	1	55649778
S1-55649786	1	55649786
S1-55649812	1	55649812
S1-55649827	1	55649827
S1-55649829	1	55649829
S1-55649831	1	55649831
S1-55681437	1	55681437
S1-55681439	1	55681439
S1-55681467	1	55681467
S1-55681521	1	55681521
S1-55787448	1	55787448
S1-55787459	1	55787459
S1-55787464	1	55787464
S1-55835474	1	55835474
S1-55835529	1	55835529
S1-55835539	1	55835539
S1-55835540	1	55835540
S1-55835553	1	55835553
S1-55845867	1	55845867
S1-55845893	1	55845893
S1-55845900	1	55845900
S1-55845906	1	55845906
S1-55845915	1	55845915
S1-55845963	1	55845963
S1-55846177	1	55846177
S1-55889563	1	55889563
S1-55889565	1	55889565
S1-55889580	1	55889580
S1-55889844	1	55889844
S1-55889881	1	55889881
S1-55910522	1	55910522
S1-55910569	1	55910569
S1-55910579	1	55910579
S1-55910580	1	55910580
S1-55910596	1	55910596
S1-55924693	1	55924693
S1-55924701	1	55924701
S1-55924712	1	55924712
S1-55924721	1	55924721
S1-55924733	1	55924733
S1-55924743	1	55924743
S1-55924766	1	55924766
S1-55924773	1	55924773
S1-56004720	1	56004720
S1-56004766	1	56004766
S1-56314962	1	56314962
S1-56315132	1	56315132
S1-56618061	1	56618061
S1-56618080	1	56618080
S1-56690929	1	56690929
S1-56690931	1	56690931
[truncated: 98,831 more rows]
