# Supplementary material for: Genome-wide association study of leaf-related traits in tea plant in Guizhou based on genotyping-by-sequencing
Source: BMC Plant Biol. 2023 Apr 12;23:196. doi: 10.1186/s12870-023-04192-0 (PMC10091845; doi:10.1186/s12870-023-04192-0)
Supplement: Supplementary file 1 — Additional file 1: Figure S1. Dynamics of population structure under different K (K = 2-9) values of 338 tea accessions. Figure S2. The Q-Q plots and Manhattan plots of other models of 4 traits except the optimal model. (A1) MLZ-2019-cMLM-Q+K; (A2) MLZ-2019-GLM-P; (A3) MLZ-2019-GLM-Q; (A4) MLZ-2019-MLM-P+K; (A5) MLZ-2019-MLM-Q+K; (B1) MLZ-2020-cMLM-Q+K; (B2) MLZ- 2020-GLM-P; (B3) MLZ-2020-GLM-Q; (B4) MLZ-2020-MLM-P+K; (B5) MLZ-2020-MLM-Q+K; (C1) MLZ-2021-cMLM-Q+K; (C2) MLZ-2021-GLM-P; (C3) MLZ-2021-GLM-Q; (C4) MLZ-2021-MLM-P+K; (C5) MLZ-2021-MLM-Q+K; (D1) MLC-cMLM-P+K; (D2) MLC-cMLM-Q+K; (D3) MLC-GLM-P; (D4) MLC-MLM-P+K; (D5) MLC-MLM-Q+K; (E1) MLS-cMLM-Q+K; (E2) MLS-GLM-P; (E3) MLS-GLM-Q; (E4) MLS-MLM-P+K; (E5) MLS-MLM-Q+K; (F1) MLT-cMLM-P+K; (F2) MLT-cMLM-Q+K; (F3) MLT-GLM-Q; (F4) MLT-MLM-P+K; (F5) MLT-MLM-Q+K. Figure S3. The labeled complete gels of PCR products of six tea accessions using the dCAPS primer. Table S1. The quality control (QC) data of each sample. Table S2. Genotyping of 100,829 SNPs based on GBS in 168 tea accessions. Table S3. Genotyping of 100,829 SNPs based on GBS in 170 tea accessions. Table S4. Distribution information of 100,829 SNPs on 15 chromosomes of tea plant.Table S5. Information of 338 tea accessions used in the present study. Table S6. Statistics of the number and ratio of the accessions of species, and both cultivation status in five inferred populations.Table S7. Analysis of TEA005350.1 gene expression of 15 tea plant accessions. Table S8. Analysis of TEA027527.1 gene expression of 20 tea plant accessions. Table S9. Four leaf phenotypic traits (mature leaf size, mature leaf color, mature leaf shape and mature leaf texture) data and their assignment of 338 tea accessions in 2019, 2020 and 2021, respectively. [file 12870_2023_4192_MOESM1_ESM.zip › Table S5.xlsx]

## Sheet: Table S5
Table S5. Information of 338 tea accessions used in the present study.
Serial No.	DNA ID	cultivation status	growth habits	Species	STRUCTURE based grouping ( Qi ≥0.8) at K=4 with 338 accessions	source	City	inferred populations
C09	2	Ancient landraces	cultivation type	Camellia sinensis	pure4	Huaxi.Guizhou Province	Guiyang City	G-IV
C10	8	Ancient landraces	cultivation type	Camellia sinensis	pure4	Huaxi.Guizhou Province	Guiyang City	G-IV
C11	13	Ancient landraces	cultivation type	Camellia sinensis	pure4	Huaxi.Guizhou Province	Guiyang City	G-IV
C12	18	Ancient landraces	cultivation type	Camellia sinensis	pure4	Huaxi.Guizhou Province	Guiyang City	G-IV
C42	21	Ancient landraces	cultivation type	Camellia sinensis	Mosaic	Huaxi.Guizhou Province	Guiyang City	G-V
C13	22	Ancient landraces	cultivation type	Camellia sinensis	pure4	Jinsha County.Guizhou Province	Bijie City	G-IV
C227	23	Wild tree	wild type	camellia remotiserrata?	Mosaic	Jinsha County.Guizhou Province	Bijie City	G-V
C228	24	Wild tree	wild type	camellia remotiserrata?	Mosaic	Jinsha County.Guizhou Province	Bijie City	G-V
C229	25	Wild tree	wild type	camellia remotiserrata?	Mosaic	Jinsha County.Guizhou Province	Bijie City	G-V
C230	27	Wild tree	wild type	camellia remotiserrata?	Mosaic	Jinsha County.Guizhou Province	Bijie City	G-V
C225	28	Wild tree	wild type	camellia remotiserrata?	pure4	Jinsha County.Guizhou Province	Bijie City	G-IV
C145	29	Modern landraces	cultivation type	Camellia sinensis	pure2	Duyun City.Guizhou Province	Qiannan Buyi and Miao Autonomous Prefecture	G-II
C146	30	Modern landraces	cultivation type	Camellia sinensis	pure2	Duyun City.Guizhou Province	Qiannan Buyi and Miao Autonomous Prefecture	G-II
C147	32	Modern landraces	cultivation type	Camellia sinensis	pure2	Duyun City.Guizhou Province	Qiannan Buyi and Miao Autonomous Prefecture	G-II
C148	36	Modern landraces	cultivation type	Camellia sinensis	pure2	Duyun City.Guizhou Province	Qiannan Buyi and Miao Autonomous Prefecture	G-II
C277	37	Wild tree	wild type	Camellia tachangensis	pure1	Xingyi City.Guizhou Province	Southwest Guizhou Autonomous Prefecture	G-I
C278	38	Wild tree	wild type	Camellia tachangensis	pure1	Xingyi City.Guizhou Province	Southwest Guizhou Autonomous Prefecture	G-I
C01	39	Ancient landraces	cultivation type	Camellia sinensis	pure4	zheng'an County.Guizhou Province	Zunyi City	G-IV
C02	40	Ancient landraces	cultivation type	Camellia sinensis	Mosaic	zheng'an County.Guizhou Province	Zunyi City	G-V
C03	45	Ancient landraces	cultivation type	Camellia sinensis	Mosaic	zheng'an County.Guizhou Province	Zunyi City	G-V
C202	46	Wild tree	wild type	camellia remotiserrata ?	Mosaic	zheng'an County.Guizhou Province	Zunyi City	G-V
C205	48	Wild tree	wild type	camellia remotiserrata ?	Mosaic	zheng'an County.Guizhou Province	Zunyi City	G-V
C82	51	Ancient landraces	cultivation type	Camellia sinensis	pure4	zheng'an County.Guizhou Province	Zunyi City	G-IV
C84	60	Ancient landraces	cultivation type	Camellia sinensis	pure4	zheng'an County.Guizhou Province	Zunyi City	G-IV
C118	62	Ancient landraces	cultivation type	Camellia sinensis	Mosaic	zheng'an County.Guizhou Province	Zunyi City	G-V
C91	63	Ancient landraces	cultivation type	Camellia sinensis	pure4	zheng'an County.Guizhou Province	Zunyi City	G-IV
C94	64	Ancient landraces	cultivation type	Camellia sinensis	pure4	zheng'an County.Guizhou Province	Zunyi City	G-IV
C96	65	Ancient landraces	cultivation type	Camellia sinensis	pure4	zheng'an County.Guizhou Province	Zunyi City	G-IV
C329	67	Wild tree	wild type	Camellia tachangensis ?	Mosaic	Xingren County.Guizhou Province	Southwest Guizhou Autonomous Prefecture	G-V
C330	68	Wild tree	wild type	Camellia tachangensis ?	Mosaic	Xingren County.Guizhou Province	Southwest Guizhou Autonomous Prefecture	G-V
C331	69	Wild tree	wild type	Camellia tachangensis ?	Mosaic	Xingren County.Guizhou Province	Southwest Guizhou Autonomous Prefecture	G-V
C193	70	Modern landraces	cultivation type	Camellia sinensis	Mosaic	Sandu County.Guizhou Province	Qiannan Buyi and Miao Autonomous Prefecture	G-V
C194	71	Modern landraces	cultivation type	Camellia sinensis	Mosaic	Sandu County.Guizhou Province	Qiannan Buyi and Miao Autonomous Prefecture	G-V
C195	72	Modern landraces	cultivation type	Camellia sinensis	Mosaic	Sandu County.Guizhou Province	Qiannan Buyi and Miao Autonomous Prefecture	G-V
C196	73	Modern landraces	cultivation type	Camellia sinensis	Mosaic	Sandu County.Guizhou Province	Qiannan Buyi and Miao Autonomous Prefecture	G-V
C197	74	Modern landraces	cultivation type	Camellia sinensis	Mosaic	Sandu County.Guizhou Province	Qiannan Buyi and Miao Autonomous Prefecture	G-V
C188	76	Modern landraces	cultivation type	Camellia sinensis	pure4	Sandu County.Guizhou Province	Qiannan Buyi and Miao Autonomous Prefecture	G-IV
C126	77	Ancient landraces	cultivation type	Camellia sinensis	Mosaic	Duyun City.Guizhou Province	Qiannan Buyi and Miao Autonomous Prefecture	G-V
C127	78	Ancient landraces	cultivation type	Camellia sinensis	Mosaic	Duyun City.Guizhou Province	Qiannan Buyi and Miao Autonomous Prefecture	G-V
C128	79	Ancient landraces	cultivation type	Camellia sinensis	Mosaic	Duyun City.Guizhou Province	Qiannan Buyi and Miao Autonomous Prefecture	G-V
C129	81	Ancient landraces	cultivation type	Camellia sinensis	Mosaic	Duyun City.Guizhou Province	Qiannan Buyi and Miao Autonomous Prefecture	G-V
C102	85	Ancient landraces	cultivation type	Camellia sinensis	pure4	Daozhen County.Guizhou Province	Zunyi City	G-IV
C103	86	Ancient landraces	cultivation type	Camellia sinensis	pure4	Daozhen County.Guizhou Province	Zunyi City	G-IV
C104	87	Ancient landraces	cultivation type	Camellia sinensis	pure4	Daozhen County.Guizhou Province	Zunyi City	G-IV
C105	88	Ancient landraces	cultivation type	Camellia sinensis	pure4	Daozhen County.Guizhou Province	Zunyi City	G-IV
C248	89	Wild tree	wild type	camellia remotiserrata?	Mosaic	Daozhen County.Guizhou Province	Zunyi City	G-V
C198	90	Modern landraces	cultivation type	Camellia sinensis	Mosaic	Daozhen County.Guizhou Province	Zunyi City	G-V
C106	92	Ancient landraces	cultivation type	Camellia sinensis	pure4	Daozhen County.Guizhou Province	Zunyi City	G-IV
C290	94	Wild tree	wild type	Camellia tachangensis	pure1	Puan County.Guizhou Province	Southwest Guizhou Autonomous Prefecture	G-I
C291	96	Wild tree	wild type	Camellia tachangensis	pure1	Puan County.Guizhou Province	Southwest Guizhou Autonomous Prefecture	G-I
C320	97	Wild tree	wild type	Camellia tachangensis	Mosaic	Puan County.Guizhou Province	Southwest Guizhou Autonomous Prefecture	G-V
C292	98	Wild tree	wild type	Camellia tachangensis	pure1	Puan County.Guizhou Province	Southwest Guizhou Autonomous Prefecture	G-I
C321	100	Wild tree	wild type	Camellia tachangensis	Mosaic	Puan County.Guizhou Province	Southwest Guizhou Autonomous Prefecture	G-V
C293	101	Wild tree	wild type	Camellia tachangensis	pure1	Puan County.Guizhou Province	Southwest Guizhou Autonomous Prefecture	G-I
C322	102	Wild tree	wild type	Camellia tachangensis	Mosaic	Puan County.Guizhou Province	Southwest Guizhou Autonomous Prefecture	G-V
C323	103	Wild tree	wild type	Camellia tachangensis	Mosaic	Puan County.Guizhou Province	Southwest Guizhou Autonomous Prefecture	G-V
C249	107	Wild tree	wild type	camellia remotiserrata?	Mosaic	Wuchuan County.Guizhou Province	Zunyi City	G-V
C208	108	Wild tree	wild type	camellia remotiserrata ?	Mosaic	Wuchuan County.Guizhou Province	Zunyi City	G-V
C209	109	Wild tree	wild type	camellia remotiserrata ?	Mosaic	Wuchuan County.Guizhou Province	Zunyi City	G-V
C210	110	Wild tree	wild type	camellia remotiserrata ?	Mosaic	Wuchuan County.Guizhou Province	Zunyi City	G-V
C211	114	Wild tree	wild type	camellia remotiserrata ?	Mosaic	Wuchuan County.Guizhou Province	Zunyi City	G-V
C212	115	Wild tree	wild type	camellia remotiserrata ?	Mosaic	Wuchuan County.Guizhou Province	Zunyi City	G-V
C213	116	Wild tree	wild type	camellia remotiserrata ?	Mosaic	Wuchuan County.Guizhou Province	Zunyi City	G-V
C214	117	Wild tree	wild type	camellia remotiserrata ?	Mosaic	Wuchuan County.Guizhou Province	Zunyi City	G-V
C215	118	Wild tree	wild type	camellia remotiserrata ?	Mosaic	Wuchuan County.Guizhou Province	Zunyi City	G-V
C216	119	Wild tree	wild type	camellia remotiserrata ?	Mosaic	Wuchuan County.Guizhou Province	Zunyi City	G-V
C217	120	Wild tree	wild type	camellia remotiserrata ?	Mosaic	Wuchuan County.Guizhou Province	Zunyi City	G-V
C218	121	Wild tree	wild type	camellia remotiserrata ?	Mosaic	Wuchuan County.Guizhou Province	Zunyi City	G-V
C219	122	Wild tree	wild type	camellia remotiserrata ?	Mosaic	Wuchuan County.Guizhou Province	Zunyi City	G-V
C220	123	Wild tree	wild type	camellia remotiserrata ?	Mosaic	Wuchuan County.Guizhou Province	Zunyi City	G-V
C221	124	Wild tree	wild type	camellia remotiserrata ?	Mosaic	Wuchuan County.Guizhou Province	Zunyi City	G-V
C55	126	Ancient landraces	cultivation type	Camellia sinensis	Mosaic	Huaxi District.Guizhou Province	Guiyang City	G-V
C324	127	Wild tree	wild type	Camellia tachangensis	Mosaic	Xingyi City.Guizhou Province	Southwest Guizhou Autonomous Prefecture	G-V
C179	128	Modern landraces	cultivation type	Camellia sinensis	pure2	Huaxi District.Guizhou Province	Guiyang City	G-II
C107	129	Ancient landraces	cultivation type	Camellia sinensis	pure4	Huaxi District.Guizhou Province	Guiyang City	G-IV
C130	130	Ancient landraces	cultivation type	Camellia sinensis	Mosaic	Huaxi District.Guizhou Province	Guiyang City	G-V
C108	131	Ancient landraces	cultivation type	Camellia sinensis	pure4	Huaxi District.Guizhou Province	Guiyang City	G-IV
C109	132	Ancient landraces	cultivation type	Camellia sinensis	pure4	Huaxi District.Guizhou Province	Guiyang City	G-IV
C131	133	Ancient landraces	cultivation type	Camellia sinensis	Mosaic	Huaxi District.Guizhou Province	Guiyang City	G-V
C180	134	Modern landraces	cultivation type	Camellia sinensis	pure2	Huaxi District.Guizhou Province	Guiyang City	G-II
C132	135	Ancient landraces	cultivation type	Camellia sinensis	Mosaic	Huaxi District.Guizhou Province	Guiyang City	G-V
C133	137	Ancient landraces	cultivation type	Camellia sinensis	Mosaic	Duyun City.Guizhou Province	Qiannan Buyi and Miao Autonomous Prefecture	G-V
C134	138	Ancient landraces	cultivation type	Camellia sinensis	Mosaic	Duyun City.Guizhou Province	Qiannan Buyi and Miao Autonomous Prefecture	G-V
C135	139	Ancient landraces	cultivation type	Camellia sinensis	Mosaic	Duyun City.Guizhou Province	Qiannan Buyi and Miao Autonomous Prefecture	G-V
C136	141	Ancient landraces	cultivation type	Camellia sinensis	Mosaic	Duyun City.Guizhou Province	Qiannan Buyi and Miao Autonomous Prefecture	G-V
C158	142	Modern landraces	cultivation type	Camellia sinensis	pure4	Sandu County.Guizhou Province	Qiannan Buyi and Miao Autonomous Prefecture	G-IV
C159	143	Modern landraces	cultivation type	Camellia sinensis	pure4	Sandu County.Guizhou Province	Qiannan Buyi and Miao Autonomous Prefecture	G-IV
C294	144	Wild tree	wild type	Camellia tachangensis	pure1	Guiding County.Guizhou Province	Qiannan Buyi and Miao Autonomous Prefecture	G-I
C295	145	Wild tree	wild type	Camellia tachangensis	pure1	Guiding County.Guizhou Province	Qiannan Buyi and Miao Autonomous Prefecture	G-I
C275	146	Wild tree	wild type	Camellia tachangensis	Mosaic	Guiding County.Guizhou Province	Qiannan Buyi and Miao Autonomous Prefecture	G-V
C296	147	Wild tree	wild type	Camellia tachangensis	pure1	Guiding County.Guizhou Province	Qiannan Buyi and Miao Autonomous Prefecture	G-I
C332	148	Wild tree	wild type	Camellia tachangensis ?	Mosaic	Guiding County.Guizhou Province	Qiannan Buyi and Miao Autonomous Prefecture	G-V
C276	149	Wild tree	wild type	Camellia tachangensis	Mosaic	Guiding County.Guizhou Province	Qiannan Buyi and Miao Autonomous Prefecture	G-V
C297	150	Wild tree	wild type	Camellia tachangensis	pure1	Guiding County.Guizhou Province	Qiannan Buyi and Miao Autonomous Prefecture	G-I
C325	151	Wild tree	wild type	Camellia tachangensis	Mosaic	Guiding County.Guizhou Province	Qiannan Buyi and Miao Autonomous Prefecture	G-V
C298	152	Wild tree	wild type	Camellia tachangensis	pure1	Guiding County.Guizhou Province	Qiannan Buyi and Miao Autonomous Prefecture	G-I
C326	153	Wild tree	wild type	Camellia tachangensis	Mosaic	Guiding County.Guizhou Province	Qiannan Buyi and Miao Autonomous Prefecture	G-V
C300	154	Wild tree	wild type	Camellia tachangensis	Mosaic	Guiding County.Guizhou Province	Qiannan Buyi and Miao Autonomous Prefecture	G-V
C301	157	Wild tree	wild type	Camellia tachangensis	Mosaic	Guiding County.Guizhou Province	Qiannan Buyi and Miao Autonomous Prefecture	G-V
C302	161	Wild tree	wild type	Camellia tachangensis	Mosaic	Guiding County.Guizhou Province	Qiannan Buyi and Miao Autonomous Prefecture	G-V
C181	168	Modern landraces	cultivation type	Camellia sinensis	pure4	Yinjiang County.Guizhou Province	Tongren City	G-IV
C182	171	Modern landraces	cultivation type	Camellia sinensis	pure4	Yinjiang County.Guizhou Province	Tongren City	G-IV
C189	172	Modern landraces	cultivation type	Camellia sinensis	Mosaic	Yinjiang County.Guizhou Province	Tongren City	G-V
C160	173	Modern landraces	cultivation type	Camellia sinensis	Mosaic	Yinjiang County.Guizhou Province	Tongren City	G-V
C58	177	Ancient landraces	cultivation type	Camellia sinensis	pure4	Dejiang County.Guizhou Province	Tongren City	G-IV
C190	178	Modern landraces	cultivation type	Camellia sinensis	Mosaic	Yinjiang County.Guizhou Province	Tongren City	G-V
C191	179	Modern landraces	cultivation type	Camellia sinensis	Mosaic	Yinjiang County.Guizhou Province	Tongren City	G-V
C168	180	Modern landraces	cultivation type	Camellia sinensis	pure2	Yinjiang County.Guizhou Province	Tongren City	G-II
C169	181	Modern landraces	cultivation type	Camellia sinensis	pure2	Yinjiang County.Guizhou Province	Tongren City	G-II
C161	182	Modern landraces	cultivation type	Camellia sinensis	Mosaic	Yinjiang County.Guizhou Province	Tongren City	G-V
C162	183	Modern landraces	cultivation type	Camellia sinensis	Mosaic	Yinjiang County.Guizhou Province	Tongren City	G-V
C170	184	Modern landraces	cultivation type	Camellia sinensis	pure2	Yinjiang County.Guizhou Province	Tongren City	G-II
C59	185	Ancient landraces	cultivation type	Camellia sinensis	pure4	Yinjiang County.Guizhou Province	Tongren City	G-IV
C183	186	Modern landraces	cultivation type	Camellia sinensis	pure4	Yinjiang County.Guizhou Province	Tongren City	G-IV
C184	187	Modern landraces	cultivation type	Camellia sinensis	pure4	Yinjiang County.Guizhou Province	Tongren City	G-IV
C337	190	Wild tree	wild type	Camellia taliensis	Mosaic	Zhenfeng County.Guizhou Province	Southwest Guizhou Autonomous Prefecture	G-V
C14	192	Ancient landraces	cultivation type	Camellia sinensis	pure4	Dejiang County.Guizhou Province	Tongren City	G-IV
C327	193	Wild tree	wild type	Camellia tachangensis ?	Mosaic	Guiding County.Guizhou Province	Qiannan Buyi and Miao Autonomous Prefecture	G-V
C111	194	Ancient landraces	cultivation type	Camellia sinensis	Mosaic	Guiding County.Guizhou Province	Qiannan Buyi and Miao Autonomous Prefecture	G-V
C60	195	Ancient landraces	cultivation type	Camellia sinensis	pure4	Wuchuan County.Guizhou Province	Zunyi City	G-IV
C61	199	Ancient landraces	cultivation type	Camellia sinensis	pure4	Wuchuan County.Guizhou Province	Zunyi City	G-IV
C62	200	Ancient landraces	cultivation type	Camellia sinensis	pure4	Wuchuan County.Guizhou Province	Zunyi City	G-IV
C63	201	Ancient landraces	cultivation type	Camellia sinensis	pure4	Wuchuan County.Guizhou Province	Zunyi City	G-IV
C137	202	Ancient landraces	cultivation type	Camellia sinensis ?	pure4	zheng'an County.Guizhou Province	Zunyi City	G-IV
C231	203	Wild tree	wild type	camellia remotiserrata?	Mosaic	zheng'an County.Guizhou Province	Zunyi City	G-V
C15	204	Ancient landraces	cultivation type	Camellia sinensis	pure4	zheng'an County.Guizhou Province	Zunyi City	G-IV
C43	205	Ancient landraces	cultivation type	Camellia sinensis	Mosaic	Duyun City.Guizhou Province	Qiannan Buyi and Miao Autonomous Prefecture	G-V
C64	206	Ancient landraces	cultivation type	Camellia sinensis	pure4	Daozhen County Guizhou Province	Zunyi City	G-IV
C232	207	Wild tree	wild type	camellia remotiserrata?	Mosaic	Wuchuan County.Guizhou Province	Zunyi City	G-V
C233	208	Wild tree	wild type	camellia remotiserrata?	Mosaic	Wuchuan County.Guizhou Province	Zunyi City	G-V
C234	209	Wild tree	wild type	camellia remotiserrata?	Mosaic	Wuchuan County.Guizhou Province	Zunyi City	G-V
C235	210	Wild tree	wild type	camellia remotiserrata?	Mosaic	Wuchuan County.Guizhou Province	Zunyi City	G-V
C226	211	Wild tree	wild type	camellia remotiserrata?	pure4	Wuchuan County.Guizhou Province	Zunyi City	G-IV
C236	212	Wild tree	wild type	camellia remotiserrata?	Mosaic	Wuchuan County.Guizhou Province	Zunyi City	G-V
C237	213	Wild tree	wild type	camellia remotiserrata?	Mosaic	Wuchuan County.Guizhou Province	Zunyi City	G-V
C238	214	Wild tree	wild type	camellia remotiserrata?	Mosaic	Wuchuan County.Guizhou Province	Zunyi City	G-V
C239	215	Wild tree	wild type	camellia remotiserrata?	Mosaic	Wuchuan County.Guizhou Province	Zunyi City	G-V
C16	216	Ancient landraces	cultivation type	Camellia sinensis	pure4	Huaxi District.Guizhou Province	Guiyang City	G-IV
C65	217	Ancient landraces	cultivation type	Camellia sinensis	pure4	Puding County.Guizhou Province	Anshun City	G-IV
C250	219	Wild tree	wild type	Camellia tachangensis	pure1	Puan County.Guizhou Province	Southwest Guizhou Autonomous Prefecture	G-I
C251	221	Wild tree	wild type	Camellia tachangensis	pure1	Puan County.Guizhou Province	Southwest Guizhou Autonomous Prefecture	G-I
C252	224	Wild tree	wild type	Camellia tachangensis	pure1	Puan County.Guizhou Province	Southwest Guizhou Autonomous Prefecture	G-I
C263	227	Wild tree	wild type	Camellia tachangensis	Mosaic	Guiding County.Guizhou Province	Qiannan Buyi and Miao Autonomous Prefecture	G-V
C138	233	Ancient landraces	cultivation type	Camellia sinensis ?	pure4	Zhenfeng County.Guizhou Province	Southwest Guizhou Autonomous Prefecture	G-IV
C141	234	Ancient landraces	cultivation type	Camellia sinensis ?	Mosaic	Zhenfeng County.Guizhou Province	Southwest Guizhou Autonomous Prefecture	G-V
C303	235	Wild tree	wild type	Camellia tachangensis	Mosaic	Zhenfeng County.Guizhou Province	Southwest Guizhou Autonomous Prefecture	G-V
C333	237	Wild tree	wild type	Camellia tachangensis?	Mosaic	Zhenfeng County.Guizhou Province	Southwest Guizhou Autonomous Prefecture	G-V
C17	239	Ancient landraces	cultivation type	Camellia sinensis	pure4	Zhenfeng County.Guizhou Province	Southwest Guizhou Autonomous Prefecture	G-IV
C18	240	Ancient landraces	cultivation type	Camellia sinensis	pure4	Zhenfeng County.Guizhou Province	Southwest Guizhou Autonomous Prefecture	G-IV
C299	241	Wild tree	wild type	Camellia tachangensis	pure2	Zhenfeng County.Guizhou Province	Southwest Guizhou Autonomous Prefecture	G-II
C44	244	Ancient landraces	cultivation type	Camellia sinensis	Mosaic	Zhenfeng County.Guizhou Province	Southwest Guizhou Autonomous Prefecture	G-V
C264	245	Wild tree	wild type	Camellia tachangensis	Mosaic	Zhenfeng County.Guizhou Province	Southwest Guizhou Autonomous Prefecture	G-V
C304	251	Wild tree	wild type	Camellia tachangensis	Mosaic	Zhenfeng County.Guizhou Province	Southwest Guizhou Autonomous Prefecture	G-V
C305	252	Wild tree	wild type	Camellia tachangensis	Mosaic	Zhenfeng County.Guizhou Province	Southwest Guizhou Autonomous Prefecture	G-V
C66	255	Ancient landraces	cultivation type	Camellia sinensis	pure4	Zhenfeng County.Guizhou Province	Southwest Guizhou Autonomous Prefecture	G-IV
C67	258	Ancient landraces	cultivation type	Camellia sinensis	pure4	Dejiang County.Guizhou Province	Tongren City	G-IV
C68	260	Ancient landraces	cultivation type	Camellia sinensis	pure4	Dejiang County.Guizhou Province	Tongren City	G-IV
C69	261	Ancient landraces	cultivation type	Camellia sinensis	pure4	Dejiang County.Guizhou Province	Tongren City	G-IV
C70	263	Ancient landraces	cultivation type	Camellia sinensis	pure4	Dejiang County.Guizhou Province	Tongren City	G-IV
C112	265	Ancient landraces	cultivation type	Camellia sinensis	Mosaic	Xingyi City.Guizhou Province	Southwest Guizhou Autonomous Prefecture	G-V
C71	267	Ancient landraces	cultivation type	Camellia sinensis	pure4	Xingyi City.Guizhou Province	Southwest Guizhou Autonomous Prefecture	G-IV
C72	269	Ancient landraces	cultivation type	Camellia sinensis	pure4	Xingyi City.Guizhou Province	Southwest Guizhou Autonomous Prefecture	G-IV
C73	270	Ancient landraces	cultivation type	Camellia sinensis	pure4	Guanling County.Guizhou Province	Anshun City	G-IV
C265	272	Wild tree	wild type	Camellia tachangensis	Mosaic	Xingyi City.Guizhou Province	Southwest Guizhou Autonomous Prefecture	G-V
C45	273	Ancient landraces	cultivation type	Camellia sinensis	Mosaic	Xingyi City.Guizhou Province	Southwest Guizhou Autonomous Prefecture	G-V
C199	274	Wild tree	wild type	Camellia tachangensis	pure1	Xingyi City.Guizhou Province	Southwest Guizhou Autonomous Prefecture	G-I
C200	275	Wild tree	wild type	Camellia tachangensis	pure1	Xingyi City.Guizhou Province	Southwest Guizhou Autonomous Prefecture	G-I
C201	279	Wild tree	wild type	Camellia tachangensis	Mosaic	Xingyi City.Guizhou Province	Southwest Guizhou Autonomous Prefecture	G-V
C139	280	Ancient landraces	cultivation type	Camellia sinensis ?	pure4	Xingyi City.Guizhou Province	Southwest Guizhou Autonomous Prefecture	G-IV
C140	281	Ancient landraces	cultivation type	Camellia sinensis ?	pure4	Xingyi City.Guizhou Province	Southwest Guizhou Autonomous Prefecture	G-IV
C335	282	Wild tree	wild type	Camellia taliensis	Mosaic	Xingyi City.Guizhou Province	Southwest Guizhou Autonomous Prefecture	G-V
C266	283	Wild tree	wild type	Camellia tachangensis	Mosaic	Xingyi City.Guizhou Province	Southwest Guizhou Autonomous Prefecture	G-V
C142	284	Ancient landraces	cultivation type	Camellia sinensis ?	Mosaic	Xingyi City.Guizhou Province	Southwest Guizhou Autonomous Prefecture	G-V
C74	285	Ancient landraces	cultivation type	Camellia sinensis	pure4	Xingyi City.Guizhou Province	Southwest Guizhou Autonomous Prefecture	G-IV
C267	286	Wild tree	wild type	Camellia tachangensis	Mosaic	Xingyi City.Guizhou Province	Southwest Guizhou Autonomous Prefecture	G-V
C268	287	Wild tree	wild type	Camellia tachangensis	Mosaic	Xingyi City.Guizhou Province	Southwest Guizhou Autonomous Prefecture	G-V
C269	289	Wild tree	wild type	Camellia tachangensis	Mosaic	Xingyi City.Guizhou Province	Southwest Guizhou Autonomous Prefecture	G-V
C270	290	Wild tree	wild type	Camellia tachangensis	Mosaic	Xingyi City.Guizhou Province	Southwest Guizhou Autonomous Prefecture	G-V
C336	291	Wild tree	wild type	Camellia taliensis	Mosaic	Xingyi City.Guizhou Province	Southwest Guizhou Autonomous Prefecture	G-V
C08	292	Ancient landraces	cultivation type	Camellia sinensis	pure2	Xingyi City.Guizhou Province	Southwest Guizhou Autonomous Prefecture	G-II
C163	293	Modern landraces	cultivation type	Camellia sinensis	Mosaic	Duyun City.Guizhou Province	Qiannan Buyi and Miao Autonomous Prefecture	G-V
C19	294	Ancient landraces	cultivation type	Camellia sinensis	pure4	Xingyi City.Guizhou Province	Southwest Guizhou Autonomous Prefecture	G-IV
C151	295	Modern landraces	cultivation type	Camellia sinensis	pure4	Duyun City.Guizhou Province	Qiannan Buyi and Miao Autonomous Prefecture	G-IV
C164	296	Modern landraces	cultivation type	Camellia sinensis	Mosaic	Shiqian County.Guizhou Province	Tongren City	G-V
C152	297	Modern landraces	cultivation type	Camellia sinensis	pure4	Shiqian County.Guizhou Province	Tongren City	G-IV
C165	298	Modern landraces	cultivation type	Camellia sinensis	Mosaic	Shiqian County.Guizhou Province	Tongren City	G-V
C153	299	Modern landraces	cultivation type	Camellia sinensis	pure4	Shiqian County.Guizhou Province	Tongren City	G-IV
C154	302	Modern landraces	cultivation type	Camellia sinensis	pure4	Shiqian County.Guizhou Province	Tongren City	G-IV
C155	303	Modern landraces	cultivation type	Camellia sinensis	pure4	Shiqian County.Guizhou Province	Tongren City	G-IV
C166	304	Modern landraces	cultivation type	Camellia sinensis	Mosaic	Shiqian County.Guizhou Province	Tongren City	G-V
C156	306	Modern landraces	cultivation type	Camellia sinensis	pure4	Shiqian County.Guizhou Province	Tongren City	G-IV
C157	307	Modern landraces	cultivation type	Camellia sinensis	pure4	Shiqian County.Guizhou Province	Tongren City	G-IV
C306	309	Wild tree	wild type	Camellia tachangensis	Mosaic	Xingyi City.Guizhou Province	Southwest Guizhou Autonomous Prefecture	G-V
C185	311	Modern landraces	cultivation type	Camellia sinensis	pure4	Shiqian County.Guizhou Province	Tongren City	G-IV
C186	313	Modern landraces	cultivation type	Camellia sinensis	pure4	Shiqian County.Guizhou Province	Tongren City	G-IV
C187	314	Modern landraces	cultivation type	Camellia sinensis	pure4	Shiqian County.Guizhou Province	Tongren City	G-IV
C307	316	Wild tree	wild type	Camellia tachangensis	Mosaic	Xingyi City.Guizhou Province	Southwest Guizhou Autonomous Prefecture	G-V
C308	317	Wild tree	wild type	Camellia tachangensis	Mosaic	Xingyi City.Guizhou Province	Southwest Guizhou Autonomous Prefecture	G-V
C113	318	Ancient landraces	wild type	Camellia sinensis	Mosaic	Liping County.Guizhou Province	Qiandongnan Miao and Dong Autonomous Prefecture	G-V
C75	319	Ancient landraces	cultivation type	Camellia sinensis	pure4	Liping County.Guizhou Province	Qiandongnan Miao and Dong Autonomous Prefecture	G-IV
C76	320	Ancient landraces	cultivation type	Camellia sinensis	pure4	Liping County.Guizhou Province	Qiandongnan Miao and Dong Autonomous Prefecture	G-IV
C77	321	Ancient landraces	cultivation type	Camellia sinensis	pure4	Liping County.Guizhou Province	Qiandongnan Miao and Dong Autonomous Prefecture	G-IV
C114	323	Ancient landraces	cultivation type	Camellia sinensis	Mosaic	Liping County.Guizhou Province	Qiandongnan Miao and Dong Autonomous Prefecture	G-V
C253	324	Wild tree	wild type	Camellia tachangensis	pure1	Xingyi City.Guizhou Province	Southwest Guizhou Autonomous Prefecture	G-I
C78	326	Ancient landraces	cultivation type	Camellia sinensis	pure4	Liping County.Guizhou Province	Qiandongnan Miao and Dong Autonomous Prefecture	G-IV
C328	328	Wild tree	wild type	Camellia tachangensis ?	Mosaic	Xingyi City.Guizhou Province	Southwest Guizhou Autonomous Prefecture	G-V
C338	329	Wild tree	wild type	Camellia taliensis ?	Mosaic	Xingyi City.Guizhou Province	Southwest Guizhou Autonomous Prefecture	G-V
C171	330	Modern landraces	cultivation type	Camellia sinensis	pure2	Duyun City.Guizhou Province	Qiannan Buyi and Miao Autonomous Prefecture	G-II
C79	331	Ancient landraces	cultivation type	Camellia sinensis	pure4	Puding County.Guizhou Province	Anshun City	G-IV
C115	333	Ancient landraces	cultivation type	Camellia sinensis	Mosaic	Puding County.Guizhou Province	Anshun City	G-V
C279	335	Wild tree	wild type	Camellia tachangensis	pure1	Puan County.Guizhou Province	Southwest Guizhou Autonomous Prefecture	G-I
C280	336	Wild tree	wild type	Camellia tachangensis	pure1	Puan County.Guizhou Province	Southwest Guizhou Autonomous Prefecture	G-I
C281	337	Wild tree	wild type	Camellia tachangensis	pure1	Puan County.Guizhou Province	Southwest Guizhou Autonomous Prefecture	G-I
C282	338	Wild tree	wild type	Camellia tachangensis	pure1	Puan County.Guizhou Province	Southwest Guizhou Autonomous Prefecture	G-I
C283	339	Wild tree	wild type	Camellia tachangensis	pure1	Puan County.Guizhou Province	Southwest Guizhou Autonomous Prefecture	G-I
C309	340	Wild tree	wild type	Camellia tachangensis	Mosaic	Sandu County.Guizhou Province	Qiannan Buyi and Miao Autonomous Prefecture	G-V
C310	341	Wild tree	wild type	Camellia tachangensis	Mosaic	Sandu County.Guizhou Province	Qiannan Buyi and Miao Autonomous Prefecture	G-V
C311	343	Wild tree	wild type	Camellia tachangensis	Mosaic	Sandu County.Guizhou Province	Qiannan Buyi and Miao Autonomous Prefecture	G-V
C312	344	Wild tree	wild type	Camellia tachangensis	Mosaic	Sandu County.Guizhou Province	Qiannan Buyi and Miao Autonomous Prefecture	G-V
C313	345	Wild tree	wild type	Camellia tachangensis	Mosaic	Sandu County.Guizhou Province	Qiannan Buyi and Miao Autonomous Prefecture	G-V
C314	346	Wild tree	wild type	Camellia tachangensis	Mosaic	Sandu County.Guizhou Province	Qiannan Buyi and Miao Autonomous Prefecture	G-V
C315	347	Wild tree	wild type	Camellia tachangensis	Mosaic	Sandu County.Guizhou Province	Qiannan Buyi and Miao Autonomous Prefecture	G-V
C284	348	Wild tree	wild type	Camellia tachangensis	pure1	Puan County.Guizhou Province	Southwest Guizhou Autonomous Prefecture	G-I
C285	349	Wild tree	wild type	Camellia tachangensis	pure1	Puan County.Guizhou Province	Southwest Guizhou Autonomous Prefecture	G-I
C80	353	Ancient landraces	cultivation type	Camellia sinensis	pure4	Shuicheng County.Guizhou Province	Liupanshui City	G-IV
C56	354	Ancient landraces	cultivation type	Camellia sinensis	pure2	Shuicheng County.Guizhou Province	Liupanshui City	G-II
C116	355	Ancient landraces	cultivation type	Camellia sinensis	Mosaic	Shuicheng County.Guizhou Province	Liupanshui City	G-V
C316	356	Wild tree	wild type	Camellia tachangensis	Mosaic	Qinglong County.Guizhou Province	Southwest Guizhou Autonomous Prefecture	G-V
C203	357	Wild tree	wild type	camellia remotiserrata ?	Mosaic	Jinsha County.Guizhou Province	Bijie City	G-V
C254	358	Wild tree	wild type	Camellia tachangensis	pure1	Nayong County.Guizhou Province	Bijie City	G-I
C20	361	Ancient landraces	cultivation type	Camellia sinensis	pure4	Huishui County.Guizhou Province	Qiannan Buyi and Miao Autonomous Prefecture	G-IV
C334	362	Wild tree	wild type	Camellia tachangensis?	Mosaic	Huishui County.Guizhou Province	Qiannan Buyi and Miao Autonomous Prefecture	G-V
C255	363	Wild tree	wild type	Camellia tachangensis	pure1	Huishui County.Guizhou Province	Qiannan Buyi and Miao Autonomous Prefecture	G-I
C81	364	Ancient landraces	cultivation type	Camellia sinensis	pure4	Huishui County.Guizhou Province	Qiannan Buyi and Miao Autonomous Prefecture	G-IV
C204	365	Wild tree	wild type	camellia remotiserrata ?	Mosaic	Wuchuan County.Guizhou Province	Zunyi City	G-V
C256	366	Wild tree	wild type	Camellia tachangensis	pure1	Huishui County.Guizhou Province	Qiannan Buyi and Miao Autonomous Prefecture	G-I
C286	368	Wild tree	wild type	Camellia tachangensis	pure1	Huishui County.Guizhou Province	Qiannan Buyi and Miao Autonomous Prefecture	G-I
C257	369	Wild tree	wild type	Camellia tachangensis	pure1	Huishui County.Guizhou Province	Qiannan Buyi and Miao Autonomous Prefecture	G-I
C21	370	Ancient landraces	cultivation type	Camellia sinensis	pure4	Huishui County.Guizhou Province	Qiannan Buyi and Miao Autonomous Prefecture	G-IV
C46	372	Ancient landraces	cultivation type	Camellia sinensis	Mosaic	Zhenfeng County.Guizhou Province	Southwest Guizhou Autonomous Prefecture	G-V
C22	374	Ancient landraces	cultivation type	Camellia sinensis	pure4	Yanhe County.Guizhou Province	Tongren City	G-IV
C23	375	Ancient landraces	cultivation type	Camellia sinensis	pure4	Yanhe County.Guizhou Province	Tongren City	G-IV
C24	376	Ancient landraces	cultivation type	Camellia sinensis	pure4	Yanhe County.Guizhou Province	Tongren City	G-IV
C06	377	Ancient landraces	cultivation type	camellia remotiserrata ?	Mosaic	Yanhe County.Guizhou Province	Tongren City	G-V
C25	378	Ancient landraces	cultivation type	Camellia sinensis	pure4	Yanhe County.Guizhou Province	Tongren City	G-IV
C26	379	Ancient landraces	cultivation type	Camellia sinensis	pure4	Yanhe County.Guizhou Province	Tongren City	G-IV
C27	380	Ancient landraces	cultivation type	Camellia sinensis	pure4	Yanhe County.Guizhou Province	Tongren City	G-IV
C28	381	Ancient landraces	cultivation type	Camellia sinensis	pure4	Yanhe County.Guizhou Province	Tongren City	G-IV
C29	382	Ancient landraces	cultivation type	Camellia sinensis	pure4	Shuicheng County.Guizhou Province	Liupanshui City	G-IV
C47	383	Ancient landraces	cultivation type	Camellia sinensis	Mosaic	Liuzhi County.Guizhou Province	Liupanshui City	G-V
C48	384	Ancient landraces	cultivation type	Camellia sinensis	Mosaic	Qinglong County.Guizhou Province	Southwest Guizhou Autonomous Prefecture	G-V
C49	385	Ancient landraces	cultivation type	Camellia sinensis	Mosaic	Yanhe County.Guizhou Province	Tongren City	G-V
C30	386	Ancient landraces	cultivation type	Camellia sinensis	pure4	Yanhe County.Guizhou Province	Tongren City	G-IV
C31	387	Ancient landraces	cultivation type	Camellia sinensis	pure4	Yanhe County.Guizhou Province	Tongren City	G-IV
C50	388	Ancient landraces	cultivation type	Camellia sinensis	Mosaic	Yanhe County.Guizhou Province	Tongren City	G-V
C32	389	Ancient landraces	cultivation type	Camellia sinensis	pure4	Yanhe County.Guizhou Province	Tongren City	G-IV
C83	391	Ancient landraces	cultivation type	Camellia sinensis	pure4	Huishui County.Guizhou Province	Qiannan Buyi and Miao Autonomous Prefecture	G-IV
C287	392	Wild tree	wild type	Camellia tachangensis	pure1	Huishui County.Guizhou Province	Qiannan Buyi and Miao Autonomous Prefecture	G-I
C51	393	Ancient landraces	cultivation type	Camellia sinensis	Mosaic	Yanhe County.Guizhou Province	Tongren City	G-V
C260	394	Wild tree	wild type	camellia tachangensis	pure3	Tongzi County.Guizhou Province	Zunyi City	G-III
C85	395	Ancient landraces	cultivation type	Camellia sinensis	pure4	Yanhe County.Guizhou Province	Tongren City	G-IV
C261	396	Wild tree	wild type	camellia tachangensis	pure3	Tongzi County.Guizhou Province	Zunyi City	G-III
C262	397	Wild tree	wild type	camellia tachangensis	pure3	Tongzi County.Guizhou Province	Zunyi City	G-III
C240	398	Wild tree	wild type	camellia remotiserrata?	Mosaic	Tongzi County.Guizhou Province	Zunyi City	G-V
C86	399	Ancient landraces	cultivation type	Camellia sinensis	pure4	Yanhe County.Guizhou Province	Tongren City	G-IV
C117	400	Ancient landraces	cultivation type	Camellia sinensis	Mosaic	Liuzhi County.Guizhou Province	Liupanshui City	G-V
C241	401	Wild tree	wild type	camellia remotiserrata?	Mosaic	Wuchuan County.Guizhou Province	Zunyi City	G-V
C87	402	Ancient landraces	cultivation type	Camellia sinensis	pure4	Yanhe County.Guizhou Province	Tongren City	G-IV
C88	403	Ancient landraces	cultivation type	Camellia sinensis	pure4	Guanling County.Guizhou Province	Anshun City	G-IV
C242	404	Wild tree	wild type	camellia remotiserrata?	Mosaic	ChishuiCounty.Guizhou Province	Zunyi City	G-V
C119	407	Ancient landraces	cultivation type	Camellia sinensis	Mosaic	Renhuai County.Guizhou Province	Zunyi City	G-V
C317	409	Wild tree	wild type	Camellia tachangensis	Mosaic	Qinglong County.Guizhou Province	Southwest Guizhou Autonomous Prefecture	G-V
C120	410	Ancient landraces	cultivation type	Camellia sinensis	Mosaic	Qinglong County.Guizhou Province	Southwest Guizhou Autonomous Prefecture	G-V
C89	411	Ancient landraces	cultivation type	Camellia sinensis	pure4	Shuicheng County.Guizhou Province	Liupanshui City	G-IV
C172	413	Modern landraces	cultivation type	Camellia sinensis	pure2	Zhijin County.Guizhou Province	Bijie City	G-II
C271	415	Wild tree	wild type	Camellia tachangensis	Mosaic	Yanhe County.Guizhou Province	Tongren City	G-V
C90	416	Ancient landraces	cultivation type	Camellia sinensis	pure4	Yanhe County.Guizhou Province	Tongren City	G-IV
C92	418	Ancient landraces	cultivation type	Camellia sinensis	pure4	Xishui County.Guizhou Province	Zunyi City	G-IV
C206	419	Wild tree	wild type	camellia remotiserrata ?	Mosaic	Xishui County.Guizhou Province	Zunyi City	G-V
C05	420	Ancient landraces	cultivation type	camellia remotiserrata ?	pure4	Jinsha County.Guizhou Province	Bijie City	G-IV
C258	421	Wild tree	wild type	Camellia tachangensis	pure1	Huishui County.Guizhou Province	Qiannan Buyi and Miao Autonomous Prefecture	G-I
C173	422	Modern landraces	cultivation type	Camellia sinensis	pure2	Zhijin County.Guizhou Province	Bijie City	G-II
C288	423	Wild tree	wild type	Camellia tachangensis	pure1	Wuchuan County.Guizhou Province	Zunyi City	G-I
C222	424	Wild tree	wild type	camellia remotiserrata?	pure3	Wuchuan County.Guizhou Province	Zunyi City	G-III
C07	425	Ancient landraces	cultivation type	camellia remotiserrata?	pure4	Jinsha County.Guizhou Province	Bijie City	G-IV
C243	426	Wild tree	wild type	camellia remotiserrata?	Mosaic	Jinsha County.Guizhou Province	Bijie City	G-V
C93	427	Ancient landraces	cultivation type	Camellia sinensis	pure4	Xishui County.Guizhou Province	Zunyi City	G-IV
C95	430	Ancient landraces	cultivation type	Camellia sinensis	pure4	ChishuiCounty.Guizhou Province	Zunyi City	G-IV
C244	431	Wild tree	wild type	camellia remotiserrata?	Mosaic	Renhuai County.Guizhou Province	Zunyi City	G-V
C245	432	Wild tree	wild type	camellia remotiserrata?	Mosaic	Daozhen County.Guizhou Province	Zunyi City	G-V
C246	433	Wild tree	wild type	camellia remotiserrata?	Mosaic	Wuchuan County.Guizhou Province	Zunyi City	G-V
C33	438	Ancient landraces	cultivation type	Camellia sinensis	pure4	Xishui County.Guizhou Province	Zunyi City	G-IV
C167	439	Modern landraces	cultivation type	Camellia sinensis	Mosaic	Renhuai County.Guizhou Province	Zunyi City	G-V
C34	440	Ancient landraces	cultivation type	Camellia sinensis	pure4	Zhenfeng County.Guizhou Province	Southwest Guizhou Autonomous Prefecture	G-IV
C35	441	Ancient landraces	cultivation type	Camellia sinensis	pure4	Jinsha County.Guizhou Province	Bijie City	G-IV
C149	443	Modern landraces	cultivation type	Camellia sinensis	pure2	Chishui County.Guizhou Province	Zunyi City	G-II
C223	444	Wild tree	wild type	camellia remotiserrata?	pure3	Xishui County.Guizhou Province	Zunyi City	G-III
C36	445	Ancient landraces	cultivation type	Camellia sinensis	pure4	Yanhe County.Guizhou Province	Tongren City	G-IV
C37	446	Ancient landraces	cultivation type	Camellia sinensis	pure4	Yanhe County.Guizhou Province	Tongren City	G-IV
C224	447	Wild tree	wild type	camellia remotiserrata?	pure3	Tongzi County.Guizhou Province	Zunyi City	G-III
C38	448	Ancient landraces	cultivation type	Camellia sinensis	pure4	Tongzi County.Guizhou Province	Zunyi City	G-IV
C39	449	Ancient landraces	cultivation type	Camellia sinensis	pure4	Yanhe County.Guizhou Province	Tongren City	G-IV
C04	453	Ancient landraces	cultivation type	camellia remotiserrata	pure4	Jinsha County.Guizhou Province	Bijie City	G-IV
C150	454	Modern landraces	cultivation type	Camellia sinensis	pure2	Daozhen County.Guizhou Province	Zunyi City	G-II
C52	455	Ancient landraces	cultivation type	Camellia sinensis	Mosaic	Shuicheng County.Guizhou Province	Liupanshui City	G-V
C53	456	Ancient landraces	cultivation type	Camellia sinensis	Mosaic	Shuicheng County.Guizhou Province	Liupanshui City	G-V
C54	457	Ancient landraces	cultivation type	Camellia sinensis	Mosaic	Liuzhi County.Guizhou Province	Liupanshui City	G-V
C40	458	Ancient landraces	cultivation type	Camellia sinensis	pure4	Jinsha County.Guizhou Province	Bijie City	G-IV
C247	459	Wild tree	wild type	camellia remotiserrata?	Mosaic	Jinsha County.Guizhou Province	Bijie City	G-V
C41	461	Ancient landraces	cultivation type	Camellia sinensis	pure4	Xishui County.Guizhou Province	Zunyi City	G-IV
C272	462	Wild tree	wild type	Camellia tachangensis	Mosaic	Xingyi City.Guizhou Province	Southwest Guizhou Autonomous Prefecture	G-V
C97	463	Ancient landraces	cultivation type	Camellia sinensis	pure4	Zhijin County.Guizhou Province	Bijie City	G-IV
C98	465	Ancient landraces	cultivation type	Camellia sinensis	pure4	ChishuiCounty.Guizhou Province	Zunyi City	G-IV
C207	466	Wild tree	wild type	camellia remotiserrata ?	Mosaic	Jinsha County.Guizhou Province	Bijie City	G-V
C99	467	Ancient landraces	cultivation type	Camellia sinensis	pure4	Chishui County.Guizhou Province	Zunyi City	G-IV
C174	468	Modern landraces	cultivation type	Camellia sinensis	pure2	Jinsha County.Guizhou Province	Bijie City	G-II
C175	469	Modern landraces	cultivation type	Camellia sinensis	pure2	Qixingguan District.Guizhou Province	Bijie City	G-II
C192	470	Modern landraces	cultivation type	Camellia sinensis	Mosaic	Jinsha County.Guizhou Province	Bijie City	G-V
C176	480	Modern landraces	cultivation type	Camellia sinensis	pure2	Qixingguan District.Guizhou Province	Bijie City	G-II
C177	481	Modern landraces	cultivation type	Camellia sinensis	pure2	Qixingguan District.Guizhou Province	Bijie City	G-II
C178	482	Modern landraces	cultivation type	Camellia sinensis	pure2	Zhijin County.Guizhou Province	Bijie City	G-II
C259	483	Wild tree	wild type	Camellia tachangensis	pure1	Nayong County.Guizhou Province	Bijie City	G-I
C273	484	Wild tree	wild type	Camellia tachangensis	Mosaic	Qixingguan District.Guizhou Province	Bijie City	G-V
C100	485	Ancient landraces	cultivation type	Camellia sinensis	pure4	Jinsha County.Guizhou Province	Bijie City	G-IV
C289	486	Wild tree	wild type	Camellia tachangensis	pure1	Nayong County.Guizhou Province	Bijie City	G-I
C101	488	Ancient landraces	cultivation type	Camellia sinensis	pure4	Liping County.Guizhou Province	Qiandongnan Miao and Dong Autonomous Prefecture	G-IV
C121	489	Ancient landraces	cultivation type	Camellia sinensis	Mosaic	Liping County.Guizhou Province	Qiandongnan Miao and Dong Autonomous Prefecture	G-V
C122	490	Ancient landraces	cultivation type	Camellia sinensis	Mosaic	Qinglong County.Guizhou Province	Southwest Guizhou Autonomous Prefecture	G-V
C123	491	Ancient landraces	cultivation type	Camellia sinensis	Mosaic	Qinglong County.Guizhou Province	Southwest Guizhou Autonomous Prefecture	G-V
C124	492	Ancient landraces	cultivation type	Camellia sinensis	Mosaic	Qinglong County.Guizhou Province	Southwest Guizhou Autonomous Prefecture	G-V
C125	493	Ancient landraces	cultivation type	Camellia sinensis	Mosaic	Liuzhi County.Guizhou Province	Liupanshui City	G-V
C318	496	Wild tree	wild type	Camellia tachangensis	Mosaic	Zhenfeng County.Guizhou Province	Southwest Guizhou Autonomous Prefecture	G-V
C319	497	Wild tree	wild type	Camellia tachangensis	Mosaic	Zhenfeng County.Guizhou Province	Southwest Guizhou Autonomous Prefecture	G-V
C274	498	Wild tree	wild type	Camellia tachangensis	Mosaic	Zhenfeng County.Guizhou Province	Southwest Guizhou Autonomous Prefecture	G-V
C143	540	breeding variety	cultivation type	Camellia sinensis	pure2	Fujian Province	Guiyang City	G-II
C144	541	breeding variety	cultivation type	Camellia sinensis	pure2	Zhejiang Province	Guiyang City	G-II
C57	N8	Ancient landraces	cultivation type	Camellia sinensis	pure4	Huaxi District.Guizhou Province	Guiyang City	G-IV
C110	N9	Ancient landraces	cultivation type	Camellia sinensis	Mosaic	Huaxi District.Guizhou Province	Guiyang City	G-V
