# Supplementary material for: Genome-wide association study of leaf-related traits in tea plant in Guizhou based on genotyping-by-sequencing
Source: BMC Plant Biol. 2023 Apr 12;23:196. doi: 10.1186/s12870-023-04192-0 (PMC10091845; doi:10.1186/s12870-023-04192-0)
Supplement: Supplementary file 1 — Additional file 1: Figure S1. Dynamics of population structure under different K (K = 2-9) values of 338 tea accessions. Figure S2. The Q-Q plots and Manhattan plots of other models of 4 traits except the optimal model. (A1) MLZ-2019-cMLM-Q+K; (A2) MLZ-2019-GLM-P; (A3) MLZ-2019-GLM-Q; (A4) MLZ-2019-MLM-P+K; (A5) MLZ-2019-MLM-Q+K; (B1) MLZ-2020-cMLM-Q+K; (B2) MLZ- 2020-GLM-P; (B3) MLZ-2020-GLM-Q; (B4) MLZ-2020-MLM-P+K; (B5) MLZ-2020-MLM-Q+K; (C1) MLZ-2021-cMLM-Q+K; (C2) MLZ-2021-GLM-P; (C3) MLZ-2021-GLM-Q; (C4) MLZ-2021-MLM-P+K; (C5) MLZ-2021-MLM-Q+K; (D1) MLC-cMLM-P+K; (D2) MLC-cMLM-Q+K; (D3) MLC-GLM-P; (D4) MLC-MLM-P+K; (D5) MLC-MLM-Q+K; (E1) MLS-cMLM-Q+K; (E2) MLS-GLM-P; (E3) MLS-GLM-Q; (E4) MLS-MLM-P+K; (E5) MLS-MLM-Q+K; (F1) MLT-cMLM-P+K; (F2) MLT-cMLM-Q+K; (F3) MLT-GLM-Q; (F4) MLT-MLM-P+K; (F5) MLT-MLM-Q+K. Figure S3. The labeled complete gels of PCR products of six tea accessions using the dCAPS primer. Table S1. The quality control (QC) data of each sample. Table S2. Genotyping of 100,829 SNPs based on GBS in 168 tea accessions. Table S3. Genotyping of 100,829 SNPs based on GBS in 170 tea accessions. Table S4. Distribution information of 100,829 SNPs on 15 chromosomes of tea plant.Table S5. Information of 338 tea accessions used in the present study. Table S6. Statistics of the number and ratio of the accessions of species, and both cultivation status in five inferred populations.Table S7. Analysis of TEA005350.1 gene expression of 15 tea plant accessions. Table S8. Analysis of TEA027527.1 gene expression of 20 tea plant accessions. Table S9. Four leaf phenotypic traits (mature leaf size, mature leaf color, mature leaf shape and mature leaf texture) data and their assignment of 338 tea accessions in 2019, 2020 and 2021, respectively. [file 12870_2023_4192_MOESM1_ESM.zip › Table S6.xlsx]

## Sheet: Table S6
Table S6. Statistics of the number and ratio of the accessions of species, and both cultivation status in five inferred populations.
Infer population	Name	Numbers	Species	Number	Ratio of Species	Cultivation status	Numbers	Ratio of cultivation status
G-I	C. tachangensis group	34	Camellia tachangensis	34	1	Wild tree	34	1
G-II	Modern landraces group	24	Camellia sinensis	23	0.9583	Ancient landraces	2	0.087
						breeding variety	2	0.087
						Modern landraces	19	0.826
			Camellia tachangensis	1	0.04	Wild tree	1	1
G-III	Transitional group	6	Camellia remotiserrata	3	0.5	Wild tree	3	1
			Camellia tachangensis	3	0.5	Wild tree	3	1
G-IV	Ancient landrace group	113	Camellia sinensis	108	0.9557	Ancient landraces	91	0.8425
						Modern landraces	17	0.1575
			Camellia remotiserrata	5	0.0443	Ancient landraces	3	0.6
						Wild tree	2	0.4
G-V	Admixture group	161	Camellia tachangensis	50	0.3106	Wild tree	50	1
			Camellia remotiserrata	44	0.2733	Ancient landraces	1	0.0227
						Wild tree	43	0.9778
			Camellia sinensis	63	0.3913	Ancient landraces	45	0.7143
						Modern landraces	18	0.2857
			Camellia taliensis	4	0.0248	Wild tree	4	1
