# Supplementary material for: Genome-wide association study of leaf-related traits in tea plant in Guizhou based on genotyping-by-sequencing
Source: BMC Plant Biol. 2023 Apr 12;23:196. doi: 10.1186/s12870-023-04192-0 (PMC10091845; doi:10.1186/s12870-023-04192-0)
Supplement: Supplementary file 1 — Additional file 1: Figure S1. Dynamics of population structure under different K (K = 2-9) values of 338 tea accessions. Figure S2. The Q-Q plots and Manhattan plots of other models of 4 traits except the optimal model. (A1) MLZ-2019-cMLM-Q+K; (A2) MLZ-2019-GLM-P; (A3) MLZ-2019-GLM-Q; (A4) MLZ-2019-MLM-P+K; (A5) MLZ-2019-MLM-Q+K; (B1) MLZ-2020-cMLM-Q+K; (B2) MLZ- 2020-GLM-P; (B3) MLZ-2020-GLM-Q; (B4) MLZ-2020-MLM-P+K; (B5) MLZ-2020-MLM-Q+K; (C1) MLZ-2021-cMLM-Q+K; (C2) MLZ-2021-GLM-P; (C3) MLZ-2021-GLM-Q; (C4) MLZ-2021-MLM-P+K; (C5) MLZ-2021-MLM-Q+K; (D1) MLC-cMLM-P+K; (D2) MLC-cMLM-Q+K; (D3) MLC-GLM-P; (D4) MLC-MLM-P+K; (D5) MLC-MLM-Q+K; (E1) MLS-cMLM-Q+K; (E2) MLS-GLM-P; (E3) MLS-GLM-Q; (E4) MLS-MLM-P+K; (E5) MLS-MLM-Q+K; (F1) MLT-cMLM-P+K; (F2) MLT-cMLM-Q+K; (F3) MLT-GLM-Q; (F4) MLT-MLM-P+K; (F5) MLT-MLM-Q+K. Figure S3. The labeled complete gels of PCR products of six tea accessions using the dCAPS primer. Table S1. The quality control (QC) data of each sample. Table S2. Genotyping of 100,829 SNPs based on GBS in 168 tea accessions. Table S3. Genotyping of 100,829 SNPs based on GBS in 170 tea accessions. Table S4. Distribution information of 100,829 SNPs on 15 chromosomes of tea plant.Table S5. Information of 338 tea accessions used in the present study. Table S6. Statistics of the number and ratio of the accessions of species, and both cultivation status in five inferred populations.Table S7. Analysis of TEA005350.1 gene expression of 15 tea plant accessions. Table S8. Analysis of TEA027527.1 gene expression of 20 tea plant accessions. Table S9. Four leaf phenotypic traits (mature leaf size, mature leaf color, mature leaf shape and mature leaf texture) data and their assignment of 338 tea accessions in 2019, 2020 and 2021, respectively. [file 12870_2023_4192_MOESM1_ESM.zip › Table S7.xlsx]

## Sheet: Table S7
Table S7. Analysis of TEA005350.1 gene expression of 15 tea plant accessions.
Sample	phenotypic characteristics	Internal reference gene-Cq	Target gene-Cq	2^(-△△Ct)-Average
C279-1	Large leaf	22.6028	31.3282	0.0589645
C279-2	Large leaf	22.5794	31.1464
C279-3	Large leaf	22.2731	31.4794
C44-1	Large leaf	27.207	32.6123	0.564205
C44-2	Large leaf	26.9106	32.9877
C44-3	Large leaf	27.3271	32.6132
C316-1	middle leaf	29.7966	34.1672	1.51219
C316-2	middle leaf	30.1844	33.9031
C316-3	middle leaf	30.0399	34.4408
C245-1	Large leaf	22.7165	30.5841	0.0942201
C245-2	Large leaf	22.8084	30.9821
C245-3	Large leaf	22.6443	31.0499
C149-1	Large leaf	23.5273	32.2371	0.0505582
C149-2	Large leaf	22.8319	32.1047
C149-3	Large leaf	23.0475	32.2196
C47-1	leaflet	24.2958	32.8172	0.118721
C47-2	leaflet	24.8212	32.6318
C47-3	leaflet	24.733	32.0437
C117-1	leaflet	27.3171	33.9695	0.369698
C117-2	leaflet	27.2139	33.0856
C117-3	leaflet	27.0207	33.0853
C120-1	leaflet	25.4791	32.3803	0.152931
C120-2	leaflet	25.1704	33.1832
C120-3	leaflet	25.4615	33.0714
C33-1	leaflet	30.3548	33.3977	2.65526
C33-2	leaflet	29.8097	33.2183
C33-3	leaflet	30.2812	33.823
C286-1	middle leaf	29.2938	33.8795	1.00986
C286-2	middle leaf	29.4047	33.9766
C286-3	middle leaf	29.7136	34.7287
C334-1	middle leaf	28.2509	33.947	0.538187
C334-2	middle leaf	28.3455	34.2043
C334-3	middle leaf	29.0712	34.4185
C206-1	middle leaf	27.4019	35.7927	0.0733473
C206-2	middle leaf	27.4966	36.1304
C206-3	middle leaf	27.421	35.8868
C18-1	middle leaf	27.6893	35.2403	0.183897
C18-2	middle leaf	27.577	34.8749
C18-3	middle leaf	27.693	34.4595
C333-1	Large leaf	27.9543	33.5344	0.728339
C333-2	Large leaf	28.0609	32.7563
C333-3	Large leaf	28.1866	33.6185
C26-1	leaflet	29.5987	33.107	2.65448
C26-2	leaflet	29.1873	32.5107
C26-3	leaflet	30.0967	33.2359
