# Supplementary material for: Genome-wide association study of leaf-related traits in tea plant in Guizhou based on genotyping-by-sequencing
Source: BMC Plant Biol. 2023 Apr 12;23:196. doi: 10.1186/s12870-023-04192-0 (PMC10091845; doi:10.1186/s12870-023-04192-0)
Supplement: Supplementary file 1 — Additional file 1: Figure S1. Dynamics of population structure under different K (K = 2-9) values of 338 tea accessions. Figure S2. The Q-Q plots and Manhattan plots of other models of 4 traits except the optimal model. (A1) MLZ-2019-cMLM-Q+K; (A2) MLZ-2019-GLM-P; (A3) MLZ-2019-GLM-Q; (A4) MLZ-2019-MLM-P+K; (A5) MLZ-2019-MLM-Q+K; (B1) MLZ-2020-cMLM-Q+K; (B2) MLZ- 2020-GLM-P; (B3) MLZ-2020-GLM-Q; (B4) MLZ-2020-MLM-P+K; (B5) MLZ-2020-MLM-Q+K; (C1) MLZ-2021-cMLM-Q+K; (C2) MLZ-2021-GLM-P; (C3) MLZ-2021-GLM-Q; (C4) MLZ-2021-MLM-P+K; (C5) MLZ-2021-MLM-Q+K; (D1) MLC-cMLM-P+K; (D2) MLC-cMLM-Q+K; (D3) MLC-GLM-P; (D4) MLC-MLM-P+K; (D5) MLC-MLM-Q+K; (E1) MLS-cMLM-Q+K; (E2) MLS-GLM-P; (E3) MLS-GLM-Q; (E4) MLS-MLM-P+K; (E5) MLS-MLM-Q+K; (F1) MLT-cMLM-P+K; (F2) MLT-cMLM-Q+K; (F3) MLT-GLM-Q; (F4) MLT-MLM-P+K; (F5) MLT-MLM-Q+K. Figure S3. The labeled complete gels of PCR products of six tea accessions using the dCAPS primer. Table S1. The quality control (QC) data of each sample. Table S2. Genotyping of 100,829 SNPs based on GBS in 168 tea accessions. Table S3. Genotyping of 100,829 SNPs based on GBS in 170 tea accessions. Table S4. Distribution information of 100,829 SNPs on 15 chromosomes of tea plant.Table S5. Information of 338 tea accessions used in the present study. Table S6. Statistics of the number and ratio of the accessions of species, and both cultivation status in five inferred populations.Table S7. Analysis of TEA005350.1 gene expression of 15 tea plant accessions. Table S8. Analysis of TEA027527.1 gene expression of 20 tea plant accessions. Table S9. Four leaf phenotypic traits (mature leaf size, mature leaf color, mature leaf shape and mature leaf texture) data and their assignment of 338 tea accessions in 2019, 2020 and 2021, respectively. [file 12870_2023_4192_MOESM1_ESM.zip › Table S8.xlsx]

## Sheet: Table S8
Table S8. Analysis of TEA027527.1 gene expression of 20 tea plant accessions.
Sample	phenotypic characteristics	Internal reference gene-Cq	Target gene-Cq	2^(-△△Ct)-Average
C98-1	dark green	25.2583	29.4725	1.06141
C98-2	dark green	25.7492	28.726
C98-3	dark green	25.8837	29.3118
C173-1	light green	25.2567	30.2538	0.710267
C173-2	light green	25.9179	29.6888
C173-3	light green	25.6621	29.3304
C198-1	light green	24.3932	29.5914	0.437671
C198-2	light green	25.0428	29.3234
C198-3	light green	25.1127	29.982
C05-1	yellow green	26.398	30.2435	1.93797
C05-2	yellow green	27.3095	29.4068
C05-3	yellow green	27.037	29.383
C158-1	dark green	24.7448	30.016	0.269156
C158-2	dark green	24.4349	30.235
C158-3	dark green	25.1796	30.4677
C25-1	dark green	22.2869	29.3251	0.16308
C25-2	dark green	23.0767	28.6702
C25-3	dark green	22.5841	28.7683
C109-1	green	25.4021	30.6141	0.61299
C109-2	green	26.0868	30.0632
C109-3	green	26.1391	30.0254
C140-1	dark green	24.177	29.2376	0.312462
C140-2	dark green	24.7479	30.1074
C140-3	dark green	24.6126	29.8623
C48-1	light green	25.6289	29.2112	1.55118
C48-2	light green	26.3755	28.5296
C48-3	light green	26.0857	29.5279
C180-1	green	24.2806	29.359	0.50227
C180-2	green	24.6075	28.9367
C180-3	green	24.5346	28.85
C111-1	dark green	27.9479	29.3267	7.49864
C111-2	dark green	28.3544	28.6087
C111-3	dark green	28.4927	28.9837
C208-1	green	27.5651	30.1393	3.70531
C208-2	green	27.7033	29.8421
C208-3	green	28.4198	29.2541
C102-1	green	27.5902	30.1132	1.68038
C102-2	green	27.3382	30.9041
C102-3	green	27.6727	30.1867
C293-1	light green	30.539	32.4204	2.48278
C293-2	light green	30.3938	33.0111
C293-3	light green	30.161	32.4397
C277-1	light green	29.2215	29.4846	7.11388
C277-2	light green	29.013	29.5075
C277-3	light green	28.4162	30.1918
C283-1	yellow green	34.0739	30.8352	138.949
C283-2	yellow green	34.5671	30.5274
C283-3	yellow green	34.3261	31.0103
C329-1	green	27.4363	28.4259	4.38446
C329-2	green	27.7531	29.2573
C329-3	green	27.4295	29.2926
C87-1	yellow green	27.0263	30.4011	1.28412
C87-2	yellow green	26.9779	30.3795
C87-3	yellow green	27.1791	30.0132
C222-1	yellow green	34.8062	30.81	170.845
C222-2	yellow green	34.0966	30.2761
C222-3	yellow green	34.0536	30.2476
C288-1	yellow green	34.6	31.5811	128.079
C288-2	yellow green	34.3018	31.4324
C288-3	yellow green	34.8866	30.7468
