# Supplementary material for: Genome-wide association study of leaf-related traits in tea plant in Guizhou based on genotyping-by-sequencing
Source: BMC Plant Biol. 2023 Apr 12;23:196. doi: 10.1186/s12870-023-04192-0 (PMC10091845; doi:10.1186/s12870-023-04192-0)
Supplement: Supplementary file 1 — Additional file 1: Figure S1. Dynamics of population structure under different K (K = 2-9) values of 338 tea accessions. Figure S2. The Q-Q plots and Manhattan plots of other models of 4 traits except the optimal model. (A1) MLZ-2019-cMLM-Q+K; (A2) MLZ-2019-GLM-P; (A3) MLZ-2019-GLM-Q; (A4) MLZ-2019-MLM-P+K; (A5) MLZ-2019-MLM-Q+K; (B1) MLZ-2020-cMLM-Q+K; (B2) MLZ- 2020-GLM-P; (B3) MLZ-2020-GLM-Q; (B4) MLZ-2020-MLM-P+K; (B5) MLZ-2020-MLM-Q+K; (C1) MLZ-2021-cMLM-Q+K; (C2) MLZ-2021-GLM-P; (C3) MLZ-2021-GLM-Q; (C4) MLZ-2021-MLM-P+K; (C5) MLZ-2021-MLM-Q+K; (D1) MLC-cMLM-P+K; (D2) MLC-cMLM-Q+K; (D3) MLC-GLM-P; (D4) MLC-MLM-P+K; (D5) MLC-MLM-Q+K; (E1) MLS-cMLM-Q+K; (E2) MLS-GLM-P; (E3) MLS-GLM-Q; (E4) MLS-MLM-P+K; (E5) MLS-MLM-Q+K; (F1) MLT-cMLM-P+K; (F2) MLT-cMLM-Q+K; (F3) MLT-GLM-Q; (F4) MLT-MLM-P+K; (F5) MLT-MLM-Q+K. Figure S3. The labeled complete gels of PCR products of six tea accessions using the dCAPS primer. Table S1. The quality control (QC) data of each sample. Table S2. Genotyping of 100,829 SNPs based on GBS in 168 tea accessions. Table S3. Genotyping of 100,829 SNPs based on GBS in 170 tea accessions. Table S4. Distribution information of 100,829 SNPs on 15 chromosomes of tea plant.Table S5. Information of 338 tea accessions used in the present study. Table S6. Statistics of the number and ratio of the accessions of species, and both cultivation status in five inferred populations.Table S7. Analysis of TEA005350.1 gene expression of 15 tea plant accessions. Table S8. Analysis of TEA027527.1 gene expression of 20 tea plant accessions. Table S9. Four leaf phenotypic traits (mature leaf size, mature leaf color, mature leaf shape and mature leaf texture) data and their assignment of 338 tea accessions in 2019, 2020 and 2021, respectively. [file 12870_2023_4192_MOESM1_ESM.zip › Table S9.xlsx]

## Sheet: Table S9
Table S9. Four leaf phenotypic traits (mature leaf size, mature leaf color, mature leaf shape and mature leaf texture) data and their assignment of 338 tea accessions in 2019, 2020 and 2021, respectively.
Serial No.	DNA ID	MLZ-2019	MLZ-2020	MLZ-2021	MLC-2019	MLC-2019-Assignment	MLC-2020	MLC-2020-Assignment	MLC-2021	MLC-2021-Assignment	MLS-2019	MLS-2019-Assignment	MLS-2020	MLS-2020-Assignment	MLS-2021	MLS-2021-Assignment	MLQ-2019	MLQ-2019-Assignment	MLQ-2020	MLQ-2020-Assignment	MLQ-2021	MLQ-2021-Assignment
C09	2	.	.	.	.	.	.	.	.	.	.	.	.	.	.	.	.	.	.	.	.	.
C10	8	9.13	12.605	11.0827	Dark green	4	Dark green	4	Dark green	4	Oval	3	Oval	3	Oval	3	Medium	2	Medium	2	Medium	2
C11	13	.	.	.	.	.	.	.	.	.	.	.	.	.	.	.	.	.	.	.	.	.
C12	18	15.11	14.875	13.4926	Yellow green	1	Yellow green	1	Yellow green	1	Round	1	Round	1	Round	1	Soft	1	Soft	1	Soft	1
C42	21	17.97	19.24	18.43	Light green	2	Light green	2	Light green	2	Oval	3	Oval	3	Oval	3	Soft	1	Soft	1	Soft	1
C13	22	21.42	19.375	19.0844	Light green	2	Light green	2	Light green	2	Oval	3	Oval	3	Oval	3	Soft	1	Soft	1	Soft	1
C227	23	28.33	27.43	27.64	Light green	2	Light green	2	Light green	2	Oval	3	Oval	3	Oval	3	Soft	1	Medium	2	Hard	3
C228	24	23.36	25.355	23.3777	Yellow green	1	Yellow green	1	Yellow green	1	Oval	3	Oval	3	Long oval	4	Soft	1	Soft	1	Soft	1
C229	25	14.53	14.865	16.776	Yellow green	1	Yellow green	1	Yellow green	1	Oval	3	Oval	3	Oval	3	Soft	1	Soft	1	Soft	1
C230	27	23.41	26.93	23.7781	Green	3	Green	3	Green	3	Oval	3	Oval	3	Oval	3	Soft	1	Soft	1	Soft	1
C225	28	22.25	22.045	23.3116	Dark green	4	Dark green	4	Dark green	4	Oval	3	Oval	3	Oval	3	Medium	2	Medium	2	Medium	2
C145	29	.	.	.	.	.	.	.	.	.	.	.	.	.	.	.	.	.	.	.	.	.
C146	30	21.47	23.73	25.328	Light green	2	Light green	2	Light green	2	Oval	3	Oval	3	Oval	3	Soft	1	Soft	1	Soft	1
C147	32	21.91	21.76	23.1937	Green	3	Green	3	Green	3	Oval	3	Oval	3	Oval	3	Soft	1	Soft	1	Soft	1
C148	36	14.26	15.49	14.54	Yellow green	1	Yellow green	1	Yellow green	1	Oval	3	Oval	3	Oval	3	Soft	1	Soft	1	Soft	1
C277	37	38.96	32.245	37.89	Green	3	Green	3	Green	3	Oval	3	Oval	3	Oval	3	Medium	2	Medium	2	Medium	2
C278	38	28.03	22.375	25.7687	Green	3	Green	3	Green	3	Oval	3	Oval	3	Oval	3	Soft	1	Soft	1	Soft	1
C01	39	31.81	29.435	30.65	Dark green	4	Dark green	4	Dark green	4	Long oval	4	Long oval	4	Long oval	4	Medium	2	Medium	2	Medium	2
C02	40	18.36	20.815	19.64	Green	3	Green	3	Green	3	Oval	3	Oval	3	Oval	3	Medium	2	Medium	2	Medium	2
C03	45	24.95	28.035	25.04	Green	3	Green	3	Green	3	Oval	3	Oval	3	Oval	3	Medium	2	Medium	2	Medium	2
C202	46	36.46	34.415	34.5417	Green	3	Green	3	Dark green	4	Oval	3	Oval	3	Oval	3	Soft	1	Soft	1	Soft	1
C205	48	34.23	33.525	32.8867	Green	3	Green	3	Green	3	Oval	3	Oval	3	Oval	3	Medium	2	Medium	2	Medium	2
C82	51	27.35	23.945	22.4506	Green	3	Green	3	Green	3	Oval	3	Oval	3	Oval	3	Soft	1	Soft	1	Soft	1
C84	60	21.65	20.175	21.05	Green	3	Green	3	Green	3	Oval	3	Oval	3	Oval	3	Soft	1	Soft	1	Soft	1
C118	62	19.71	20.935	20.1813	Dark green	4	Dark green	4	Dark green	4	Oval	3	Oval	3	Oval	3	Medium	2	Medium	2	Medium	2
C91	63	38.21	36.15	36.6802	Green	3	Green	3	Green	3	Long oval	4	Long oval	4	Long oval	4	Soft	1	Soft	1	Soft	1
C94	64	20.77	22.305	21.12	Light green	2	Light green	2	Light green	2	Long oval	4	Long oval	4	Long oval	4	Soft	1	Soft	1	Soft	1
C96	65	17.62	19.345	18.4756	Dark green	4	Dark green	4	Dark green	4	Oval	3	Oval	3	Round	1	Medium	2	Medium	2	Medium	2
C329	67	21.75	20.21	20.8871	Green	3	Green	3	Green	3	Oval	3	Oval	3	Oval	3	Soft	1	Soft	1	Soft	1
C330	68	14.4	12.925	13.1033	Yellow green	1	Yellow green	1	Yellow green	1	Long oval	4	Long oval	4	Long oval	4	Medium	2	Medium	2	Medium	2
C331	69	24.85	23.555	25.1309	Dark green	4	Dark green	4	Dark green	4	Oval	3	Oval	3	Oval	3	Medium	2	Medium	2	Medium	2
C193	70	21.18	18.91	18.5783	Green	3	Green	3	Green	3	Oval	3	Oval	3	Oval	3	Medium	2	Medium	2	Medium	2
C194	71	.	.	.	.	.	.	.	.	.	.	.	.	.	.	.	.	.	.	.	.	.
C195	72	.	.	.	.	.	.	.	.	.	.	.	.	.	.	.	.	.	.	.	.	.
C196	73	14.77	16.915	17.5476	Light green	2	Yellow green	1	Light green	2	Oval	3	Oval	3	Oval	3	Soft	1	Soft	1	Soft	1
C197	74	17.33	14.77	16.484	Green	3	Green	3	Green	3	Oval	3	Oval	3	Oval	3	Soft	1	Soft	1	Soft	1
C188	76	.	.	.	.	.	.	.	.	.	.	.	.	.	.	.	.	.	.	.	.	.
C126	77	25.27	23.625	26.89	Dark green	4	Dark green	4	Dark green	4	Oval	3	Oval	3	Oval	3	Medium	2	Medium	2	Medium	2
C127	78	7.78	8.01	7.81111	Yellow green	1	Yellow green	1	Yellow green	1	Long oval	4	Long oval	4	Long oval	4	Soft	1	Soft	1	Soft	1
C128	79	15.71	23.915	21.756	Green	3	Green	3	Green	3	Round	1	Round	1	Round	1	Medium	2	Medium	2	Medium	2
C129	81	25.45	32.965	32.9622	Light green	2	Light green	2	Light green	2	Long oval	4	Long oval	4	Long oval	4	Soft	1	Soft	1	Soft	1
C102	85	25.54	24.76	22.395	Green	3	Green	3	Dark green	4	Round	1	Round	1	Round	1	Hard	3	Hard	3	Hard	3
C103	86	17.85	17.77	18.5087	Light green	2	Light green	2	Light green	2	Oval	3	Oval	3	Oval	3	Soft	1	Soft	1	Soft	1
C104	87	.	.	.	Green	3	Green	3	Green	3	Oval	3	Oval	3	Oval	3	Medium	2	Medium	2	Medium	2
C105	88	.	.	.	.	.	.	.	.	.	.	.	.	.	.	.	.	.	.	.	.	.
C248	89	50.4	46.75	47.1124	Green	3	Green	3	Green	3	Oval	3	Oval	3	Oval	3	Hard	3	Hard	3	Hard	3
C198	90	37.84	36.915	36.705	Green	3	Green	3	Green	3	Round	1	Round	1	Round	1	Medium	2	Medium	2	Medium	2
C106	92	32.07	36.395	36.766	Light green	2	Light green	2	Light green	2	Round	1	Round	1	Round	1	Soft	1	Soft	1	Soft	1
C290	94	51.59	52.82	53.232	Green	3	Green	3	Green	3	Oval	3	Oval	3	Oval	3	Medium	2	Medium	2	Medium	2
C291	96	43.13	44.64	44.88	Light green	2	Light green	2	Light green	2	Long oval	4	Long oval	4	Long oval	4	Soft	1	Soft	1	Soft	1
C320	97	21.56	21.645	22.994	Green	3	Green	3	Green	3	Round	1	Round	1	Round	1	Hard	3	Hard	3	Hard	3
C292	98	20.34	22.73	21.8856	Yellow green	1	Yellow green	1	Yellow green	1	Oval	3	Oval	3	Oval	3	Soft	1	Soft	1	Soft	1
C321	100	41.23	44.02	44.6747	Yellow green	1	Yellow green	1	Yellow green	1	Oval	3	Round	1	Oval	3	Soft	1	Soft	1	Soft	1
C293	101	14.82	16.3	14.9422	Light green	2	Light green	2	Light green	2	Oval	3	Oval	3	Oval	3	Hard	3	Hard	3	Hard	3
C322	102	.	.	.	.	.	.	.	.	.	.	.	.	.	.	.	.	.	.	.	.	.
C323	103	.	.	.	.	.	.	.	.	.	.	.	.	.	.	.	.	.	.	.	.	.
C249	107	29.69	27.565	30.68	Dark green	4	Dark green	4	Dark green	4	Oval	3	Oval	3	Oval	3	Medium	2	Medium	2	Medium	2
C208	108	40.81	43.735	42.2342	Green	3	Green	3	Green	3	Round	1	Round	1	Round	1	Hard	3	Hard	3	Hard	3
C209	109	29.96	26.555	30.4462	Green	3	Green	3	Green	3	Long oval	4	Long oval	4	Long oval	4	Hard	3	Hard	3	Hard	3
C210	110	29.4	32.985	30.06	Green	3	Green	3	Green	3	Long oval	4	Long oval	4	Long oval	4	Medium	2	Medium	2	Hard	3
C211	114	35.62	32.835	35.375	Green	3	Green	3	Green	3	Long oval	4	Long oval	4	Long oval	4	Medium	2	Medium	2	Medium	2
C212	115	45.83	45.665	47.498	Light green	2	Light green	2	Light green	2	Oval	3	Oval	3	Oval	3	Soft	1	Soft	1	Soft	1
C213	116	24.69	22.47	24.3933	Green	3	Green	3	Green	3	Oval	3	Oval	3	Oval	3	Medium	2	Medium	2	Medium	2
C214	117	40.67	40.32	41.7387	Green	3	Green	3	Green	3	Oval	3	Oval	3	Oval	3	Soft	1	Soft	1	Soft	1
C215	118	33.23	34.12	36.8409	Green	3	Green	3	Green	3	Oval	3	Oval	3	Long oval	4	Medium	2	Medium	2	Medium	2
C216	119	34.73	36.665	34.496	Yellow green	1	Yellow green	1	Yellow green	1	Oval	3	Oval	3	Oval	3	Soft	1	Soft	1	Soft	1
C217	120	41.66	42.565	39.237	Green	3	Green	3	Green	3	Oval	3	Oval	3	Oval	3	Medium	2	Medium	2	Medium	2
C218	121	28.03	30.17	27.99	Yellow green	1	Yellow green	1	Yellow green	1	Oval	3	Oval	3	Oval	3	Soft	1	Soft	1	Soft	1
C219	122	17.73	16.87	17.605	Yellow green	1	Yellow green	1	Yellow green	1	Lanceolate	5	Lanceolate	5	Lanceolate	5	Soft	1	Soft	1	Soft	1
C220	123	39.58	35.185	40.3813	Yellow green	1	Yellow green	1	Yellow green	1	Oval	3	Oval	3	Oval	3	Medium	2	Medium	2	Medium	2
C221	124	37.04	33.67	35.3204	Green	3	Green	3	Green	3	Oval	3	Lanceolate	5	Oval	3	Soft	1	Soft	1	Soft	1
C55	126	30.7	32.845	32.037	Light green	2	Light green	2	Light green	2	Oval	3	Oval	3	Oval	3	Medium	2	Medium	2	Medium	2
C324	127	9.66	10.17	9.27844	Yellow green	1	Yellow green	1	Light green	2	Oval	3	Oval	3	Oval	3	Medium	2	Medium	2	Medium	2
C179	128	28.9	23.43	23.1107	Green	3	Green	3	Green	3	Oval	3	Oval	3	Oval	3	Medium	2	Medium	2	Medium	2
C107	129	22.84	18.735	20.4736	Green	3	Green	3	Green	3	Long oval	4	Long oval	4	Long oval	4	Soft	1	Soft	1	Soft	1
C130	130	38.44	35.835	36.56	Green	3	Green	3	Green	3	Oval	3	Oval	3	Oval	3	Soft	1	Medium	2	Soft	1
C108	131	19.52	17.47	18.8431	Light green	2	Light green	2	Light green	2	Oval	3	Oval	3	Oval	3	Soft	1	Soft	1	Soft	1
C109	132	28.64	26.34	29.0664	Green	3	Green	3	Green	3	Oval	3	Oval	3	Oval	3	Medium	2	Medium	2	Medium	2
C131	133	22.43	19.79	22.3353	Light green	2	Light green	2	Light green	2	Oval	3	Oval	3	Oval	3	Soft	1	Soft	1	Soft	1
C180	134	26.34	25.165	28.9333	Light green	2	Light green	2	Light green	2	Oval	3	Oval	3	Oval	3	Soft	1	Soft	1	Soft	1
C132	135	17.58	16.78	18.65	Green	3	Light green	2	Green	3	Long oval	4	Long oval	4	Long oval	4	Soft	1	Soft	1	Soft	1
C133	137	23.07	29.135	22.55	Green	3	Green	3	Green	3	Lanceolate	5	Lanceolate	5	Lanceolate	5	Medium	2	Medium	2	Hard	3
C134	138	27.22	30.105	31.4043	Light green	2	Light green	2	Light green	2	Lanceolate	5	Lanceolate	5	Lanceolate	5	Soft	1	Soft	1	Soft	1
C135	139	24.4	22.47	25.112	Light green	2	Light green	2	Light green	2	Oval	3	Oval	3	Oval	3	Hard	3	Hard	3	Hard	3
C136	141	17.64	18.71	18.8	Green	3	Green	3	Green	3	Oval	3	Lanceolate	5	Oval	3	Medium	2	Medium	2	Medium	2
C158	142	14.91	17.7	14.54	Green	3	Green	3	Green	3	Oval	3	Oval	3	Oval	3	Hard	3	Hard	3	Hard	3
C159	143	11.28	15.07	12.55	Green	3	Green	3	Green	3	Round	1	Round	1	Round	1	Medium	2	Medium	2	Medium	2
C294	144	28.12	30.085	29.72	Green	3	Green	3	Green	3	Long oval	4	Long oval	4	Long oval	4	Soft	1	Soft	1	Soft	1
C295	145	34.69	32.55	33.6233	Light green	2	Light green	2	Light green	2	Long oval	4	Long oval	4	Long oval	4	Soft	1	Soft	1	Soft	1
C275	146	24.95	22.075	23.87	Green	3	Green	3	Green	3	Long oval	4	Long oval	4	Long oval	4	Soft	1	Soft	1	Soft	1
C296	147	51.32	46.26	47.328	Green	3	Green	3	Green	3	Long oval	4	Long oval	4	Long oval	4	Soft	1	Soft	1	Soft	1
C332	148	34.99	36.545	34.6359	Green	3	Green	3	Light green	2	Long oval	4	Long oval	4	Long oval	4	Medium	2	Medium	2	Medium	2
C276	149	20.79	20.31	20.3111	Dark green	4	Dark green	4	Dark green	4	Long oval	4	Long oval	4	Long oval	4	Soft	1	Soft	1	Soft	1
C297	150	.	.	.	Green	3	Green	3	Green	3	Long oval	4	Long oval	4	Long oval	4	Medium	2	Medium	2	Medium	2
C325	151	10.33	12.305	12.2644	Green	3	Green	3	Green	3	Oval	3	Oval	3	Oval	3	Soft	1	Soft	1	Soft	1
C298	152	.	.	.	.	.	.	.	.	.	.	.	.	.	.	.	.	.	.	.	.	.
C326	153	5.49	8.785	6.13578	Green	3	Green	3	Green	3	Lanceolate	5	Lanceolate	5	Lanceolate	5	Soft	1	Soft	1	Soft	1
C300	154	20.47	23.26	23.0844	Green	3	Green	3	Green	3	Oval	3	Oval	3	Oval	3	Soft	1	Soft	1	Soft	1
C301	157	5.92	9.35	8.81778	Yellow green	1	Yellow green	1	Yellow green	1	Long oval	4	Long oval	4	Long oval	4	Soft	1	Soft	1	Medium	2
C302	161	19.52	19.465	20.4689	Green	3	Green	3	Green	3	Oval	3	Oval	3	Oval	3	Soft	1	Medium	2	Soft	1
C181	168	4.37	4.14	6.68889	Green	3	Green	3	Green	3	Oval	3	Oval	3	Oval	3	Soft	1	Soft	1	Soft	1
C182	171	43.56	44.305	44.4997	Green	3	Green	3	Green	3	Long oval	4	Long oval	4	Long oval	4	Medium	2	Medium	2	Medium	2
C189	172	21.5	23.54	23.0413	Green	3	Green	3	Green	3	Oval	3	Oval	3	Oval	3	Medium	2	Medium	2	Medium	2
C160	173	24.92	29.77	29.9289	Green	3	Green	3	Green	3	Oval	3	Oval	3	Oval	3	Soft	1	Soft	1	Soft	1
C58	177	24.57	23.2	23.4489	Green	3	Green	3	Green	3	Oval	3	Oval	3	Oval	3	Soft	1	Soft	1	Soft	1
C190	178	40.82	45.92	42.1724	Green	3	Green	3	Green	3	Oval	3	Oval	3	Lanceolate	5	Soft	1	Soft	1	Soft	1
C191	179	.	.	.	.	.	.	.	.	.	.	.	.	.	.	.	.	.	.	.	.	.
C168	180	30.27	32	30.6798	Green	3	Green	3	Green	3	Oval	3	Oval	3	Oval	3	Soft	1	Soft	1	Soft	1
C169	181	32.57	38.525	37.32	Green	3	Green	3	Green	3	Oval	3	Oval	3	Oval	3	Soft	1	Soft	1	Soft	1
C161	182	.	.	.	.	.	.	.	.	.	.	.	.	.	.	.	.	.	.	.	.	.
C162	183	14.18	16.14	18.322	Yellow green	1	Yellow green	1	Yellow green	1	Lanceolate	5	Lanceolate	5	Lanceolate	5	Soft	1	Soft	1	Soft	1
C170	184	18.65	16.35	16.4613	Green	3	Green	3	Green	3	Oval	3	Oval	3	Oval	3	Medium	2	Medium	2	Medium	2
C59	185	.	.	.	.	.	.	.	.	.	.	.	.	.	.	.	.	.	.	.	.	.
C183	186	39.31	34.41	37.93	Green	3	Green	3	Green	3	Oval	3	Oval	3	Oval	3	Medium	2	Medium	2	Medium	2
C184	187	16.35	19.95	16.558	Light green	2	Light green	2	Light green	2	Oval	3	Oval	3	Oval	3	Medium	2	Medium	2	Medium	2
C337	190	27.49	23.85	26.964	Green	3	Green	3	Green	3	Round	1	Round	1	Round	1	Soft	1	Soft	1	Soft	1
C14	192	18.84	16.37	18.92	Green	3	Green	3	Green	3	Round	1	Round	1	Round	1	Medium	2	Medium	2	Medium	2
C327	193	22.11	23.545	22.76	Green	3	Green	3	Green	3	Oval	3	Oval	3	Oval	3	Hard	3	Hard	3	Hard	3
C111	194	20.66	21.17	20.44	Dark green	4	Dark green	4	Dark green	4	Oval	3	Oval	3	Oval	3	Medium	2	Medium	2	Medium	2
C60	195	26.07	24.325	23.5627	Green	3	Green	3	Green	3	Long oval	4	Long oval	4	Long oval	4	Medium	2	Medium	2	Medium	2
C61	199	34.02	32.685	35.2536	Dark green	4	Dark green	4	Dark green	4	Oval	3	Oval	3	Oval	3	Hard	3	Hard	3	Hard	3
C62	200	12.15	16.485	13.6382	Green	3	Green	3	Green	3	Round	1	Round	1	Round	1	Medium	2	Medium	2	Medium	2
C63	201	30.24	30.585	29.7733	Green	3	Green	3	Green	3	Oval	3	Oval	3	Oval	3	Medium	2	Medium	2	Medium	2
C137	202	24.08	26.29	25.9	Green	3	Green	3	Green	3	Oval	3	Oval	3	Oval	3	Soft	1	Soft	1	Soft	1
C231	203	48.2	50.805	49.2613	Green	3	Green	3	Green	3	Long oval	4	Long oval	4	Long oval	4	Hard	3	Hard	3	Hard	3
C15	204	26.75	22.145	23.1856	Green	3	Dark green	4	Green	3	Oval	3	Oval	3	Oval	3	Soft	1	Soft	1	Soft	1
C43	205	35.42	39.58	34.0713	Green	3	Green	3	Yellow green	1	Oval	3	Oval	3	Oval	3	Soft	1	Soft	1	Soft	1
C64	206	.	.	.	Dark green	4	Dark green	4	Dark green	4	Oval	3	Round	1	Oval	3	Hard	3	Hard	3	Hard	3
C232	207	13.47	14.855	13.085	Green	3	Green	3	Green	3	Long oval	4	Long oval	4	Long oval	4	Soft	1	Soft	1	Soft	1
C233	208	20.22	20.275	20.5409	Yellow green	1	Yellow green	1	Yellow green	1	Oval	3	Oval	3	Oval	3	Soft	1	Soft	1	Soft	1
C234	209	33.81	30.72	32.89	Green	3	Green	3	Green	3	Long oval	4	Long oval	4	Long oval	4	Medium	2	Medium	2	Medium	2
C235	210	52.92	50.38	52.1222	Green	3	Green	3	Green	3	Oval	3	Oval	3	Oval	3	Soft	1	Soft	1	Soft	1
C226	211	.	.	.	.	.	.	.	.	.	.	.	.	.	.	.	.	.	.	.	.	.
C236	212	19.68	20.265	18.7356	Green	3	Green	3	Green	3	Round	1	Round	1	Round	1	Soft	1	Soft	1	Soft	1
C237	213	41.06	39.495	42.1564	Green	3	Green	3	Green	3	Oval	3	Oval	3	Oval	3	Medium	2	Medium	2	Medium	2
C238	214	11.73	13.6	11.8741	Green	3	Light green	2	Green	3	Long oval	4	Long oval	4	Long oval	4	Soft	1	Soft	1	Soft	1
C239	215	20.29	22.03	20.812	Green	3	Green	3	Green	3	Round	1	Round	1	Round	1	Medium	2	Medium	2	Medium	2
C16	216	19.52	20.055	21.9853	Yellow green	1	Yellow green	1	Yellow green	1	Long oval	4	Long oval	4	Long oval	4	Soft	1	Soft	1	Soft	1
C65	217	18.94	18.495	19.2102	Light green	2	Light green	2	Light green	2	Oval	3	Oval	3	Oval	3	Medium	2	Medium	2	Medium	2
C250	219	40.4	44.465	43.0218	Light green	2	Light green	2	Light green	2	Oval	3	Oval	3	Oval	3	Soft	1	Soft	1	Soft	1
C251	221	20.47	23.83	21.7496	Yellow green	1	Yellow green	1	Yellow green	1	Long oval	4	Long oval	4	Long oval	4	Medium	2	Hard	3	Hard	3
C252	224	28	33.48	31.912	Yellow green	1	Yellow green	1	Yellow green	1	Oval	3	Oval	3	Round	1	Soft	1	Soft	1	Soft	1
C263	227	14.49	16.13	16.3979	Light green	2	Light green	2	Light green	2	Oval	3	Oval	3	Oval	3	Medium	2	Medium	2	Medium	2
C138	233	25.48	28.56	30.131	Dark green	4	Dark green	4	Dark green	4	Oval	3	Oval	3	Oval	3	Hard	3	Hard	3	Hard	3
C141	234	7.28	8.05	7.08	Yellow green	1	Yellow green	1	Yellow green	1	Long oval	4	Long oval	4	Long oval	4	Medium	2	Medium	2	Medium	2
C303	235	24.64	23.77	23.3644	Green	3	Green	3	Green	3	Oval	3	Oval	3	Oval	3	Hard	3	Hard	3	Hard	3
C333	237	52.68	56.705	53.795	Green	3	Green	3	Green	3	Long oval	4	Long oval	4	Long oval	4	Medium	2	Medium	2	Medium	2
C17	239	16.66	16.335	16.1039	Yellow green	1	Yellow green	1	Yellow green	1	Oval	3	Oval	3	Oval	3	Hard	3	Hard	3	Hard	3
C18	240	20.98	19.83	20.3	Light green	2	Light green	2	Light green	2	Oval	3	Oval	3	Oval	3	Hard	3	Hard	3	Hard	3
C299	241	52.54	54.89	52.5536	Green	3	Green	3	Green	3	Oval	3	Oval	3	Oval	3	Medium	2	Medium	2	Medium	2
C44	244	50.17	48.48	44.1653	Light green	2	Light green	2	Light green	2	Oval	3	Oval	3	Oval	3	Medium	2	Medium	2	Medium	2
C264	245	48.28	48.44	54.3138	Light green	2	Light green	2	Yellow green	1	Oval	3	Oval	3	Oval	3	Soft	1	Soft	1	Soft	1
C304	251	27.83	30.525	31.216	Green	3	Green	3	Green	3	Oval	3	Oval	3	Oval	3	Medium	2	Medium	2	Medium	2
C305	252	27.44	24.17	27.116	Light green	2	Light green	2	Light green	2	Oval	3	Oval	3	Oval	3	Medium	2	Medium	2	Medium	2
C66	255	43.4	47.965	42.87	Green	3	Green	3	Green	3	Oval	3	Oval	3	Oval	3	Hard	3	Hard	3	Hard	3
C67	258	16.58	17.41	14.0604	Light green	2	Light green	2	Light green	2	Round	1	Round	1	Round	1	Soft	1	Soft	1	Soft	1
C68	260	28.02	22.815	22.6489	Light green	2	Light green	2	Light green	2	Round	1	Round	1	Round	1	Soft	1	Soft	1	Soft	1
C69	261	13.8	14.905	15.4917	Green	3	Green	3	Green	3	Oval	3	Oval	3	Oval	3	Hard	3	Hard	3	Hard	3
C70	263	.	.	.	.	.	.	.	.	.	.	.	.	.	.	.	.	.	.	.	.	.
C112	265	32.9	32.61	31.8613	Light green	2	Light green	2	Light green	2	Round	1	Round	1	Round	1	Medium	2	Medium	2	Medium	2
C71	267	19.11	18.64	19.2807	Light green	2	Light green	2	Light green	2	Oval	3	Oval	3	Oval	3	Soft	1	Soft	1	Soft	1
C72	269	34.99	32.82	32.5476	Yellow green	1	Yellow green	1	Yellow green	1	Round	1	Round	1	Round	1	Hard	3	Hard	3	Hard	3
C73	270	32.49	36.14	32.2773	Light green	2	Light green	2	Light green	2	Round	1	Round	1	Round	1	Soft	1	Soft	1	Soft	1
C265	272	38.64	39.115	35.6117	Green	3	Green	3	Green	3	Oval	3	Oval	3	Oval	3	Medium	2	Medium	2	Medium	2
C45	273	43.68	43.605	45.4646	Green	3	Green	3	Green	3	Oval	3	Oval	3	Oval	3	Soft	1	Soft	1	Soft	1
C199	274	36.39	34.055	34.188	Light green	2	Light green	2	Light green	2	Oval	3	Oval	3	Oval	3	Soft	1	Soft	1	Soft	1
C200	275	.	.	.	.	.	.	.	.	.	.	.	.	.	.	.	.	.	.	.	.	.
C201	279	.	.	.	Green	3	Green	3	Green	3	Round	1	Round	1	Round	1	Soft	1	Soft	1	Soft	1
C139	280	19.89	18.305	19.3524	Light green	2	Light green	2	Light green	2	Round	1	Round	1	Round	1	Medium	2	Medium	2	Medium	2
C140	281	27.3	26.45	27.1809	Green	3	Green	3	Green	3	Round	1	Lanceolate	5	Round	1	Hard	3	Hard	3	Hard	3
C335	282	33.93	37.705	34.27	Dark green	4	Dark green	4	Dark green	4	Oval	3	Oval	3	Oval	3	Hard	3	Hard	3	Hard	3
C266	283	22.08	25.815	24.0822	Dark green	4	Dark green	4	Dark green	4	Oval	3	Oval	3	Long oval	4	Hard	3	Hard	3	Hard	3
C142	284	47.63	45.285	46.5787	Light green	2	Light green	2	Light green	2	Oval	3	Oval	3	Oval	3	Hard	3	Hard	3	Hard	3
C74	285	11.76	13.04	14.0738	Yellow green	1	Yellow green	1	Yellow green	1	Round	1	Round	1	Round	1	Medium	2	Medium	2	Medium	2
C267	286	51.2	53.54	50.1747	Yellow green	1	Yellow green	1	Yellow green	1	Lanceolate	5	Lanceolate	5	Lanceolate	5	Medium	2	Medium	2	Medium	2
C268	287	.	.	.	.	.	.	.	.	.	.	.	.	.	.	.	.	.	.	.	.	.
C269	289	48.97	48.375	44.4516	Light green	2	Green	3	Light green	2	Long oval	4	Long oval	4	Long oval	4	Soft	1	Soft	1	Soft	1
C270	290	39.28	34.445	35.1613	Green	3	Green	3	Green	3	Long oval	4	Long oval	4	Long oval	4	Medium	2	Medium	2	Medium	2
C336	291	.	.	.	Green	3	Green	3	Green	3	Long oval	4	Long oval	4	Long oval	4	Medium	2	Medium	2	Medium	2
C08	292	25.55	24.44	28.2287	Yellow green	1	Yellow green	1	Yellow green	1	Round	1	Round	1	Round	1	Soft	1	Soft	1	Soft	1
C163	293	31.4	34.73	32.1078	Light green	2	Light green	2	Light green	2	Lanceolate	5	Lanceolate	5	Lanceolate	5	Hard	3	Hard	3	Hard	3
C19	294	47.25	47.63	47.352	Dark green	4	Dark green	4	Dark green	4	Long oval	4	Long oval	4	Long oval	4	Soft	1	Soft	1	Soft	1
C151	295	26.98	26.34	27.3293	Green	3	Green	3	Green	3	Oval	3	Oval	3	Oval	3	Soft	1	Soft	1	Soft	1
C164	296	17.16	19.965	19.9513	Yellow green	1	Yellow green	1	Yellow green	1	Round	1	Round	1	Round	1	Medium	2	Medium	2	Medium	2
C152	297	29.68	29.275	30.5276	Light green	2	Light green	2	Light green	2	Long oval	4	Long oval	4	Long oval	4	Medium	2	Medium	2	Medium	2
C165	298	23.21	23.06	24.3	Yellow green	1	Yellow green	1	Yellow green	1	Oval	3	Oval	3	Oval	3	Medium	2	Medium	2	Medium	2
C153	299	23.21	25.485	21.8901	Yellow green	1	Yellow green	1	Yellow green	1	Round	1	Round	1	Round	1	Soft	1	Soft	1	Soft	1
C154	302	37.63	35.81	33.166	Light green	2	Light green	2	Light green	2	Long oval	4	Long oval	4	Long oval	4	Hard	3	Hard	3	Hard	3
C155	303	12.38	14.69	12.546	Yellow green	1	Yellow green	1	Yellow green	1	Oval	3	Oval	3	Oval	3	Soft	1	Soft	1	Soft	1
C166	304	48.55	48.61	45.572	Green	3	Green	3	Green	3	Long oval	4	Long oval	4	Long oval	4	Hard	3	Hard	3	Hard	3
C156	306	41.77	44.61	40.66	Light green	2	Light green	2	Light green	2	Oval	3	Oval	3	Oval	3	Medium	2	Medium	2	Medium	2
C157	307	26.16	24.25	27.89	Green	3	Green	3	Green	3	Long oval	4	Long oval	4	Long oval	4	Hard	3	Hard	3	Hard	3
C306	309	49.4	43.06	46.754	Green	3	Green	3	Green	3	Oval	3	Oval	3	Oval	3	Hard	3	Hard	3	Hard	3
C185	311	.	.	.	Yellow green	1	Yellow green	1	Yellow green	1	Oval	3	Oval	3	Oval	3	Soft	1	Soft	1	Soft	1
C186	313	25.54	27.41	28.9681	Green	3	Green	3	Green	3	Oval	3	Oval	3	Oval	3	Medium	2	Medium	2	Medium	2
C187	314	16.17	18.005	14.784	Green	3	Green	3	Green	3	Oval	3	Oval	3	Oval	3	Medium	2	Medium	2	Medium	2
C307	316	39.15	31.795	33.9462	Green	3	Green	3	Green	3	Oval	3	Oval	3	Oval	3	Hard	3	Hard	3	Hard	3
C308	317	.	.	.	.	.	.	.	.	.	.	.	.	.	.	.	.	.	.	.	.	.
C113	318	51.77	51.58	55.3354	Green	3	Green	3	Green	3	Long oval	4	Long oval	4	Long oval	4	Medium	2	Medium	2	Medium	2
C75	319	22.67	19.405	22.9973	Dark green	4	Dark green	4	Dark green	4	Round	1	Round	1	Round	1	Hard	3	Hard	3	Hard	3
C76	320	21.01	24.675	24.2916	Green	3	Green	3	Green	3	Oval	3	Oval	3	Oval	3	Medium	2	Medium	2	Medium	2
C77	321	19.68	18.88	18.76	Dark green	4	Dark green	4	Dark green	4	Oval	3	Oval	3	Oval	3	Hard	3	Hard	3	Soft	1
C114	323	17.25	17.03	18.3938	Green	3	Green	3	Green	3	Oval	3	Oval	3	Oval	3	Medium	2	Medium	2	Medium	2
C253	324	17.33	16.035	19.445	Green	3	Green	3	Green	3	Oval	3	Oval	3	Oval	3	Soft	1	Soft	1	Soft	1
C78	326	21.5	19.055	20.2681	Dark green	4	Dark green	4	Dark green	4	Long oval	4	Long oval	4	Long oval	4	Hard	3	Hard	3	Hard	3
C328	328	35.91	32.12	34.6756	Green	3	Green	3	Green	3	Round	1	Round	1	Round	1	Hard	3	Hard	3	Hard	3
C338	329	45.28	45.15	47.6569	Green	3	Green	3	Green	3	Long oval	4	Long oval	4	Long oval	4	Hard	3	Hard	3	Hard	3
C171	330	18.87	18.48	19.1044	Green	3	Green	3	Green	3	Oval	3	Oval	3	Oval	3	Soft	1	Soft	1	Soft	1
C79	331	11.13	15.355	13.6942	Dark green	4	Dark green	4	Dark green	4	Round	1	Round	1	Round	1	Soft	1	Soft	1	Soft	1
C115	333	31.56	33.845	32.224	Green	3	Green	3	Green	3	Round	1	Round	1	Round	1	Hard	3	Hard	3	Hard	3
C279	335	42.34	41.935	42.9	Light green	2	Light green	2	Light green	2	Long oval	4	Long oval	4	Long oval	4	Soft	1	Soft	1	Soft	1
C280	336	25.64	24.385	26.89	Green	3	Green	3	Green	3	Long oval	4	Long oval	4	Long oval	4	Hard	3	Hard	3	Hard	3
C281	337	35.82	40.065	36.83	Green	3	Green	3	Green	3	Long oval	4	Long oval	4	Long oval	4	Hard	3	Hard	3	Hard	3
C282	338	43.22	47.425	42.34	Yellow green	1	Yellow green	1	Yellow green	1	Oval	3	Oval	3	Oval	3	Soft	1	Soft	1	Soft	1
C283	339	41.66	37.515	41.56	Green	3	Green	3	Green	3	Oval	3	Oval	3	Oval	3	Hard	3	Hard	3	Hard	3
C309	340	13.6	15.875	15.78	Green	3	Green	3	Green	3	Oval	3	Oval	3	Oval	3	Soft	1	Soft	1	Soft	1
C310	341	.	.	.	.	.	.	.	.	.	.	.	.	.	.	.	.	.	.	.	.	.
C311	343	23.57	20.815	22.78	Green	3	Green	3	Green	3	Oval	3	Oval	3	Oval	3	Soft	1	Soft	1	Soft	1
C312	344	.	.	.	.	.	.	.	.	.	.	.	.	.	.	.	.	.	.	.	.	.
C313	345	18.76	14.45	18.9	Green	3	Green	3	Green	3	Round	1	Round	1	Round	1	Soft	1	Soft	1	Soft	1
C314	346	11.17	17.76	12.67	Green	3	Light green	2	Green	3	Oval	3	Oval	3	Oval	3	Soft	1	Soft	1	Soft	1
C315	347	12.38	11.64	10.78	Green	3	Green	3	Green	3	Oval	3	Oval	3	Oval	3	Medium	2	Medium	2	Medium	2
C284	348	29.27	22.585	28.54	Dark green	4	Dark green	4	Dark green	4	Oval	3	Oval	3	Oval	3	Medium	2	Medium	2	Medium	2
C285	349	37.49	35.035	36.82	Dark green	4	Dark green	4	Dark green	4	Round	1	Round	1	Round	1	Medium	2	Medium	2	Medium	2
C80	353	24.68	21.705	23.3222	Dark green	4	Dark green	4	Dark green	4	Oval	3	Oval	3	Oval	3	Medium	2	Medium	2	Medium	2
C56	354	29.56	29.85	31.8	Green	3	Green	3	Green	3	Oval	3	Oval	3	Oval	3	Soft	1	Soft	1	Soft	1
C116	355	13.42	19.215	14.2263	Green	3	Green	3	Green	3	Long oval	4	Long oval	4	Long oval	4	Hard	3	Hard	3	Hard	3
C316	356	23.07	23.53	25.9154	Green	3	Green	3	Green	3	Lanceolate	5	Lanceolate	5	Lanceolate	5	Hard	3	Hard	3	Hard	3
C203	357	19.42	19.45	19.8667	Green	3	Green	3	Green	3	Round	1	Round	1	Round	1	Soft	1	Soft	1	Soft	1
C254	358	.	.	.	.	.	.	.	.	.	.	.	.	.	.	.	.	.	.	.	.	.
C20	361	12.39	14.385	16.7689	Dark green	4	Dark green	4	Dark green	4	Round	1	Round	1	Round	1	Hard	3	Hard	3	Hard	3
C334	362	20.75	22.25	23.516	Dark green	4	Dark green	4	Yellow green	1	Round	1	Round	1	Round	1	Hard	3	Hard	3	Hard	3
C255	363	18.14	18.475	17.2113	Dark green	4	Dark green	4	Dark green	4	Oval	3	Oval	3	Oval	3	Hard	3	Hard	3	Hard	3
C81	364	.	.	.	.	.	.	.	.	.	.	.	.	.	.	.	.	.	.	.	.	.
C204	365	30.91	30.345	34.5287	Green	3	Green	3	Green	3	Oval	3	Oval	3	Oval	3	Hard	3	Hard	3	Hard	3
C256	366	22.11	25.105	28.644	Dark green	4	Dark green	4	Dark green	4	Oval	3	Oval	3	Oval	3	Hard	3	Hard	3	Hard	3
C286	368	25.12	27.085	24.048	Green	3	Green	3	Green	3	Long oval	4	Long oval	4	Long oval	4	Hard	3	Hard	3	Hard	3
C257	369	43.2	46.3	48.7659	Dark green	4	Dark green	4	Dark green	4	Oval	3	Oval	3	Oval	3	Hard	3	Hard	3	Hard	3
C21	370	18.56	18.075	16.2833	Dark green	4	Dark green	4	Dark green	4	Round	1	Round	1	Round	1	Hard	3	Hard	3	Hard	3
C46	372	.	.	.	.	.	.	.	.	.	.	.	.	.	.	.	.	.	.	.	.	.
C22	374	26.21	30.57	28.6853	Green	3	Green	3	Green	3	Long oval	4	Long oval	4	Long oval	4	Medium	2	Medium	2	Medium	2
C23	375	40.47	39.995	43.4587	Green	3	Green	3	Green	3	Oval	3	Oval	3	Oval	3	Hard	3	Hard	3	Hard	3
C24	376	25.54	28.185	28.0577	Green	3	Green	3	Green	3	Oval	3	Oval	3	Long oval	4	Hard	3	Hard	3	Hard	3
C06	377	23.1	23.245	24.15	Dark green	4	Dark green	4	Dark green	4	Round	1	Round	1	Round	1	Hard	3	Hard	3	Medium	2
C25	378	16.9	15.4	19.9484	Dark green	4	Green	3	Dark green	4	Oval	3	Oval	3	Oval	3	Hard	3	Hard	3	Hard	3
C26	379	17.4	15.64	18.312	Green	3	Green	3	Green	3	Oval	3	Oval	3	Oval	3	Medium	2	Medium	2	Medium	2
C27	380	36.54	32.155	36.25	Green	3	Green	3	Green	3	Long oval	4	Long oval	4	Long oval	4	Soft	1	Soft	1	Soft	1
C28	381	.	.	.	.	.	.	.	.	.	.	.	.	.	.	.	.	.	.	.	.	.
C29	382	17.66	17.94	16.8156	Green	3	Green	3	Green	3	Lanceolate	5	Lanceolate	5	Lanceolate	5	Medium	2	Hard	3	Medium	2
C47	383	14.91	13.385	15.7784	Yellow green	1	Yellow green	1	Yellow green	1	Oval	3	Oval	3	Oval	3	Medium	2	Medium	2	Medium	2
C48	384	19.75	19.18	20.468	Green	3	Green	3	Green	3	Oval	3	Oval	3	Oval	3	Medium	2	Medium	2	Medium	2
C49	385	17.09	18.39	18.709	Green	3	Green	3	Green	3	Oval	3	Oval	3	Oval	3	Hard	3	Hard	3	Hard	3
C30	386	.	.	.	.	.	.	.	.	.	.	.	.	.	.	.	.	.	.	.	.	.
C31	387	.	.	.	.	.	.	.	.	.	.	.	.	.	.	.	.	.	.	.	.	.
C50	388	.	.	.	.	.	.	.	.	.	.	.	.	.	.	.	.	.	.	.	.	.
C32	389	.	.	.	.	.	.	.	.	.	.	.	.	.	.	.	.	.	.	.	.	.
C83	391	14.01	17.32	15.9902	Green	3	Green	3	Green	3	Oval	3	Oval	3	Oval	3	Hard	3	Hard	3	Hard	3
C287	392	19.38	21.905	20.598	Green	3	Green	3	Green	3	Round	1	Round	1	Round	1	Soft	1	Soft	1	Soft	1
C51	393	.	.	.	.	.	.	.	.	.	.	.	.	.	.	.	.	.	.	.	.	.
C260	394	23.05	23.735	21.5831	Green	3	Green	3	Green	3	Oval	3	Oval	3	Oval	3	Hard	3	Hard	3	Hard	3
C85	395	13.24	11.255	16.2626	Green	3	Green	3	Green	3	Round	1	Round	1	Round	1	Hard	3	Hard	3	Hard	3
C261	396	33.29	32.78	33.55	Green	3	Green	3	Green	3	Long oval	4	Long oval	4	Long oval	4	Hard	3	Hard	3	Hard	3
C262	397	.	.	.	.	.	.	.	.	.	.	.	.	.	.	.	.	.	.	.	.	.
C240	398	26.17	26.095	29.8013	Green	3	Green	3	Light green	2	Oval	3	Oval	3	Oval	3	Hard	3	Hard	3	Hard	3
C86	399	17	16.5	18.0507	Green	3	Green	3	Green	3	Oval	3	Round	1	Oval	3	Hard	3	Hard	3	Hard	3
C117	400	10.58	9.44	11.1067	Green	3	Green	3	Green	3	Lanceolate	5	Lanceolate	5	Lanceolate	5	Medium	2	Medium	2	Medium	2
C241	401	38.93	39.96	38.336	Green	3	Green	3	Green	3	Round	1	Round	1	Round	1	Hard	3	Hard	3	Hard	3
C87	402	8.53	7.715	7.91222	Yellow green	1	Yellow green	1	Yellow green	1	Oval	3	Oval	3	Oval	3	Soft	1	Soft	1	Soft	1
C88	403	22.05	14.605	23.4329	Green	3	Green	3	Green	3	Long oval	4	Long oval	4	Long oval	4	Medium	2	Medium	2	Medium	2
C242	404	.	.	.	.	.	.	.	.	.	.	.	.	.	.	.	.	.	.	.	.	.
C119	407	30.87	29.1	30.935	Green	3	Green	3	Green	3	Round	1	Round	1	Round	1	Hard	3	Hard	3	Hard	3
C317	409	28.22	28.29	30.073	Green	3	Green	3	Green	3	Oval	3	Oval	3	Oval	3	Hard	3	Hard	3	Hard	3
C120	410	18.59	18.57	16.671	Dark green	4	Dark green	4	Dark green	4	Long oval	4	Long oval	4	Long oval	4	Medium	2	Medium	2	Medium	2
C89	411	.	.	.	.	.	.	.	.	.	.	.	.	.	.	.	.	.	.	.	.	.
C172	413	.	.	.	.	.	.	.	.	.	.	.	.	.	.	.	.	.	.	.	.	.
C271	415	.	.	.	Green	3	Green	3	Green	3	Oval	3	Oval	3	Oval	3	Hard	3	Hard	3	Hard	3
C90	416	22.08	17.615	20.7444	Dark green	4	Green	3	Dark green	4	Oval	3	Oval	3	Oval	3	Hard	3	Hard	3	Hard	3
C92	418	.	.	.	.	.	.	.	.	.	.	.	.	.	.	.	.	.	.	.	.	.
C206	419	21.02	23.98	20.576	Green	3	Green	3	Green	3	Long oval	4	Long oval	4	Long oval	4	Medium	2	Medium	2	Medium	2
C05	420	54.17	51.78	51.8167	Yellow green	1	Yellow green	1	Yellow green	1	Long oval	4	Long oval	4	Long oval	4	Medium	2	Medium	2	Medium	2
C258	421	34.87	32.68	31.3056	Green	3	Green	3	Green	3	Round	1	Round	1	Round	1	Medium	2	Medium	2	Medium	2
C173	422	29.23	26.295	27.6477	Green	3	Green	3	Green	3	Round	1	Round	1	Round	1	Medium	2	Medium	2	Medium	2
C288	423	24.75	23.37	26.7486	Green	3	Green	3	Green	3	Long oval	4	Long oval	4	Long oval	4	Soft	1	Soft	1	Soft	1
C222	424	48.68	45.92	46.3378	Yellow green	1	Yellow green	1	Yellow green	1	Oval	3	Oval	3	Oval	3	Hard	3	Hard	3	Hard	3
C07	425	17.61	15.09	17.6244	Yellow green	1	Yellow green	1	Yellow green	1	Round	1	Round	1	Round	1	Medium	2	Medium	2	Medium	2
C243	426	22.39	19.415	23.821	Yellow green	1	Yellow green	1	Yellow green	1	Round	1	Round	1	Round	1	Hard	3	Hard	3	Hard	3
C93	427	.	.	.	.	.	.	.	.	.	.	.	.	.	.	.	.	.	.	.	.	.
C95	430	38.16	32.23	33.2142	Dark green	4	Dark green	4	Dark green	4	Oval	3	Oval	3	Oval	3	Hard	3	Hard	3	Hard	3
C244	431	10.58	11.78	14.1128	Green	3	Green	3	Green	3	Oval	3	Oval	3	Oval	3	Hard	3	Hard	3	Hard	3
C245	432	14.76	18.945	14.714	Green	3	Green	3	Green	3	Round	1	Round	1	Round	1	Hard	3	Hard	3	Hard	3
C246	433	.	.	.	Green	3	Green	3	Green	3	Oval	3	Oval	3	Oval	3	Medium	2	Medium	2	Medium	2
C33	438	11.47	12.16	13.656	Light green	2	Light green	2	Light green	2	Oval	3	Oval	3	Oval	3	Medium	2	Medium	2	Medium	2
C167	439	9.63	7.95	10.0729	Green	3	Green	3	Green	3	Oval	3	Oval	3	Oval	3	Medium	2	Medium	2	Medium	2
C34	440	.	.	.	.	.	.	.	.	.	.	.	.	.	.	.	.	.	.	.	.	.
C35	441	.	.	.	.	.	.	.	.	.	.	.	.	.	.	.	.	.	.	.	.	.
C149	443	33.92	32.645	33.8	Green	3	Green	3	Green	3	Round	1	Round	1	Round	1	Medium	2	Medium	2	Medium	2
C223	444	23.82	25.08	25.4473	Green	3	Green	3	Green	3	Oval	3	Oval	3	Oval	3	Medium	2	Medium	2	Medium	2
C36	445	37.63	36.19	36.2967	Green	3	Green	3	Green	3	Oval	3	Oval	3	Oval	3	Medium	2	Medium	2	Medium	2
C37	446	15.01	19.49	16.216	Light green	2	Light green	2	Light green	2	Oval	3	Oval	3	Oval	3	Hard	3	Hard	3	Hard	3
C224	447	7.22	10.945	9.81478	Yellow green	1	Yellow green	1	Yellow green	1	Round	1	Round	1	Round	1	Soft	1	Soft	1	Soft	1
C38	448	7.85	10.13	9.98133	Yellow green	1	Yellow green	1	Yellow green	1	Oval	3	Oval	3	Oval	3	Soft	1	Soft	1	Soft	1
C39	449	13.02	12.435	14.5972	Yellow green	1	Yellow green	1	Yellow green	1	Round	1	Round	1	Round	1	Medium	2	Medium	2	Medium	2
C04	453	18.09	19.575	18.1191	Dark green	4	Dark green	4	Dark green	4	Round	1	Round	1	Round	1	Soft	1	Soft	1	Soft	1
C150	454	15.34	14.8	17.391	Dark green	4	Dark green	4	Dark green	4	Oval	3	Long oval	4	Oval	3	Hard	3	Hard	3	Hard	3
C52	455	16.38	16.25	19.6667	Green	3	Green	3	Green	3	Long oval	4	Long oval	4	Long oval	4	Hard	3	Hard	3	Hard	3
C53	456	16.63	13.135	16.5511	Light green	2	Light green	2	Light green	2	Oval	3	Oval	3	Oval	3	Medium	2	Medium	2	Medium	2
C54	457	14.21	16.95	13.685	Dark green	4	Dark green	4	Dark green	4	Oval	3	Oval	3	Oval	3	Soft	1	Soft	1	Soft	1
C40	458	18.13	18.6	19.387	Dark green	4	Dark green	4	Dark green	4	Round	1	Round	1	Round	1	Hard	3	Hard	3	Hard	3
C247	459	12.47	15.195	13.0549	Light green	2	Light green	2	Light green	2	Oval	3	Oval	3	Oval	3	Medium	2	Medium	2	Medium	2
C41	461	17.14	14.345	16.863	Light green	2	Light green	2	Light green	2	Oval	3	Oval	3	Oval	3	Hard	3	Hard	3	Hard	3
C272	462	.	.	.	.	.	.	.	.	.	.	.	.	.	.	.	.	.	.	.	.	.
C97	463	13.8	12.67	18.7857	Light green	2	Light green	2	Light green	2	Oval	3	Oval	3	Oval	3	Soft	1	Soft	1	Soft	1
C98	465	32.21	30.82	29.6987	Light green	2	Light green	2	Light green	2	Lanceolate	5	Lanceolate	5	Lanceolate	5	Hard	3	Hard	3	Hard	3
C207	466	31.88	32.405	32.4769	Light green	2	Light green	2	Light green	2	Oval	3	Oval	3	Oval	3	Medium	2	Medium	2	Medium	2
C99	467	17.22	13.29	13.6591	Green	3	Green	3	Green	3	Long oval	4	Long oval	4	Long oval	4	Hard	3	Hard	3	Hard	3
C174	468	21.95	23.565	27.6538	Green	3	Green	3	Green	3	Lanceolate	5	Lanceolate	5	Lanceolate	5	Hard	3	Hard	3	Hard	3
C175	469	19.87	19.28	20.7209	Dark green	4	Dark green	4	Dark green	4	Long oval	4	Long oval	4	Long oval	4	Soft	1	Soft	1	Soft	1
C192	470	9.66	10.41	12.0522	Yellow green	1	Yellow green	1	Yellow green	1	Long oval	4	Long oval	4	Long oval	4	Hard	3	Hard	3	Hard	3
C176	480	.	.	.	.	.	.	.	.	.	.	.	.	.	.	.	.	.	.	.	.	.
C177	481	15.33	16.335	18.7156	Green	3	Green	3	Green	3	Oval	3	Oval	3	Oval	3	Soft	1	Soft	1	Soft	1
C178	482	19.95	19.315	20.692	Yellow green	1	Green	3	Yellow green	1	Lanceolate	5	Lanceolate	5	Lanceolate	5	Hard	3	Hard	3	Hard	3
C259	483	13.1	17.315	17.1018	Dark green	4	Dark green	4	Dark green	4	Long oval	4	Long oval	4	Long oval	4	Medium	2	Medium	2	Medium	2
C273	484	.	.	.	.	.	.	.	.	.	.	.	.	.	.	.	.	.	.	.	.	.
C100	485	20.16	22.78	20.55	Yellow green	1	Yellow green	1	Yellow green	1	Oval	3	Oval	3	Oval	3	Medium	2	Medium	2	Medium	2
C289	486	11	10.965	11.9	Light green	2	Light green	2	Light green	2	Oval	3	Oval	3	Oval	3	Medium	2	Medium	2	Medium	2
C101	488	7.25	7.35	8.65	Dark green	4	Dark green	4	Dark green	4	Round	1	Round	1	Round	1	Hard	3	Hard	3	Hard	3
C121	489	9.28	10.65	9.87	Light green	2	Light green	2	Light green	2	Oval	3	Oval	3	Oval	3	Medium	2	Medium	2	Medium	2
C122	490	8.37	9.05	10.64	Light green	2	Light green	2	Light green	2	Oval	3	Oval	3	Lanceolate	5	Soft	1	Soft	1	Soft	1
C123	491	11.1	13.07	12.76	Green	3	Green	3	Green	3	Oval	3	Long oval	4	Oval	3	Soft	1	Soft	1	Soft	1
C124	492	17.37	18.785	19.65	Yellow green	1	Yellow green	1	Yellow green	1	Oval	3	Oval	3	Oval	3	Soft	1	Soft	1	Soft	1
C125	493	21.13	23.49	22.65	Light green	2	Light green	2	Light green	2	Oval	3	Oval	3	Oval	3	Medium	2	Medium	2	Medium	2
C318	496	27.69	26.17	26.64	Light green	2	Light green	2	Light green	2	Lanceolate	5	Lanceolate	5	Lanceolate	5	Medium	2	Medium	2	Medium	2
C319	497	34.4	32.17	33.89	Yellow green	1	Yellow green	1	Green	3	Lanceolate	5	Lanceolate	5	Lanceolate	5	Soft	1	Soft	1	Soft	1
C274	498	32.2	32.37	33.78	Yellow green	1	Yellow green	1	Yellow green	1	Lanceolate	5	Lanceolate	5	Lanceolate	5	Soft	1	Soft	1	Soft	1
C143	540	24.99	26.54	25.98	Green	3	Green	3	Green	3	Oval	3	Oval	3	Oval	3	Medium	2	Medium	2	Medium	2
C144	541	27.44	27.86	28.45	Green	3	Green	3	Green	3	Oval	3	Oval	3	Oval	3	Hard	3	Hard	3	Hard	3
C57	N8	5.45	7.595	6.18135	Green	3	Green	3	Green	3	Oval	3	Oval	3	Oval	3	Medium	2	Medium	2	Medium	2
C110	N9	10.98	12.475	11.0109	Light green	2	Light green	2	Light green	2	Oval	3	Oval	3	Oval	3	Medium	2	Hard	3	Medium	2
